# Supplementary material for: Open Drug Discovery Toolkit (ODDT): a new open-source player in the drug discovery field
Source: J Cheminform. 2015 Jun 22;7:26. doi: 10.1186/s13321-015-0078-2 (PMC4475766; doi:10.1186/s13321-015-0078-2)
Supplement: Additional file 1: — Snippets.zip—IPython notebooks containing the code for each example. [file 13321_2015_78_MOESM1_ESM.zip]

Archive with 14 entries (13 files):
- ampc/
- ampc/actives_final.mol2.gz
- ampc/crystal_ligand.mol2
- ampc/receptor.pdbqt
- cdk2_actives.ism
- cdk2_decoys.ism
- cdk2_inactives.ism
- cdk2_marginal.ism
- README.md
- Snippet_1.ipynb
- Snippet_2.ipynb
- Snippet_3.ipynb
- v2007_core.csv
- v2007_refined.csv
