# Supplementary material for: Open Drug Discovery Toolkit (ODDT): a new open-source player in the drug discovery field
Source: J Cheminform. 2015 Jun 22;7:26. doi: 10.1186/s13321-015-0078-2 (PMC4475766; doi:10.1186/s13321-015-0078-2)
Supplement: Additional file 1: — Snippets.zip—IPython notebooks containing the code for each example. [file 13321_2015_78_MOESM1_ESM.zip › ampc/crystal_ligand.mol2]

@<TRIPOS>MOLECULE
*****
   34    35     0     0     0
SMALL
USER_CHARGES

@<TRIPOS>ATOM
      1 C1         82.6120    4.4960   35.0520 C.3       1 <0>         0.0419
      2 N1         82.6720    5.8400   35.5950 N.4       1 <0>         0.2283
      3 O1         84.3210    4.0980   36.6510 O.co2     1 <0>        -0.5439
      4 S1         78.7480    5.3970   30.7700 S.o2      1 <0>         0.0735
      5 C2         83.8130    3.7320   35.5580 C.2       1 <0>         0.0942
      6 N2         79.8430    4.2340   30.9870 N.pl3     1 <0>        -0.2162
      7 O2         84.2580    2.7510   34.9320 O.co2     1 <0>        -0.5439
      8 S2         79.3510    6.7230   26.9290 S.3       1 <0>        -0.0935
      9 C3         82.4510    4.5830   33.5690 C.ar      1 <0>         0.0076
     10 O3         78.8750    6.3240   31.8540 O.2       1 <0>        -0.1499
     11 C4         83.5160    4.9540   32.7610 C.ar      1 <0>        -0.0528
     12 O4         77.4510    4.7940   30.7760 O.2       1 <0>        -0.1499
     13 C5         83.3670    5.0610   31.3860 C.ar      1 <0>        -0.0595
     14 O5         78.8330    3.2510   28.5900 O.co2     1 <0>        -0.5440
     15 C6         82.1250    4.8180   30.8060 C.ar      1 <0>        -0.0393
     16 O6         79.2210    3.8330   26.5030 O.co2     1 <0>        -0.5440
     17 C7         81.0340    4.4750   31.6010 C.ar      1 <0>         0.0485
     18 C8         78.9940    6.1850   29.3300 C.2       1 <0>         0.1243
     19 C9         79.1000    7.5800   29.2760 C.2       1 <0>        -0.0274
     20 C10        79.3060    8.0490   27.9740 C.2       1 <0>        -0.0218
     21 C11        79.1090    5.5490   28.1030 C.2       1 <0>         0.0610
     22 C12        79.0540    4.1160   27.7170 C.2       1 <0>         0.0801
     23 C13        81.1970    4.3590   32.9860 C.ar      1 <0>        -0.0304
     24 H1         81.7377    3.9214   35.3919 H         1 <0>         0.0968
     25 H2         82.7798    5.7943   36.5881 H         1 <0>         0.2004
     26 H3         83.4505    6.3256   35.1973 H         1 <0>         0.2004
     27 H4         81.8270    6.3268   35.3737 H         1 <0>         0.2004
     28 H5         79.3893    3.5395   31.5454 H         1 <0>         0.1737
     29 H6         84.4760    5.1628   33.2095 H         1 <0>         0.0622
     30 H7         84.2106    5.3316   30.7683 H         1 <0>         0.0618
     31 H8         82.0070    4.8958   29.7353 H         1 <0>         0.0636
     32 H9         79.0306    8.2218   30.1418 H         1 <0>         0.0643
     33 H10        79.4174    9.0839   27.6860 H         1 <0>         0.0694
     34 H11        80.3536    4.0960   33.6073 H         1 <0>         0.0641
@<TRIPOS>BOND
     1   16   22 1
     2    8   20 1
     3    8   21 1
     4   21   22 1
     5   14   22 2
     6   19   20 2
     7   18   21 2
     8   18   19 1
     9    4   18 1
    10    4   12 2
    11    4    6 1
    12    4   10 2
    13   13   15 ar
    14   15   17 ar
    15    6   17 1
    16   11   13 ar
    17   17   23 ar
    18    9   11 ar
    19    9   23 ar
    20    1    9 1
    21    5    7 2
    22    1    5 1
    23    1    2 1
    24    3    5 1
    25    1   24 1
    26    2   25 1
    27    2   26 1
    28    2   27 1
    29    6   28 1
    30   11   29 1
    31   13   30 1
    32   15   31 1
    33   19   32 1
    34   20   33 1
    35   23   34 1
