# Supplementary material for: Open Drug Discovery Toolkit (ODDT): a new open-source player in the drug discovery field
Source: J Cheminform. 2015 Jun 22;7:26. doi: 10.1186/s13321-015-0078-2 (PMC4475766; doi:10.1186/s13321-015-0078-2)
Supplement: Additional file 1: — Snippets.zip—IPython notebooks containing the code for each example. [file 13321_2015_78_MOESM1_ESM.zip › ampc/receptor.pdbqt]

ATOM      1  OW  WAU d   1      76.886   4.291  24.663  0.00  0.00     0.000 OA
ATOM      2  N   ALA d   4      80.444 -24.788  15.633  0.00  0.00     0.618 N 
ATOM      3  CA  ALA d   4      79.364 -23.946  15.041  0.00  0.00     0.339 C 
ATOM      4  C   ALA d   4      79.375 -24.040  13.510  0.00  0.00     0.333 C 
ATOM      5  O   ALA d   4      80.427 -24.272  12.908  0.00  0.00    -0.260 OA
ATOM      6  CB  ALA d   4      79.556 -22.482  15.477  0.00  0.00     0.043 C 
ATOM      7  N   PRO d   5      78.204 -23.865  12.864  0.00  0.00    -0.230 NA
ATOM      8  CA  PRO d   5      78.118 -23.931  11.403  0.00  0.00     0.036 C 
ATOM      9  C   PRO d   5      79.288 -23.202  10.751  0.00  0.00     0.271 C 
ATOM     10  O   PRO d   5      79.732 -22.147  11.219  0.00  0.00    -0.266 OA
ATOM     11  CB  PRO d   5      76.720 -24.109  11.050  0.00  0.00     0.033 C 
ATOM     12  CG  PRO d   5      75.938 -23.652  12.271  0.00  0.00     0.031 C 
ATOM     13  CD  PRO d   5      76.908 -23.561  13.438  0.00  0.00     0.130 C 
ATOM     14  N   GLN d   6      79.791 -23.790   9.675  0.00  0.00    -0.224 NA
ATOM     15  CA  GLN d   6      80.924 -23.257   8.946  0.00  0.00     0.218 C 
ATOM     16  C   GLN d   6      80.832 -21.748   8.710  0.00  0.00     0.277 C 
ATOM     17  O   GLN d   6      81.776 -21.004   8.988  0.00  0.00    -0.268 OA
ATOM     18  CB  GLN d   6      81.046 -24.015   7.611  0.00  0.00     0.010 C 
ATOM     19  CG  GLN d   6      82.495 -24.032   7.120  0.00  0.00     0.092 C 
ATOM     20  CD  GLN d   6      82.894 -22.672   6.543  0.00  0.00     0.274 C 
ATOM     21  NE2 GLN d   6      83.937 -22.113   7.149  0.00  0.00    -0.107 N 
ATOM     22  OE1 GLN d   6      82.293 -22.164   5.610  0.00  0.00    -0.269 OA
ATOM     23 1HNE GLN d   6      84.385 -22.583   7.909  0.00  0.00     0.000 HD
ATOM     24 2HNE GLN d   6      84.274 -21.222   6.844  0.00  0.00     0.000 HD
ATOM     25  N   GLN d   7      79.687 -21.300   8.208  0.00  0.00    -0.229 NA
ATOM     26  CA  GLN d   7      79.474 -19.888   7.921  0.00  0.00     0.187 C 
ATOM     27  C   GLN d   7      79.726 -19.001   9.136  0.00  0.00     0.274 C 
ATOM     28  O   GLN d   7      80.477 -18.026   9.058  0.00  0.00    -0.268 OA
ATOM     29  CB  GLN d   7      78.040 -19.663   7.407  0.00  0.00     0.044 C 
ATOM     30  CG  GLN d   7      77.752 -20.539   6.186  0.00  0.00     0.094 C 
ATOM     31  CD  GLN d   7      76.327 -20.315   5.675  0.00  0.00     0.274 C 
ATOM     32  NE2 GLN d   7      75.634 -19.423   6.377  0.00  0.00    -0.107 N 
ATOM     33  OE1 GLN d   7      75.886 -20.913   4.707  0.00  0.00    -0.269 OA
ATOM     34 1HNE GLN d   7      76.056 -18.968   7.161  0.00  0.00     0.000 HD
ATOM     35 2HNE GLN d   7      74.692 -19.208   6.121  0.00  0.00     0.000 HD
ATOM     36  N   ILE d   8      79.105 -19.337  10.261  0.00  0.00    -0.229 NA
ATOM     37  CA  ILE d   8      79.274 -18.516  11.449  0.00  0.00     0.186 C 
ATOM     38  C   ILE d   8      80.722 -18.511  11.943  0.00  0.00     0.274 C 
ATOM     39  O   ILE d   8      81.304 -17.459  12.223  0.00  0.00    -0.268 OA
ATOM     40  CB  ILE d   8      78.359 -18.988  12.594  0.00  0.00     0.034 C 
ATOM     41  CG1 ILE d   8      76.896 -19.023  12.148  0.00  0.00     0.003 C 
ATOM     42  CG2 ILE d   8      78.557 -18.128  13.844  0.00  0.00     0.000 C 
ATOM     43  CD1 ILE d   8      75.980 -19.433  13.303  0.00  0.00     0.000 C 
ATOM     44  N   ASN d   9      81.303 -19.692  12.048  0.00  0.00    -0.229 NA
ATOM     45  CA  ASN d   9      82.666 -19.804  12.518  0.00  0.00     0.186 C 
ATOM     46  C   ASN d   9      83.626 -18.996  11.668  0.00  0.00     0.274 C 
ATOM     47  O   ASN d   9      84.452 -18.244  12.187  0.00  0.00    -0.268 OA
ATOM     48  CB  ASN d   9      83.094 -21.283  12.527  0.00  0.00     0.037 C 
ATOM     49  CG  ASN d   9      83.600 -21.699  13.910  0.00  0.00     0.356 C 
ATOM     50  ND2 ASN d   9      84.875 -22.074  13.930  0.00  0.00    -0.098 N 
ATOM     51  OD1 ASN d   9      82.879 -21.681  14.894  0.00  0.00    -0.258 OA
ATOM     52 1HND ASN d   9      85.412 -22.066  13.086  0.00  0.00     0.000 HD
ATOM     53 2HND ASN d   9      85.298 -22.364  14.788  0.00  0.00     0.000 HD
ATOM     54  N   ASP d  10      83.511 -19.145  10.357  0.00  0.00    -0.226 NA
ATOM     55  CA  ASP d  10      84.383 -18.437   9.441  0.00  0.00     0.218 C 
ATOM     56  C   ASP d  10      84.311 -16.921   9.579  0.00  0.00     0.277 C 
ATOM     57  O   ASP d  10      85.334 -16.277   9.761  0.00  0.00    -0.268 OA
ATOM     58  CB  ASP d  10      84.056 -18.841   7.991  0.00  0.00     0.109 C 
ATOM     59  CG  ASP d  10      84.934 -18.185   6.924  0.00  0.00     0.186 C 
ATOM     60  OD1 ASP d  10      86.168 -18.298   6.953  0.00  0.00    -0.647 OA
ATOM     61  OD2 ASP d  10      84.291 -17.524   6.021  0.00  0.00    -0.647 OA
ATOM     62  N   ILE d  11      83.117 -16.339   9.499  0.00  0.00    -0.229 NA
ATOM     63  CA  ILE d  11      83.025 -14.885   9.575  0.00  0.00     0.186 C 
ATOM     64  C   ILE d  11      83.414 -14.324  10.945  0.00  0.00     0.274 C 
ATOM     65  O   ILE d  11      83.992 -13.245  11.026  0.00  0.00    -0.268 OA
ATOM     66  CB  ILE d  11      81.636 -14.373   9.152  0.00  0.00     0.032 C 
ATOM     67  CG1 ILE d  11      81.657 -12.861   8.916  0.00  0.00     0.002 C 
ATOM     68  CG2 ILE d  11      80.568 -14.779  10.170  0.00  0.00     0.003 C 
ATOM     69  CD1 ILE d  11      82.662 -12.492   7.822  0.00  0.00     0.000 C 
ATOM     70  N   VAL d  12      83.136 -15.054  12.022  0.00  0.00    -0.229 NA
ATOM     71  CA  VAL d  12      83.518 -14.532  13.328  0.00  0.00     0.186 C 
ATOM     72  C   VAL d  12      85.044 -14.529  13.462  0.00  0.00     0.274 C 
ATOM     73  O   VAL d  12      85.633 -13.529  13.864  0.00  0.00    -0.268 OA
ATOM     74  CB  VAL d  12      82.886 -15.340  14.477  0.00  0.00     0.034 C 
ATOM     75  CG1 VAL d  12      83.444 -14.896  15.831  0.00  0.00     0.000 C 
ATOM     76  CG2 VAL d  12      81.360 -15.230  14.449  0.00  0.00     0.003 C 
ATOM     77  N   HID d  13      85.681 -15.638  13.092  0.00  0.00    -0.230 NA
ATOM     78  CA  HID d  13      87.142 -15.760  13.181  0.00  0.00     0.176 C 
ATOM     79  C   HID d  13      87.831 -14.718  12.307  0.00  0.00     0.232 C 
ATOM     80  O   HID d  13      88.782 -14.060  12.729  0.00  0.00    -0.286 OA
ATOM     81  CB  HID d  13      87.571 -17.174  12.747  0.00  0.00     0.080 C 
ATOM     82  CG  HID d  13      89.051 -17.438  12.891  0.00  0.00     0.082 C 
ATOM     83  CD2 HID d  13      89.936 -18.037  12.044  0.00  0.00     0.137 C 
ATOM     84  ND1 HID d  13      89.772 -17.072  14.014  0.00  0.00    -0.245 NA
ATOM     85  CE1 HID d  13      91.033 -17.437  13.839  0.00  0.00     0.119 C 
ATOM     86  NE2 HID d  13      91.133 -18.034  12.617  0.00  0.00    -0.145 N 
ATOM     87  N   ARG d  14      87.337 -14.572  11.087  0.00  0.00     0.626 N 
ATOM     88  CA  ARG d  14      87.903 -13.630  10.148  0.00  0.00     0.381 C 
ATOM     89  C   ARG d  14      87.694 -12.170  10.573  0.00  0.00     0.289 C 
ATOM     90  O   ARG d  14      88.512 -11.299  10.251  0.00  0.00    -0.268 OA
ATOM     91  CB  ARG d  14      87.289 -13.895   8.761  0.00  0.00     0.051 C 
ATOM     92  CG  ARG d  14      88.260 -13.498   7.647  0.00  0.00     0.030 C 
ATOM     93  CD  ARG d  14      87.791 -14.037   6.294  0.00  0.00     0.145 C 
ATOM     94  NE  ARG d  14      86.324 -13.885   6.169  0.00  0.00    -0.083 NA
ATOM     95  CZ  ARG d  14      85.635 -14.097   5.027  0.00  0.00     0.782 C 
ATOM     96  NH1 ARG d  14      86.302 -14.470   3.926  0.00  0.00     0.063 N 
ATOM     97  NH2 ARG d  14      84.305 -13.938   4.996  0.00  0.00     0.063 N 
ATOM     98 1HN1 ARG d  14      87.324 -14.591   3.959  0.00  0.00     0.000 HD
ATOM     99 2HN1 ARG d  14      85.792 -14.637   3.047  0.00  0.00     0.000 HD
ATOM    100 1HN2 ARG d  14      83.800 -13.651   5.847  0.00  0.00     0.000 HD
ATOM    101 2HN2 ARG d  14      83.787 -14.102   4.121  0.00  0.00     0.000 HD
ATOM    102  N   THR d  15      86.621 -11.907  11.318  0.00  0.00    -0.234 NA
ATOM    103  CA  THR d  15      86.310 -10.546  11.769  0.00  0.00     0.161 C 
ATOM    104  C   THR d  15      86.791 -10.179  13.186  0.00  0.00     0.356 C 
ATOM    105  O   THR d  15      87.385  -9.113  13.395  0.00  0.00    -0.258 OA
ATOM    106  CB  THR d  15      84.792 -10.290  11.729  0.00  0.00     0.177 C 
ATOM    107  CG2 THR d  15      84.448  -8.800  11.760  0.00  0.00     0.038 C 
ATOM    108  OG1 THR d  15      84.403 -10.709  10.424  0.00  0.00    -0.221 OA
ATOM    109  N   ILE d  16      86.528 -11.041  14.164  0.00  0.00    -0.098 N 
ATOM    110  CA  ILE d  16      86.914 -10.735  15.542  0.00  0.00     0.090 C 
ATOM    111  C   ILE d  16      88.378 -10.991  15.902  0.00  0.00     0.252 C 
ATOM    112  O   ILE d  16      88.991 -10.207  16.638  0.00  0.00    -0.271 OA
ATOM    113  CB  ILE d  16      86.034 -11.494  16.552  0.00  0.00     0.010 C 
ATOM    114  CG1 ILE d  16      84.559 -11.123  16.382  0.00  0.00     0.001 C 
ATOM    115  CG2 ILE d  16      86.521 -11.265  17.984  0.00  0.00     0.000 C 
ATOM    116  CD1 ILE d  16      84.365  -9.607  16.442  0.00  0.00     0.000 C 
ATOM    117  N   THR d  17      88.952 -12.080  15.404  0.00  0.00    -0.228 NA
ATOM    118  CA  THR d  17      90.337 -12.348  15.759  0.00  0.00     0.214 C 
ATOM    119  C   THR d  17      91.245 -11.187  15.370  0.00  0.00     0.259 C 
ATOM    120  O   THR d  17      92.093 -10.765  16.156  0.00  0.00    -0.270 OA
ATOM    121  CB  THR d  17      90.833 -13.665  15.134  0.00  0.00     0.184 C 
ATOM    122  CG2 THR d  17      92.193 -14.100  15.686  0.00  0.00     0.038 C 
ATOM    123  OG1 THR d  17      89.928 -14.648  15.630  0.00  0.00    -0.221 OA
ATOM    124  N   PRO d  18      91.077 -10.641  14.154  0.00  0.00    -0.310 N 
ATOM    125  CA  PRO d  18      91.930  -9.518  13.753  0.00  0.00     0.194 C 
ATOM    126  C   PRO d  18      91.636  -8.250  14.559  0.00  0.00     0.275 C 
ATOM    127  O   PRO d  18      92.531  -7.434  14.791  0.00  0.00    -0.268 OA
ATOM    128  CB  PRO d  18      92.147  -9.616  12.322  0.00  0.00     0.002 C 
ATOM    129  CG  PRO d  18      91.025 -10.503  11.807  0.00  0.00     0.024 C 
ATOM    130  CD  PRO d  18      90.393 -11.196  13.002  0.00  0.00     0.105 C 
ATOM    131  N   LEU d  19      90.376  -8.087  14.959  0.00  0.00    -0.229 NA
ATOM    132  CA  LEU d  19      89.931  -6.933  15.749  0.00  0.00     0.186 C 
ATOM    133  C   LEU d  19      90.695  -6.938  17.074  0.00  0.00     0.274 C 
ATOM    134  O   LEU d  19      91.237  -5.924  17.508  0.00  0.00    -0.268 OA
ATOM    135  CB  LEU d  19      88.421  -7.034  16.035  0.00  0.00     0.034 C 
ATOM    136  CG  LEU d  19      87.852  -5.999  17.008  0.00  0.00     0.002 C 
ATOM    137  CD1 LEU d  19      87.893  -4.595  16.402  0.00  0.00     0.000 C 
ATOM    138  CD2 LEU d  19      86.443  -6.388  17.459  0.00  0.00     0.000 C 
ATOM    139  N   ILE d  20      90.727  -8.101  17.713  0.00  0.00    -0.229 NA
ATOM    140  CA  ILE d  20      91.418  -8.245  18.984  0.00  0.00     0.186 C 
ATOM    141  C   ILE d  20      92.893  -7.881  18.845  0.00  0.00     0.274 C 
ATOM    142  O   ILE d  20      93.452  -7.183  19.697  0.00  0.00    -0.268 OA
ATOM    143  CB  ILE d  20      91.262  -9.684  19.510  0.00  0.00     0.032 C 
ATOM    144  CG1 ILE d  20      89.810  -9.971  19.899  0.00  0.00     0.002 C 
ATOM    145  CG2 ILE d  20      92.228  -9.954  20.665  0.00  0.00     0.003 C 
ATOM    146  CD1 ILE d  20      89.634 -11.430  20.323  0.00  0.00     0.000 C 
ATOM    147  N   GLU d  21      93.519  -8.334  17.759  0.00  0.00    -0.229 NA
ATOM    148  CA  GLU d  21      94.930  -8.032  17.525  0.00  0.00     0.187 C 
ATOM    149  C   GLU d  21      95.128  -6.536  17.286  0.00  0.00     0.274 C 
ATOM    150  O   GLU d  21      96.013  -5.925  17.877  0.00  0.00    -0.268 OA
ATOM    151  CB  GLU d  21      95.467  -8.836  16.326  0.00  0.00     0.045 C 
ATOM    152  CG  GLU d  21      95.443 -10.338  16.618  0.00  0.00     0.100 C 
ATOM    153  CD  GLU d  21      96.274 -10.668  17.860  0.00  0.00     0.185 C 
ATOM    154  OE1 GLU d  21      97.473 -10.357  17.904  0.00  0.00    -0.647 OA
ATOM    155  OE2 GLU d  21      95.630 -11.269  18.802  0.00  0.00    -0.647 OA
ATOM    156  N   GLN d  22      94.287  -5.948  16.441  0.00  0.00    -0.229 NA
ATOM    157  CA  GLN d  22      94.372  -4.524  16.126  0.00  0.00     0.187 C 
ATOM    158  C   GLN d  22      94.134  -3.591  17.317  0.00  0.00     0.274 C 
ATOM    159  O   GLN d  22      94.764  -2.538  17.419  0.00  0.00    -0.268 OA
ATOM    160  CB  GLN d  22      93.372  -4.177  15.007  0.00  0.00     0.044 C 
ATOM    161  CG  GLN d  22      93.738  -4.892  13.704  0.00  0.00     0.094 C 
ATOM    162  CD  GLN d  22      92.522  -5.007  12.783  0.00  0.00     0.274 C 
ATOM    163  NE2 GLN d  22      91.432  -4.401  13.246  0.00  0.00    -0.107 N 
ATOM    164  OE1 GLN d  22      92.570  -5.607  11.721  0.00  0.00    -0.269 OA
ATOM    165 1HNE GLN d  22      91.460  -3.926  14.125  0.00  0.00     0.000 HD
ATOM    166 2HNE GLN d  22      90.585  -4.420  12.715  0.00  0.00     0.000 HD
ATOM    167  N   GLN d  23      93.232  -3.974  18.218  0.00  0.00    -0.229 NA
ATOM    168  CA  GLN d  23      92.904  -3.142  19.377  0.00  0.00     0.187 C 
ATOM    169  C   GLN d  23      93.624  -3.566  20.650  0.00  0.00     0.274 C 
ATOM    170  O   GLN d  23      93.480  -2.926  21.693  0.00  0.00    -0.268 OA
ATOM    171  CB  GLN d  23      91.386  -3.178  19.632  0.00  0.00     0.044 C 
ATOM    172  CG  GLN d  23      90.611  -2.702  18.402  0.00  0.00     0.094 C 
ATOM    173  CD  GLN d  23      90.787  -1.196  18.192  0.00  0.00     0.274 C 
ATOM    174  NE2 GLN d  23      91.058  -0.523  19.307  0.00  0.00    -0.107 N 
ATOM    175  OE1 GLN d  23      90.684  -0.680  17.092  0.00  0.00    -0.269 OA
ATOM    176 1HNE GLN d  23      91.129  -1.008  20.179  0.00  0.00     0.000 HD
ATOM    177 2HNE GLN d  23      91.190   0.468  19.273  0.00  0.00     0.000 HD
ATOM    178  N   LYS d  24      94.383  -4.649  20.564  0.00  0.00    -0.229 NA
ATOM    179  CA  LYS d  24      95.117  -5.174  21.712  0.00  0.00     0.186 C 
ATOM    180  C   LYS d  24      94.177  -5.508  22.872  0.00  0.00     0.274 C 
ATOM    181  O   LYS d  24      94.425  -5.116  24.013  0.00  0.00    -0.268 OA
ATOM    182  CB  LYS d  24      96.176  -4.160  22.182  0.00  0.00     0.034 C 
ATOM    183  CG  LYS d  24      97.156  -3.828  21.055  0.00  0.00     0.005 C 
ATOM    184  CD  LYS d  24      98.357  -3.042  21.585  0.00  0.00     0.041 C 
ATOM    185  CE  LYS d  24      99.364  -2.760  20.469  0.00  0.00     0.338 C 
ATOM    186  NZ  LYS d  24     100.570  -2.114  21.013  0.00  0.00     0.618 N 
ATOM    187 1HNZ LYS d  24     100.998  -2.712  21.703  0.00  0.00     0.000 HD
ATOM    188 2HNZ LYS d  24     100.324  -1.239  21.449  0.00  0.00     0.000 HD
ATOM    189 3HNZ LYS d  24     101.215  -1.936  20.260  0.00  0.00     0.000 HD
ATOM    190  N   ILE d  25      93.107  -6.242  22.575  0.00  0.00    -0.230 NA
ATOM    191  CA  ILE d  25      92.124  -6.630  23.586  0.00  0.00     0.171 C 
ATOM    192  C   ILE d  25      92.599  -7.889  24.329  0.00  0.00     0.231 C 
ATOM    193  O   ILE d  25      92.861  -8.925  23.713  0.00  0.00    -0.286 OA
ATOM    194  CB  ILE d  25      90.760  -6.901  22.924  0.00  0.00     0.030 C 
ATOM    195  CG1 ILE d  25      90.129  -5.602  22.418  0.00  0.00     0.002 C 
ATOM    196  CG2 ILE d  25      89.830  -7.659  23.873  0.00  0.00     0.003 C 
ATOM    197  CD1 ILE d  25      89.064  -5.887  21.356  0.00  0.00     0.000 C 
ATOM    198  N   PRO d  26      92.709  -7.812  25.666  0.00  0.00     0.346 N 
ATOM    199  CA  PRO d  26      93.162  -8.933  26.507  0.00  0.00     0.336 C 
ATOM    200  C   PRO d  26      92.274 -10.174  26.477  0.00  0.00     0.286 C 
ATOM    201  O   PRO d  26      92.766 -11.302  26.387  0.00  0.00    -0.268 OA
ATOM    202  CB  PRO d  26      93.599  -8.379  27.773  0.00  0.00     0.048 C 
ATOM    203  CG  PRO d  26      92.945  -7.009  27.864  0.00  0.00     0.041 C 
ATOM    204  CD  PRO d  26      92.435  -6.644  26.480  0.00  0.00     0.291 C 
ATOM    205  N   GLY d  27      90.969  -9.961  26.580  0.00  0.00    -0.226 NA
ATOM    206  CA  GLY d  27      90.030 -11.069  26.586  0.00  0.00     0.218 C 
ATOM    207  C   GLY d  27      88.730 -10.650  25.930  0.00  0.00     0.277 C 
ATOM    208  O   GLY d  27      88.356  -9.483  25.975  0.00  0.00    -0.268 OA
ATOM    209  N   MET d  28      88.032 -11.596  25.323  0.00  0.00    -0.229 NA
ATOM    210  CA  MET d  28      86.802 -11.237  24.643  0.00  0.00     0.187 C 
ATOM    211  C   MET d  28      85.895 -12.420  24.496  0.00  0.00     0.274 C 
ATOM    212  O   MET d  28      86.359 -13.545  24.361  0.00  0.00    -0.268 OA
ATOM    213  CB  MET d  28      87.132 -10.668  23.251  0.00  0.00     0.046 C 
ATOM    214  CG  MET d  28      85.869 -10.159  22.553  0.00  0.00     0.060 C 
ATOM    215  SD  MET d  28      86.311  -8.948  21.272  0.00  0.00    -0.139 SA
ATOM    216  CE  MET d  28      84.658  -8.334  20.835  0.00  0.00     0.069 C 
ATOM    217  N   ALA d  29      84.593 -12.156  24.544  0.00  0.00    -0.226 NA
ATOM    218  CA  ALA d  29      83.587 -13.189  24.357  0.00  0.00     0.218 C 
ATOM    219  C   ALA d  29      82.570 -12.644  23.364  0.00  0.00     0.277 C 
ATOM    220  O   ALA d  29      82.199 -11.466  23.409  0.00  0.00    -0.268 OA
ATOM    221  CB  ALA d  29      82.889 -13.533  25.686  0.00  0.00     0.000 C 
ATOM    222  N   VAL d  30      82.128 -13.508  22.461  0.00  0.00    -0.226 NA
ATOM    223  CA  VAL d  30      81.148 -13.129  21.457  0.00  0.00     0.218 C 
ATOM    224  C   VAL d  30      80.131 -14.234  21.364  0.00  0.00     0.276 C 
ATOM    225  O   VAL d  30      80.485 -15.404  21.478  0.00  0.00    -0.268 OA
ATOM    226  CB  VAL d  30      81.796 -12.980  20.068  0.00  0.00     0.000 C 
ATOM    227  CG1 VAL d  30      80.731 -12.851  18.977  0.00  0.00     0.000 C 
ATOM    228  CG2 VAL d  30      82.759 -11.792  20.037  0.00  0.00     0.000 C 
ATOM    229  N   ALA d  31      78.868 -13.861  21.173  0.00  0.00    -0.236 NA
ATOM    230  CA  ALA d  31      77.797 -14.827  21.001  0.00  0.00     0.129 C 
ATOM    231  C   ALA d  31      77.078 -14.390  19.742  0.00  0.00     0.333 C 
ATOM    232  O   ALA d  31      76.834 -13.197  19.556  0.00  0.00    -0.260 OA
ATOM    233  CB  ALA d  31      76.814 -14.781  22.185  0.00  0.00     0.029 C 
ATOM    234  N   VAL d  32      76.775 -15.333  18.856  0.00  0.00    -0.223 NA
ATOM    235  CA  VAL d  32      76.023 -14.978  17.657  0.00  0.00     0.187 C 
ATOM    236  C   VAL d  32      74.729 -15.762  17.770  0.00  0.00     0.274 C 
ATOM    237  O   VAL d  32      74.755 -16.974  17.982  0.00  0.00    -0.268 OA
ATOM    238  CB  VAL d  32      76.736 -15.386  16.354  0.00  0.00     0.032 C 
ATOM    239  CG1 VAL d  32      75.815 -15.206  15.146  0.00  0.00     0.003 C 
ATOM    240  CG2 VAL d  32      78.038 -14.603  16.173  0.00  0.00     0.003 C 
ATOM    241  N   ILE d  33      73.601 -15.069  17.681  0.00  0.00    -0.229 NA
ATOM    242  CA  ILE d  33      72.322 -15.756  17.727  0.00  0.00     0.188 C 
ATOM    243  C   ILE d  33      71.939 -15.940  16.260  0.00  0.00     0.296 C 
ATOM    244  O   ILE d  33      71.767 -14.963  15.530  0.00  0.00    -0.267 OA
ATOM    245  CB  ILE d  33      71.244 -14.938  18.462  0.00  0.00     0.032 C 
ATOM    246  CG1 ILE d  33      71.532 -14.877  19.964  0.00  0.00     0.002 C 
ATOM    247  CG2 ILE d  33      69.846 -15.483  18.168  0.00  0.00     0.003 C 
ATOM    248  CD1 ILE d  33      72.851 -14.153  20.241  0.00  0.00     0.000 C 
ATOM    249  N   TYR d  34      71.850 -17.193  15.828  0.00  0.00    -0.105 N 
ATOM    250  CA  TYR d  34      71.504 -17.506  14.437  0.00  0.00     0.090 C 
ATOM    251  C   TYR d  34      70.258 -18.361  14.415  0.00  0.00     0.252 C 
ATOM    252  O   TYR d  34      70.205 -19.431  15.039  0.00  0.00    -0.271 OA
ATOM    253  CB  TYR d  34      72.655 -18.261  13.747  0.00  0.00     0.010 C 
ATOM    254  CG  TYR d  34      72.436 -18.530  12.265  0.00  0.00     0.000 A 
ATOM    255  CD1 TYR d  34      72.519 -17.476  11.326  0.00  0.00     0.000 A 
ATOM    256  CD2 TYR d  34      72.140 -19.839  11.820  0.00  0.00     0.000 A 
ATOM    257  CE1 TYR d  34      72.311 -17.730   9.954  0.00  0.00     0.000 A 
ATOM    258  CE2 TYR d  34      71.933 -20.093  10.448  0.00  0.00     0.000 A 
ATOM    259  CZ  TYR d  34      72.018 -19.039   9.513  0.00  0.00     0.000 A 
ATOM    260  OH  TYR d  34      71.818 -19.290   8.185  0.00  0.00     0.000 OA
ATOM    261  N   GLN d  35      69.251 -17.877  13.698  0.00  0.00    -0.230 NA
ATOM    262  CA  GLN d  35      67.973 -18.556  13.612  0.00  0.00     0.188 C 
ATOM    263  C   GLN d  35      67.530 -18.905  15.029  0.00  0.00     0.296 C 
ATOM    264  O   GLN d  35      67.028 -19.995  15.296  0.00  0.00    -0.267 OA
ATOM    265  CB  GLN d  35      68.084 -19.811  12.727  0.00  0.00     0.037 C 
ATOM    266  CG  GLN d  35      68.583 -19.452  11.326  0.00  0.00     0.102 C 
ATOM    267  CD  GLN d  35      68.482 -20.653  10.383  0.00  0.00     0.274 C 
ATOM    268  NE2 GLN d  35      68.363 -20.325   9.100  0.00  0.00    -0.107 N 
ATOM    269  OE1 GLN d  35      68.511 -21.801  10.794  0.00  0.00    -0.269 OA
ATOM    270 1HNE GLN d  35      68.346 -19.362   8.830  0.00  0.00     0.000 HD
ATOM    271 2HNE GLN d  35      68.290 -21.040   8.405  0.00  0.00     0.000 HD
ATOM    272  N   GLY d  36      67.753 -17.962  15.941  0.00  0.00    -0.105 N 
ATOM    273  CA  GLY d  36      67.344 -18.143  17.322  0.00  0.00     0.100 C 
ATOM    274  C   GLY d  36      68.243 -18.941  18.249  0.00  0.00     0.252 C 
ATOM    275  O   GLY d  36      68.019 -18.939  19.459  0.00  0.00    -0.271 OA
ATOM    276  N   LYS d  37      69.248 -19.625  17.709  0.00  0.00    -0.230 NA
ATOM    277  CA  LYS d  37      70.154 -20.425  18.537  0.00  0.00     0.186 C 
ATOM    278  C   LYS d  37      71.492 -19.716  18.710  0.00  0.00     0.274 C 
ATOM    279  O   LYS d  37      72.004 -19.108  17.771  0.00  0.00    -0.268 OA
ATOM    280  CB  LYS d  37      70.379 -21.804  17.890  0.00  0.00     0.034 C 
ATOM    281  CG  LYS d  37      69.046 -22.492  17.588  0.00  0.00     0.005 C 
ATOM    282  CD  LYS d  37      69.256 -23.743  16.732  0.00  0.00     0.041 C 
ATOM    283  CE  LYS d  37      67.917 -24.335  16.289  0.00  0.00     0.338 C 
ATOM    284  NZ  LYS d  37      68.126 -25.608  15.580  0.00  0.00     0.618 N 
ATOM    285 1HNZ LYS d  37      68.595 -26.265  16.183  0.00  0.00     0.000 HD
ATOM    286 2HNZ LYS d  37      68.693 -25.456  14.761  0.00  0.00     0.000 HD
ATOM    287 3HNZ LYS d  37      67.231 -25.976  15.296  0.00  0.00     0.000 HD
ATOM    288  N   PRO d  38      72.081 -19.801  19.913  0.00  0.00    -0.226 NA
ATOM    289  CA  PRO d  38      73.359 -19.163  20.228  0.00  0.00     0.218 C 
ATOM    290  C   PRO d  38      74.607 -19.992  19.935  0.00  0.00     0.277 C 
ATOM    291  O   PRO d  38      74.623 -21.218  20.105  0.00  0.00    -0.268 OA
ATOM    292  CB  PRO d  38      73.406 -18.933  21.657  0.00  0.00     0.000 C 
ATOM    293  CG  PRO d  38      72.375 -19.882  22.245  0.00  0.00     0.000 C 
ATOM    294  CD  PRO d  38      71.498 -20.379  21.108  0.00  0.00     0.000 C 
ATOM    295  N   TYR d  39      75.652 -19.292  19.505  0.00  0.00    -0.228 NA
ATOM    296  CA  TYR d  39      76.944 -19.890  19.217  0.00  0.00     0.191 C 
ATOM    297  C   TYR d  39      77.957 -19.006  19.934  0.00  0.00     0.275 C 
ATOM    298  O   TYR d  39      77.951 -17.780  19.777  0.00  0.00    -0.268 OA
ATOM    299  CB  TYR d  39      77.198 -19.928  17.699  0.00  0.00     0.060 C 
ATOM    300  CG  TYR d  39      76.207 -20.777  16.914  0.00  0.00    -0.020 A 
ATOM    301  CD1 TYR d  39      75.016 -20.203  16.409  0.00  0.00    -0.002 A 
ATOM    302  CD2 TYR d  39      76.470 -22.148  16.691  0.00  0.00    -0.002 A 
ATOM    303  CE1 TYR d  39      74.099 -20.995  15.685  0.00  0.00     0.027 A 
ATOM    304  CE2 TYR d  39      75.553 -22.939  15.967  0.00  0.00     0.027 A 
ATOM    305  CZ  TYR d  39      74.367 -22.363  15.463  0.00  0.00     0.131 A 
ATOM    306  OH  TYR d  39      73.483 -23.132  14.762  0.00  0.00    -0.190 OA
ATOM    307  N   TYR d  40      78.815 -19.629  20.733  0.00  0.00    -0.226 NA
ATOM    308  CA  TYR d  40      79.798 -18.896  21.536  0.00  0.00     0.218 C 
ATOM    309  C   TYR d  40      81.248 -18.979  21.089  0.00  0.00     0.277 C 
ATOM    310  O   TYR d  40      81.702 -20.004  20.566  0.00  0.00    -0.268 OA
ATOM    311  CB  TYR d  40      79.692 -19.384  22.993  0.00  0.00     0.031 C 
ATOM    312  CG  TYR d  40      78.302 -19.260  23.601  0.00  0.00    -0.022 A 
ATOM    313  CD1 TYR d  40      77.821 -18.005  24.040  0.00  0.00    -0.002 A 
ATOM    314  CD2 TYR d  40      77.484 -20.406  23.734  0.00  0.00    -0.002 A 
ATOM    315  CE1 TYR d  40      76.533 -17.896  24.605  0.00  0.00     0.027 A 
ATOM    316  CE2 TYR d  40      76.196 -20.298  24.300  0.00  0.00     0.027 A 
ATOM    317  CZ  TYR d  40      75.719 -19.043  24.735  0.00  0.00     0.131 A 
ATOM    318  OH  TYR d  40      74.471 -18.942  25.281  0.00  0.00    -0.190 OA
ATOM    319  N   PHE d  41      81.977 -17.890  21.315  0.00  0.00    -0.226 NA
ATOM    320  CA  PHE d  41      83.381 -17.808  20.964  0.00  0.00     0.218 C 
ATOM    321  C   PHE d  41      84.098 -17.040  22.062  0.00  0.00     0.277 C 
ATOM    322  O   PHE d  41      83.569 -16.052  22.587  0.00  0.00    -0.268 OA
ATOM    323  CB  PHE d  41      83.565 -17.064  19.628  0.00  0.00     0.031 C 
ATOM    324  CG  PHE d  41      82.696 -17.581  18.489  0.00  0.00    -0.022 A 
ATOM    325  CD1 PHE d  41      81.356 -17.147  18.358  0.00  0.00    -0.004 A 
ATOM    326  CD2 PHE d  41      83.224 -18.505  17.558  0.00  0.00    -0.004 A 
ATOM    327  CE1 PHE d  41      80.553 -17.631  17.304  0.00  0.00    -0.000 A 
ATOM    328  CE2 PHE d  41      82.421 -18.989  16.504  0.00  0.00    -0.000 A 
ATOM    329  CZ  PHE d  41      81.085 -18.552  16.376  0.00  0.00    -0.000 A 
ATOM    330  N   THR d  42      85.302 -17.480  22.402  0.00  0.00    -0.226 NA
ATOM    331  CA  THR d  42      86.068 -16.802  23.433  0.00  0.00     0.218 C 
ATOM    332  C   THR d  42      87.537 -16.694  23.059  0.00  0.00     0.277 C 
ATOM    333  O   THR d  42      88.069 -17.525  22.322  0.00  0.00    -0.268 OA
ATOM    334  CB  THR d  42      85.930 -17.504  24.797  0.00  0.00     0.182 C 
ATOM    335  CG2 THR d  42      84.473 -17.802  25.157  0.00  0.00     0.038 C 
ATOM    336  OG1 THR d  42      86.505 -18.790  24.585  0.00  0.00    -0.221 OA
ATOM    337  N   TRP d  43      88.175 -15.640  23.559  0.00  0.00    -0.229 NA
ATOM    338  CA  TRP d  43      89.582 -15.367  23.308  0.00  0.00     0.186 C 
ATOM    339  C   TRP d  43      90.241 -14.783  24.549  0.00  0.00     0.274 C 
ATOM    340  O   TRP d  43      89.604 -14.103  25.350  0.00  0.00    -0.268 OA
ATOM    341  CB  TRP d  43      89.763 -14.302  22.210  0.00  0.00     0.037 C 
ATOM    342  CG  TRP d  43      89.254 -14.735  20.834  0.00  0.00     0.022 A 
ATOM    343  CD1 TRP d  43      89.972 -15.143  19.779  0.00  0.00     0.099 A 
ATOM    344  CD2 TRP d  43      87.877 -14.786  20.404  0.00  0.00     0.019 A 
ATOM    345  CE2 TRP d  43      87.848 -15.228  19.097  0.00  0.00     0.081 A 
ATOM    346  CE3 TRP d  43      86.695 -14.469  21.096  0.00  0.00     0.002 C 
ATOM    347  NE1 TRP d  43      89.163 -15.452  18.705  0.00  0.00    -0.244 NA
ATOM    348  CZ2 TRP d  43      86.663 -15.393  18.369  0.00  0.00     0.019 C 
ATOM    349  CZ3 TRP d  43      85.519 -14.640  20.355  0.00  0.00     0.000 C 
ATOM    350  CH2 TRP d  43      85.474 -15.084  19.039  0.00  0.00     0.002 C 
ATOM    351  N   GLY d  44      91.536 -15.039  24.679  0.00  0.00    -0.234 NA
ATOM    352  CA  GLY d  44      92.303 -14.459  25.762  0.00  0.00     0.155 C 
ATOM    353  C   GLY d  44      91.985 -14.645  27.228  0.00  0.00     0.356 C 
ATOM    354  O   GLY d  44      91.383 -15.627  27.658  0.00  0.00    -0.258 OA
ATOM    355  N   TYR d  45      92.396 -13.635  27.988  0.00  0.00    -0.098 N 
ATOM    356  CA  TYR d  45      92.299 -13.615  29.443  0.00  0.00     0.094 C 
ATOM    357  C   TYR d  45      91.316 -12.662  30.108  0.00  0.00     0.252 C 
ATOM    358  O   TYR d  45      91.161 -11.508  29.701  0.00  0.00    -0.271 OA
ATOM    359  CB  TYR d  45      93.699 -13.313  30.010  0.00  0.00     0.036 C 
ATOM    360  CG  TYR d  45      94.739 -14.388  29.729  0.00  0.00    -0.021 A 
ATOM    361  CD1 TYR d  45      96.026 -14.033  29.261  0.00  0.00    -0.002 A 
ATOM    362  CD2 TYR d  45      94.421 -15.750  29.929  0.00  0.00    -0.002 A 
ATOM    363  CE1 TYR d  45      96.986 -15.033  28.998  0.00  0.00     0.027 A 
ATOM    364  CE2 TYR d  45      95.381 -16.750  29.667  0.00  0.00     0.027 A 
ATOM    365  CZ  TYR d  45      96.665 -16.393  29.202  0.00  0.00     0.131 A 
ATOM    366  OH  TYR d  45      97.592 -17.364  28.950  0.00  0.00    -0.190 OA
ATOM    367  N   ALA d  46      90.682 -13.173  31.160  0.00  0.00    -0.230 NA
ATOM    368  CA  ALA d  46      89.754 -12.422  31.995  0.00  0.00     0.186 C 
ATOM    369  C   ALA d  46      90.633 -11.740  33.049  0.00  0.00     0.274 C 
ATOM    370  O   ALA d  46      90.337 -10.642  33.508  0.00  0.00    -0.268 OA
ATOM    371  CB  ALA d  46      88.761 -13.378  32.681  0.00  0.00     0.037 C 
ATOM    372  N   ASP d  47      91.715 -12.422  33.430  0.00  0.00    -0.226 NA
ATOM    373  CA  ASP d  47      92.668 -11.911  34.415  0.00  0.00     0.218 C 
ATOM    374  C   ASP d  47      94.024 -12.274  33.843  0.00  0.00     0.277 C 
ATOM    375  O   ASP d  47      94.427 -13.436  33.878  0.00  0.00    -0.268 OA
ATOM    376  CB  ASP d  47      92.475 -12.596  35.781  0.00  0.00     0.109 C 
ATOM    377  CG  ASP d  47      93.345 -12.042  36.911  0.00  0.00     0.186 C 
ATOM    378  OD1 ASP d  47      94.545 -11.789  36.728  0.00  0.00    -0.647 OA
ATOM    379  OD2 ASP d  47      92.734 -11.869  38.034  0.00  0.00    -0.647 OA
ATOM    380  N   ILE d  48      94.715 -11.276  33.309  0.00  0.00    -0.229 NA
ATOM    381  CA  ILE d  48      96.011 -11.486  32.685  0.00  0.00     0.186 C 
ATOM    382  C   ILE d  48      97.059 -12.056  33.640  0.00  0.00     0.274 C 
ATOM    383  O   ILE d  48      97.698 -13.067  33.339  0.00  0.00    -0.268 OA
ATOM    384  CB  ILE d  48      96.534 -10.175  32.069  0.00  0.00     0.032 C 
ATOM    385  CG1 ILE d  48      95.551  -9.625  31.034  0.00  0.00     0.002 C 
ATOM    386  CG2 ILE d  48      97.936 -10.365  31.485  0.00  0.00     0.003 C 
ATOM    387  CD1 ILE d  48      96.032  -8.282  30.481  0.00  0.00     0.000 C 
ATOM    388  N   ALA d  49      97.221 -11.418  34.792  0.00  0.00    -0.229 NA
ATOM    389  CA  ALA d  49      98.211 -11.865  35.768  0.00  0.00     0.186 C 
ATOM    390  C   ALA d  49      98.043 -13.331  36.168  0.00  0.00     0.274 C 
ATOM    391  O   ALA d  49      99.019 -14.082  36.201  0.00  0.00    -0.268 OA
ATOM    392  CB  ALA d  49      98.159 -10.968  37.019  0.00  0.00     0.037 C 
ATOM    393  N   LYS d  50      96.812 -13.731  36.472  0.00  0.00    -0.229 NA
ATOM    394  CA  LYS d  50      96.528 -15.106  36.868  0.00  0.00     0.186 C 
ATOM    395  C   LYS d  50      96.300 -16.013  35.664  0.00  0.00     0.274 C 
ATOM    396  O   LYS d  50      96.056 -17.216  35.821  0.00  0.00    -0.268 OA
ATOM    397  CB  LYS d  50      95.274 -15.147  37.761  0.00  0.00     0.034 C 
ATOM    398  CG  LYS d  50      95.428 -14.217  38.966  0.00  0.00     0.005 C 
ATOM    399  CD  LYS d  50      94.289 -14.422  39.966  0.00  0.00     0.041 C 
ATOM    400  CE  LYS d  50      94.468 -13.525  41.193  0.00  0.00     0.338 C 
ATOM    401  NZ  LYS d  50      93.425 -13.805  42.193  0.00  0.00     0.618 N 
ATOM    402 1HNZ LYS d  50      93.473 -14.770  42.479  0.00  0.00     0.000 HD
ATOM    403 2HNZ LYS d  50      92.514 -13.628  41.799  0.00  0.00     0.000 HD
ATOM    404 3HNZ LYS d  50      93.562 -13.200  42.988  0.00  0.00     0.000 HD
ATOM    405  N   LYS d  51      96.375 -15.432  34.471  0.00  0.00    -0.229 NA
ATOM    406  CA  LYS d  51      96.148 -16.170  33.234  0.00  0.00     0.186 C 
ATOM    407  C   LYS d  51      94.868 -16.994  33.324  0.00  0.00     0.274 C 
ATOM    408  O   LYS d  51      94.842 -18.190  33.001  0.00  0.00    -0.268 OA
ATOM    409  CB  LYS d  51      97.352 -17.075  32.915  0.00  0.00     0.034 C 
ATOM    410  CG  LYS d  51      98.608 -16.243  32.647  0.00  0.00     0.005 C 
ATOM    411  CD  LYS d  51      99.806 -17.143  32.338  0.00  0.00     0.041 C 
ATOM    412  CE  LYS d  51     101.023 -16.313  31.923  0.00  0.00     0.338 C 
ATOM    413  NZ  LYS d  51     102.178 -17.186  31.660  0.00  0.00     0.618 N 
ATOM    414 1HNZ LYS d  51     101.955 -17.838  30.924  0.00  0.00     0.000 HD
ATOM    415 2HNZ LYS d  51     102.414 -17.704  32.492  0.00  0.00     0.000 HD
ATOM    416 3HNZ LYS d  51     102.966 -16.617  31.393  0.00  0.00     0.000 HD
ATOM    417  N   GLN d  52      93.802 -16.346  33.788  0.00  0.00    -0.236 NA
ATOM    418  CA  GLN d  52      92.511 -16.999  33.882  0.00  0.00     0.129 C 
ATOM    419  C   GLN d  52      91.880 -16.727  32.517  0.00  0.00     0.314 C 
ATOM    420  O   GLN d  52      91.689 -15.576  32.131  0.00  0.00    -0.262 OA
ATOM    421  CB  GLN d  52      91.665 -16.368  35.004  0.00  0.00     0.036 C 
ATOM    422  CG  GLN d  52      92.288 -16.635  36.376  0.00  0.00     0.094 C 
ATOM    423  CD  GLN d  52      91.447 -16.008  37.490  0.00  0.00     0.274 C 
ATOM    424  NE2 GLN d  52      90.364 -15.369  37.057  0.00  0.00    -0.107 N 
ATOM    425  OE1 GLN d  52      91.761 -16.099  38.666  0.00  0.00    -0.269 OA
ATOM    426 1HNE GLN d  52      90.164 -15.332  36.078  0.00  0.00     0.000 HD
ATOM    427 2HNE GLN d  52      89.751 -14.926  37.710  0.00  0.00     0.000 HD
ATOM    428  N   PRO d  53      91.553 -17.782  31.767  0.00  0.00    -0.306 N 
ATOM    429  CA  PRO d  53      90.951 -17.579  30.449  0.00  0.00     0.165 C 
ATOM    430  C   PRO d  53      89.517 -17.068  30.507  0.00  0.00     0.272 C 
ATOM    431  O   PRO d  53      88.809 -17.244  31.500  0.00  0.00    -0.269 OA
ATOM    432  CB  PRO d  53      90.952 -18.867  29.763  0.00  0.00     0.034 C 
ATOM    433  CG  PRO d  53      91.102 -19.906  30.863  0.00  0.00     0.027 C 
ATOM    434  CD  PRO d  53      91.547 -19.187  32.126  0.00  0.00     0.105 C 
ATOM    435  N   VAL d  54      89.091 -16.411  29.438  0.00  0.00    -0.229 NA
ATOM    436  CA  VAL d  54      87.714 -15.955  29.372  0.00  0.00     0.186 C 
ATOM    437  C   VAL d  54      86.920 -17.223  29.113  0.00  0.00     0.274 C 
ATOM    438  O   VAL d  54      87.365 -18.081  28.342  0.00  0.00    -0.268 OA
ATOM    439  CB  VAL d  54      87.484 -15.003  28.184  0.00  0.00     0.032 C 
ATOM    440  CG1 VAL d  54      85.991 -14.741  27.972  0.00  0.00     0.003 C 
ATOM    441  CG2 VAL d  54      88.249 -13.692  28.375  0.00  0.00     0.003 C 
ATOM    442  N   THR d  55      85.775 -17.372  29.771  0.00  0.00    -0.226 NA
ATOM    443  CA  THR d  55      84.919 -18.526  29.521  0.00  0.00     0.216 C 
ATOM    444  C   THR d  55      83.489 -18.019  29.429  0.00  0.00     0.277 C 
ATOM    445  O   THR d  55      83.232 -16.821  29.583  0.00  0.00    -0.268 OA
ATOM    446  CB  THR d  55      84.933 -19.577  30.646  0.00  0.00     0.184 C 
ATOM    447  CG2 THR d  55      86.327 -19.774  31.247  0.00  0.00     0.038 C 
ATOM    448  OG1 THR d  55      84.185 -18.971  31.697  0.00  0.00    -0.221 OA
ATOM    449  N   GLN d  56      82.563 -18.945  29.196  0.00  0.00    -0.229 NA
ATOM    450  CA  GLN d  56      81.145 -18.630  29.087  0.00  0.00     0.186 C 
ATOM    451  C   GLN d  56      80.565 -18.184  30.433  0.00  0.00     0.274 C 
ATOM    452  O   GLN d  56      79.439 -17.692  30.489  0.00  0.00    -0.268 OA
ATOM    453  CB  GLN d  56      80.369 -19.857  28.574  0.00  0.00     0.037 C 
ATOM    454  CG  GLN d  56      80.933 -20.343  27.237  0.00  0.00     0.102 C 
ATOM    455  CD  GLN d  56      80.206 -21.602  26.760  0.00  0.00     0.274 C 
ATOM    456  NE2 GLN d  56      79.025 -21.797  27.340  0.00  0.00    -0.107 N 
ATOM    457  OE1 GLN d  56      80.686 -22.347  25.921  0.00  0.00    -0.269 OA
ATOM    458 1HNE GLN d  56      78.689 -21.147  28.021  0.00  0.00     0.000 HD
ATOM    459 2HNE GLN d  56      78.473 -22.594  27.094  0.00  0.00     0.000 HD
ATOM    460  N   GLN d  57      81.334 -18.347  31.509  0.00  0.00    -0.229 NA
ATOM    461  CA  GLN d  57      80.884 -17.955  32.852  0.00  0.00     0.187 C 
ATOM    462  C   GLN d  57      81.569 -16.673  33.334  0.00  0.00     0.274 C 
ATOM    463  O   GLN d  57      81.359 -16.222  34.468  0.00  0.00    -0.268 OA
ATOM    464  CB  GLN d  57      81.149 -19.103  33.843  0.00  0.00     0.044 C 
ATOM    465  CG  GLN d  57      80.473 -20.395  33.380  0.00  0.00     0.094 C 
ATOM    466  CD  GLN d  57      80.737 -21.536  34.365  0.00  0.00     0.274 C 
ATOM    467  NE2 GLN d  57      81.485 -21.188  35.408  0.00  0.00    -0.107 N 
ATOM    468  OE1 GLN d  57      80.290 -22.657  34.191  0.00  0.00    -0.269 OA
ATOM    469 1HNE GLN d  57      81.821 -20.249  35.492  0.00  0.00     0.000 HD
ATOM    470 2HNE GLN d  57      81.713 -21.864  36.108  0.00  0.00     0.000 HD
ATOM    471  N   THR d  58      82.394 -16.077  32.476  0.00  0.00    -0.226 NA
ATOM    472  CA  THR d  58      83.087 -14.844  32.839  0.00  0.00     0.216 C 
ATOM    473  C   THR d  58      82.127 -13.649  32.799  0.00  0.00     0.277 C 
ATOM    474  O   THR d  58      81.418 -13.442  31.800  0.00  0.00    -0.268 OA
ATOM    475  CB  THR d  58      84.237 -14.524  31.866  0.00  0.00     0.184 C 
ATOM    476  CG2 THR d  58      85.134 -13.392  32.370  0.00  0.00     0.038 C 
ATOM    477  OG1 THR d  58      85.070 -15.679  31.922  0.00  0.00    -0.221 OA
ATOM    478  N   LEU d  59      82.101 -12.858  33.872  0.00  0.00    -0.229 NA
ATOM    479  CA  LEU d  59      81.257 -11.667  33.910  0.00  0.00     0.186 C 
ATOM    480  C   LEU d  59      82.041 -10.441  33.426  0.00  0.00     0.274 C 
ATOM    481  O   LEU d  59      83.182 -10.213  33.839  0.00  0.00    -0.268 OA
ATOM    482  CB  LEU d  59      80.735 -11.389  35.332  0.00  0.00     0.034 C 
ATOM    483  CG  LEU d  59      79.626 -12.317  35.833  0.00  0.00     0.002 C 
ATOM    484  CD1 LEU d  59      80.212 -13.594  36.437  0.00  0.00     0.000 C 
ATOM    485  CD2 LEU d  59      78.703 -11.589  36.812  0.00  0.00     0.000 C 
ATOM    486  N   PHE d  60      81.419  -9.653  32.548  0.00  0.00    -0.226 NA
ATOM    487  CA  PHE d  60      82.026  -8.426  32.021  0.00  0.00     0.218 C 
ATOM    488  C   PHE d  60      81.153  -7.254  32.456  0.00  0.00     0.277 C 
ATOM    489  O   PHE d  60      79.945  -7.415  32.678  0.00  0.00    -0.268 OA
ATOM    490  CB  PHE d  60      82.051  -8.411  30.481  0.00  0.00     0.031 C 
ATOM    491  CG  PHE d  60      82.937  -9.476  29.850  0.00  0.00    -0.022 A 
ATOM    492  CD1 PHE d  60      82.532 -10.832  29.844  0.00  0.00    -0.004 A 
ATOM    493  CD2 PHE d  60      84.176  -9.116  29.272  0.00  0.00    -0.004 A 
ATOM    494  CE1 PHE d  60      83.359 -11.816  29.262  0.00  0.00    -0.000 A 
ATOM    495  CE2 PHE d  60      85.002 -10.101  28.690  0.00  0.00    -0.000 A 
ATOM    496  CZ  PHE d  60      84.593 -11.451  28.685  0.00  0.00    -0.000 A 
ATOM    497  N   GLU d  61      81.743  -6.069  32.559  0.00  0.00    -0.229 NA
ATOM    498  CA  GLU d  61      80.957  -4.889  32.903  0.00  0.00     0.187 C 
ATOM    499  C   GLU d  61      80.288  -4.415  31.607  0.00  0.00     0.274 C 
ATOM    500  O   GLU d  61      80.969  -4.126  30.608  0.00  0.00    -0.268 OA
ATOM    501  CB  GLU d  61      81.869  -3.784  33.467  0.00  0.00     0.045 C 
ATOM    502  CG  GLU d  61      82.439  -4.185  34.829  0.00  0.00     0.100 C 
ATOM    503  CD  GLU d  61      83.458  -3.156  35.322  0.00  0.00     0.185 C 
ATOM    504  OE1 GLU d  61      83.744  -2.178  34.614  0.00  0.00    -0.647 OA
ATOM    505  OE2 GLU d  61      83.959  -3.398  36.485  0.00  0.00    -0.647 OA
ATOM    506  N   LEU d  62      78.969  -4.305  31.626  0.00  0.00    -0.229 NA
ATOM    507  CA  LEU d  62      78.232  -3.887  30.424  0.00  0.00     0.186 C 
ATOM    508  C   LEU d  62      78.234  -2.397  30.124  0.00  0.00     0.274 C 
ATOM    509  O   LEU d  62      78.009  -2.006  28.982  0.00  0.00    -0.268 OA
ATOM    510  CB  LEU d  62      76.762  -4.339  30.498  0.00  0.00     0.034 C 
ATOM    511  CG  LEU d  62      76.530  -5.841  30.679  0.00  0.00     0.002 C 
ATOM    512  CD1 LEU d  62      75.039  -6.178  30.612  0.00  0.00     0.000 C 
ATOM    513  CD2 LEU d  62      77.346  -6.647  29.666  0.00  0.00     0.000 C 
ATOM    514  N   GLY d  63      78.484  -1.562  31.128  0.00  0.00    -0.226 NA
ATOM    515  CA  GLY d  63      78.468  -0.127  30.878  0.00  0.00     0.218 C 
ATOM    516  C   GLY d  63      77.067   0.286  30.459  0.00  0.00     0.277 C 
ATOM    517  O   GLY d  63      76.085  -0.205  31.034  0.00  0.00    -0.268 OA
ATOM    518  N   SEM d  64      76.957   1.166  29.454  0.00  0.00    -0.226 NA
ATOM    519  CA  SEM d  64      75.652   1.634  28.975  0.00  0.00     0.219 C 
ATOM    520  C   SEM d  64      74.717   0.556  28.442  0.00  0.00     0.277 C 
ATOM    521  O   SEM d  64      73.518   0.799  28.295  0.00  0.00    -0.268 OA
ATOM    522  CB  SEM d  64      75.816   2.698  27.874  0.00  0.00     0.216 C 
ATOM    523  OG  SEM d  64      76.144   3.977  28.412  0.00  0.00    -0.218 OA
ATOM    524  N   VAL d  65      75.235  -0.619  28.104  0.00  0.00    -0.229 NA
ATOM    525  CA  VAL d  65      74.314  -1.658  27.640  0.00  0.00     0.186 C 
ATOM    526  C   VAL d  65      73.318  -1.942  28.781  0.00  0.00     0.274 C 
ATOM    527  O   VAL d  65      72.211  -2.438  28.551  0.00  0.00    -0.268 OA
ATOM    528  CB  VAL d  65      75.070  -2.925  27.198  0.00  0.00     0.032 C 
ATOM    529  CG1 VAL d  65      74.095  -4.051  26.847  0.00  0.00     0.003 C 
ATOM    530  CG2 VAL d  65      76.005  -2.624  26.025  0.00  0.00     0.003 C 
ATOM    531  N   SER d  66      73.705  -1.582  30.010  0.00  0.00    -0.226 NA
ATOM    532  CA  SER d  66      72.831  -1.728  31.178  0.00  0.00     0.219 C 
ATOM    533  C   SER d  66      71.529  -0.940  30.971  0.00  0.00     0.277 C 
ATOM    534  O   SER d  66      70.474  -1.334  31.463  0.00  0.00    -0.268 OA
ATOM    535  CB  SER d  66      73.531  -1.201  32.444  0.00  0.00     0.216 C 
ATOM    536  OG  SER d  66      74.782  -1.846  32.670  0.00  0.00    -0.218 OA
ATOM    537  N   LYS d  67      71.601   0.168  30.229  0.00  0.00    -0.229 NA
ATOM    538  CA  LYS d  67      70.410   0.985  29.987  0.00  0.00     0.186 C 
ATOM    539  C   LYS d  67      69.314   0.177  29.287  0.00  0.00     0.274 C 
ATOM    540  O   LYS d  67      68.132   0.490  29.435  0.00  0.00    -0.268 OA
ATOM    541  CB  LYS d  67      70.773   2.239  29.169  0.00  0.00     0.034 C 
ATOM    542  CG  LYS d  67      71.723   3.147  29.951  0.00  0.00     0.005 C 
ATOM    543  CD  LYS d  67      72.142   4.356  29.111  0.00  0.00     0.041 C 
ATOM    544  CE  LYS d  67      72.961   5.344  29.943  0.00  0.00     0.338 C 
ATOM    545  NZ  LYS d  67      74.260   4.757  30.310  0.00  0.00     0.618 N 
ATOM    546 1HNZ LYS d  67      74.776   4.517  29.478  0.00  0.00     0.000 HD
ATOM    547 2HNZ LYS d  67      74.117   3.922  30.857  0.00  0.00     0.000 HD
ATOM    548 3HNZ LYS d  67      74.778   5.424  30.860  0.00  0.00     0.000 HD
ATOM    549  N   THR d  68      69.684  -0.863  28.538  0.00  0.00    -0.226 NA
ATOM    550  CA  THR d  68      68.641  -1.681  27.896  0.00  0.00     0.216 C 
ATOM    551  C   THR d  68      67.874  -2.453  28.981  0.00  0.00     0.277 C 
ATOM    552  O   THR d  68      66.680  -2.713  28.845  0.00  0.00    -0.268 OA
ATOM    553  CB  THR d  68      69.211  -2.666  26.859  0.00  0.00     0.184 C 
ATOM    554  CG2 THR d  68      70.253  -2.018  25.945  0.00  0.00     0.038 C 
ATOM    555  OG1 THR d  68      69.961  -3.595  27.637  0.00  0.00    -0.221 OA
ATOM    556  N   PHE d  69      68.559  -2.832  30.060  0.00  0.00    -0.228 NA
ATOM    557  CA  PHE d  69      67.876  -3.531  31.155  0.00  0.00     0.191 C 
ATOM    558  C   PHE d  69      66.973  -2.519  31.878  0.00  0.00     0.275 C 
ATOM    559  O   PHE d  69      65.828  -2.827  32.245  0.00  0.00    -0.268 OA
ATOM    560  CB  PHE d  69      68.910  -4.139  32.121  0.00  0.00     0.060 C 
ATOM    561  CG  PHE d  69      69.637  -5.365  31.584  0.00  0.00    -0.020 A 
ATOM    562  CD1 PHE d  69      69.056  -6.649  31.702  0.00  0.00    -0.004 A 
ATOM    563  CD2 PHE d  69      70.902  -5.225  30.968  0.00  0.00    -0.004 A 
ATOM    564  CE1 PHE d  69      69.735  -7.783  31.207  0.00  0.00    -0.000 A 
ATOM    565  CE2 PHE d  69      71.580  -6.360  30.473  0.00  0.00    -0.000 A 
ATOM    566  CZ  PHE d  69      70.996  -7.638  30.592  0.00  0.00    -0.000 A 
ATOM    567  N   THR d  70      67.478  -1.302  32.076  0.00  0.00    -0.226 NA
ATOM    568  CA  THR d  70      66.682  -0.259  32.733  0.00  0.00     0.216 C 
ATOM    569  C   THR d  70      65.426   0.084  31.908  0.00  0.00     0.277 C 
ATOM    570  O   THR d  70      64.353   0.305  32.465  0.00  0.00    -0.268 OA
ATOM    571  CB  THR d  70      67.512   1.021  32.942  0.00  0.00     0.184 C 
ATOM    572  CG2 THR d  70      66.801   2.041  33.834  0.00  0.00     0.038 C 
ATOM    573  OG1 THR d  70      68.623   0.591  33.725  0.00  0.00    -0.221 OA
ATOM    574  N   GLY d  71      65.559   0.123  30.585  0.00  0.00    -0.226 NA
ATOM    575  CA  GLY d  71      64.406   0.434  29.746  0.00  0.00     0.218 C 
ATOM    576  C   GLY d  71      63.327  -0.639  29.842  0.00  0.00     0.276 C 
ATOM    577  O   GLY d  71      62.154  -0.343  29.984  0.00  0.00    -0.268 OA
ATOM    578  N   VAL d  72      63.742  -1.898  29.766  0.00  0.00    -0.236 NA
ATOM    579  CA  VAL d  72      62.816  -3.021  29.864  0.00  0.00     0.129 C 
ATOM    580  C   VAL d  72      62.161  -3.099  31.256  0.00  0.00     0.356 C 
ATOM    581  O   VAL d  72      60.982  -3.433  31.385  0.00  0.00    -0.258 OA
ATOM    582  CB  VAL d  72      63.552  -4.330  29.524  0.00  0.00     0.026 C 
ATOM    583  CG1 VAL d  72      62.718  -5.548  29.928  0.00  0.00     0.002 C 
ATOM    584  CG2 VAL d  72      63.917  -4.384  28.039  0.00  0.00     0.000 C 
ATOM    585  N   LEU d  73      62.925  -2.794  32.299  0.00  0.00    -0.098 N 
ATOM    586  CA  LEU d  73      62.387  -2.812  33.667  0.00  0.00     0.090 C 
ATOM    587  C   LEU d  73      61.322  -1.720  33.745  0.00  0.00     0.252 C 
ATOM    588  O   LEU d  73      60.258  -1.899  34.350  0.00  0.00    -0.271 OA
ATOM    589  CB  LEU d  73      63.504  -2.520  34.687  0.00  0.00     0.010 C 
ATOM    590  CG  LEU d  73      63.092  -2.552  36.160  0.00  0.00     0.000 C 
ATOM    591  CD1 LEU d  73      62.507  -3.914  36.537  0.00  0.00     0.000 C 
ATOM    592  CD2 LEU d  73      64.261  -2.159  37.065  0.00  0.00     0.000 C 
ATOM    593  N   GLY d  74      61.621  -0.577  33.130  0.00  0.00    -0.228 NA
ATOM    594  CA  GLY d  74      60.664   0.515  33.110  0.00  0.00     0.217 C 
ATOM    595  C   GLY d  74      59.449   0.093  32.298  0.00  0.00     0.277 C 
ATOM    596  O   GLY d  74      58.316   0.409  32.646  0.00  0.00    -0.268 OA
ATOM    597  N   GLY d  75      59.684  -0.600  31.192  0.00  0.00    -0.226 NA
ATOM    598  CA  GLY d  75      58.569  -1.070  30.389  0.00  0.00     0.218 C 
ATOM    599  C   GLY d  75      57.692  -2.005  31.211  0.00  0.00     0.277 C 
ATOM    600  O   GLY d  75      56.464  -1.931  31.163  0.00  0.00    -0.268 OA
ATOM    601  N   ASP d  76      58.326  -2.895  31.968  0.00  0.00    -0.228 NA
ATOM    602  CA  ASP d  76      57.591  -3.841  32.807  0.00  0.00     0.197 C 
ATOM    603  C   ASP d  76      56.723  -3.124  33.856  0.00  0.00     0.275 C 
ATOM    604  O   ASP d  76      55.601  -3.557  34.140  0.00  0.00    -0.268 OA
ATOM    605  CB  ASP d  76      58.589  -4.799  33.484  0.00  0.00     0.132 C 
ATOM    606  CG  ASP d  76      57.962  -5.817  34.439  0.00  0.00     0.188 C 
ATOM    607  OD1 ASP d  76      57.457  -6.866  34.013  0.00  0.00    -0.647 OA
ATOM    608  OD2 ASP d  76      58.007  -5.492  35.687  0.00  0.00    -0.647 OA
ATOM    609  N   ALA d  77      57.222  -2.021  34.421  0.00  0.00    -0.229 NA
ATOM    610  CA  ALA d  77      56.453  -1.278  35.411  0.00  0.00     0.186 C 
ATOM    611  C   ALA d  77      55.236  -0.639  34.736  0.00  0.00     0.274 C 
ATOM    612  O   ALA d  77      54.143  -0.578  35.317  0.00  0.00    -0.268 OA
ATOM    613  CB  ALA d  77      57.329  -0.197  36.071  0.00  0.00     0.037 C 
ATOM    614  N   ILE d  78      55.417  -0.160  33.507  0.00  0.00    -0.229 NA
ATOM    615  CA  ILE d  78      54.302   0.428  32.779  0.00  0.00     0.186 C 
ATOM    616  C   ILE d  78      53.236  -0.669  32.564  0.00  0.00     0.274 C 
ATOM    617  O   ILE d  78      52.050  -0.440  32.785  0.00  0.00    -0.268 OA
ATOM    618  CB  ILE d  78      54.747   0.980  31.412  0.00  0.00     0.032 C 
ATOM    619  CG1 ILE d  78      55.786   2.091  31.581  0.00  0.00     0.003 C 
ATOM    620  CG2 ILE d  78      53.543   1.441  30.588  0.00  0.00     0.003 C 
ATOM    621  CD1 ILE d  78      56.511   2.368  30.263  0.00  0.00     0.000 C 
ATOM    622  N   ALA d  79      53.663  -1.862  32.158  0.00  0.00    -0.236 NA
ATOM    623  CA  ALA d  79      52.721  -2.966  31.918  0.00  0.00     0.129 C 
ATOM    624  C   ALA d  79      51.988  -3.375  33.199  0.00  0.00     0.356 C 
ATOM    625  O   ALA d  79      50.817  -3.786  33.167  0.00  0.00    -0.258 OA
ATOM    626  CB  ALA d  79      53.469  -4.184  31.345  0.00  0.00     0.029 C 
ATOM    627  N   ARG d  80      52.687  -3.281  34.325  0.00  0.00    -0.098 N 
ATOM    628  CA  ARG d  80      52.098  -3.626  35.614  0.00  0.00     0.090 C 
ATOM    629  C   ARG d  80      51.144  -2.532  36.087  0.00  0.00     0.252 C 
ATOM    630  O   ARG d  80      50.473  -2.678  37.111  0.00  0.00    -0.271 OA
ATOM    631  CB  ARG d  80      53.207  -3.810  36.667  0.00  0.00     0.012 C 
ATOM    632  CG  ARG d  80      53.968  -5.117  36.438  0.00  0.00     0.028 C 
ATOM    633  CD  ARG d  80      55.199  -5.200  37.343  0.00  0.00     0.145 C 
ATOM    634  NE  ARG d  80      55.923  -6.467  37.099  0.00  0.00    -0.083 NA
ATOM    635  CZ  ARG d  80      55.633  -7.635  37.711  0.00  0.00     0.782 C 
ATOM    636  NH1 ARG d  80      54.630  -7.671  38.599  0.00  0.00     0.063 N 
ATOM    637  NH2 ARG d  80      56.337  -8.741  37.434  0.00  0.00     0.063 N 
ATOM    638 1HN1 ARG d  80      54.094  -6.816  38.805  0.00  0.00     0.000 HD
ATOM    639 2HN1 ARG d  80      54.395  -8.554  39.074  0.00  0.00     0.000 HD
ATOM    640 1HN2 ARG d  80      57.106  -8.704  36.750  0.00  0.00     0.000 HD
ATOM    641 2HN2 ARG d  80      56.109  -9.628  37.906  0.00  0.00     0.000 HD
ATOM    642  N   GLY d  81      51.089  -1.426  35.351  0.00  0.00    -0.228 NA
ATOM    643  CA  GLY d  81      50.217  -0.335  35.750  0.00  0.00     0.217 C 
ATOM    644  C   GLY d  81      50.781   0.493  36.903  0.00  0.00     0.277 C 
ATOM    645  O   GLY d  81      50.053   1.258  37.519  0.00  0.00    -0.268 OA
ATOM    646  N   GLU d  82      52.079   0.372  37.187  0.00  0.00    -0.230 NA
ATOM    647  CA  GLU d  82      52.687   1.123  38.284  0.00  0.00     0.171 C 
ATOM    648  C   GLU d  82      53.077   2.554  37.915  0.00  0.00     0.231 C 
ATOM    649  O   GLU d  82      53.003   3.464  38.759  0.00  0.00    -0.286 OA
ATOM    650  CB  GLU d  82      53.917   0.361  38.812  0.00  0.00     0.044 C 
ATOM    651  CG  GLU d  82      53.554  -1.078  39.181  0.00  0.00     0.100 C 
ATOM    652  CD  GLU d  82      54.776  -1.834  39.707  0.00  0.00     0.185 C 
ATOM    653  OE1 GLU d  82      55.904  -1.577  39.260  0.00  0.00    -0.647 OA
ATOM    654  OE2 GLU d  82      54.522  -2.716  40.614  0.00  0.00    -0.647 OA
ATOM    655  N   ILE d  83      53.489   2.762  36.663  0.00  0.00     0.618 N 
ATOM    656  CA  ILE d  83      53.891   4.099  36.209  0.00  0.00     0.338 C 
ATOM    657  C   ILE d  83      53.370   4.354  34.801  0.00  0.00     0.356 C 
ATOM    658  O   ILE d  83      52.966   3.425  34.114  0.00  0.00    -0.258 OA
ATOM    659  CB  ILE d  83      55.423   4.244  36.148  0.00  0.00     0.039 C 
ATOM    660  CG1 ILE d  83      56.025   3.280  35.124  0.00  0.00     0.002 C 
ATOM    661  CG2 ILE d  83      56.046   4.069  37.535  0.00  0.00     0.002 C 
ATOM    662  CD1 ILE d  83      57.526   3.526  34.955  0.00  0.00     0.000 C 
ATOM    663  N   LYS d  84      53.375   5.621  34.387  0.00  0.00    -0.098 N 
ATOM    664  CA  LYS d  84      52.945   6.007  33.036  0.00  0.00     0.072 C 
ATOM    665  C   LYS d  84      54.036   6.934  32.504  0.00  0.00     0.207 C 
ATOM    666  O   LYS d  84      54.501   7.805  33.223  0.00  0.00    -0.288 OA
ATOM    667  CB  LYS d  84      51.603   6.763  33.062  0.00  0.00     0.008 C 
ATOM    668  CG  LYS d  84      50.478   5.865  33.580  0.00  0.00     0.003 C 
ATOM    669  CD  LYS d  84      49.134   6.596  33.548  0.00  0.00     0.041 C 
ATOM    670  CE  LYS d  84      48.021   5.721  34.128  0.00  0.00     0.338 C 
ATOM    671  NZ  LYS d  84      46.709   6.360  33.932  0.00  0.00     0.618 N 
ATOM    672 1HNZ LYS d  84      46.540   6.502  32.948  0.00  0.00     0.000 HD
ATOM    673 2HNZ LYS d  84      46.688   7.253  34.398  0.00  0.00     0.000 HD
ATOM    674 3HNZ LYS d  84      45.994   5.768  34.324  0.00  0.00     0.000 HD
ATOM    675  N   LEU d  85      54.440   6.750  31.252  0.00  0.00     0.626 N 
ATOM    676  CA  LEU d  85      55.492   7.593  30.686  0.00  0.00     0.381 C 
ATOM    677  C   LEU d  85      55.000   9.016  30.554  0.00  0.00     0.289 C 
ATOM    678  O   LEU d  85      55.798   9.953  30.461  0.00  0.00    -0.268 OA
ATOM    679  CB  LEU d  85      55.950   7.055  29.317  0.00  0.00     0.049 C 
ATOM    680  CG  LEU d  85      56.761   5.758  29.343  0.00  0.00     0.003 C 
ATOM    681  CD1 LEU d  85      56.978   5.220  27.928  0.00  0.00     0.000 C 
ATOM    682  CD2 LEU d  85      58.080   5.952  30.092  0.00  0.00     0.000 C 
ATOM    683  N   SER d  86      53.681   9.183  30.560  0.00  0.00    -0.226 NA
ATOM    684  CA  SER d  86      53.102  10.520  30.460  0.00  0.00     0.219 C 
ATOM    685  C   SER d  86      53.076  11.244  31.812  0.00  0.00     0.277 C 
ATOM    686  O   SER d  86      52.809  12.438  31.868  0.00  0.00    -0.268 OA
ATOM    687  CB  SER d  86      51.676  10.438  29.886  0.00  0.00     0.216 C 
ATOM    688  OG  SER d  86      50.849   9.551  30.634  0.00  0.00    -0.218 OA
ATOM    689  N   ASP d  87      53.352  10.535  32.904  0.00  0.00    -0.228 NA
ATOM    690  CA  ASP d  87      53.333  11.181  34.214  0.00  0.00     0.196 C 
ATOM    691  C   ASP d  87      54.508  12.120  34.475  0.00  0.00     0.260 C 
ATOM    692  O   ASP d  87      55.638  11.842  34.083  0.00  0.00    -0.270 OA
ATOM    693  CB  ASP d  87      53.306  10.140  35.348  0.00  0.00     0.132 C 
ATOM    694  CG  ASP d  87      51.972   9.411  35.525  0.00  0.00     0.188 C 
ATOM    695  OD1 ASP d  87      50.897   9.978  35.280  0.00  0.00    -0.647 OA
ATOM    696  OD2 ASP d  87      52.067   8.193  35.939  0.00  0.00    -0.647 OA
ATOM    697  N   PRO d  88      54.242  13.252  35.143  0.00  0.00    -0.297 N 
ATOM    698  CA  PRO d  88      55.279  14.231  35.469  0.00  0.00     0.097 C 
ATOM    699  C   PRO d  88      56.271  13.548  36.396  0.00  0.00     0.287 C 
ATOM    700  O   PRO d  88      55.896  12.667  37.177  0.00  0.00    -0.264 OA
ATOM    701  CB  PRO d  88      54.637  15.530  35.601  0.00  0.00     0.051 C 
ATOM    702  CG  PRO d  88      53.167  15.225  35.839  0.00  0.00     0.031 C 
ATOM    703  CD  PRO d  88      52.929  13.767  35.479  0.00  0.00     0.109 C 
ATOM    704  N   THR d  89      57.531  13.946  36.297  0.00  0.00    -0.233 NA
ATOM    705  CA  THR d  89      58.584  13.382  37.131  0.00  0.00     0.129 C 
ATOM    706  C   THR d  89      58.245  13.596  38.608  0.00  0.00     0.333 C 
ATOM    707  O   THR d  89      58.466  12.713  39.444  0.00  0.00    -0.260 OA
ATOM    708  CB  THR d  89      59.927  14.076  36.836  0.00  0.00     0.026 C 
ATOM    709  CG2 THR d  89      61.094  13.437  37.591  0.00  0.00     0.002 C 
ATOM    710  OG1 THR d  89      60.186  13.764  35.470  0.00  0.00     0.000 OA
ATOM    711  N   THR d  90      57.688  14.764  38.921  0.00  0.00    -0.220 NA
ATOM    712  CA  THR d  90      57.364  15.097  40.303  0.00  0.00     0.219 C 
ATOM    713  C   THR d  90      56.333  14.160  40.941  0.00  0.00     0.277 C 
ATOM    714  O   THR d  90      56.233  14.081  42.164  0.00  0.00    -0.268 OA
ATOM    715  CB  THR d  90      56.891  16.558  40.414  0.00  0.00     0.216 C 
ATOM    716  CG2 THR d  90      56.894  17.067  41.857  0.00  0.00     0.000 C 
ATOM    717  OG1 THR d  90      57.924  17.307  39.780  0.00  0.00    -0.218 OA
ATOM    718  N   LYS d  91      55.577  13.433  40.125  0.00  0.00    -0.229 NA
ATOM    719  CA  LYS d  91      54.589  12.509  40.675  0.00  0.00     0.186 C 
ATOM    720  C   LYS d  91      55.268  11.419  41.510  0.00  0.00     0.274 C 
ATOM    721  O   LYS d  91      54.754  11.001  42.547  0.00  0.00    -0.268 OA
ATOM    722  CB  LYS d  91      53.778  11.851  39.543  0.00  0.00     0.034 C 
ATOM    723  CG  LYS d  91      52.841  10.774  40.095  0.00  0.00     0.005 C 
ATOM    724  CD  LYS d  91      51.972  10.182  38.983  0.00  0.00     0.041 C 
ATOM    725  CE  LYS d  91      50.956   9.189  39.552  0.00  0.00     0.338 C 
ATOM    726  NZ  LYS d  91      50.127   8.626  38.474  0.00  0.00     0.618 N 
ATOM    727 1HNZ LYS d  91      50.710   8.154  37.802  0.00  0.00     0.000 HD
ATOM    728 2HNZ LYS d  91      49.624   9.364  38.007  0.00  0.00     0.000 HD
ATOM    729 3HNZ LYS d  91      49.464   7.980  38.874  0.00  0.00     0.000 HD
ATOM    730  N   TYR d  92      56.427  10.962  41.053  0.00  0.00    -0.228 NA
ATOM    731  CA  TYR d  92      57.160   9.921  41.760  0.00  0.00     0.191 C 
ATOM    732  C   TYR d  92      58.266  10.493  42.638  0.00  0.00     0.275 C 
ATOM    733  O   TYR d  92      58.938   9.760  43.347  0.00  0.00    -0.268 OA
ATOM    734  CB  TYR d  92      57.735   8.917  40.744  0.00  0.00     0.060 C 
ATOM    735  CG  TYR d  92      56.732   8.416  39.714  0.00  0.00    -0.024 C 
ATOM    736  CD1 TYR d  92      56.552   9.107  38.494  0.00  0.00     0.033 C 
ATOM    737  CD2 TYR d  92      55.968   7.255  39.978  0.00  0.00    -0.002 C 
ATOM    738  CE1 TYR d  92      55.618   8.641  37.545  0.00  0.00     0.002 C 
ATOM    739  CE2 TYR d  92      55.035   6.789  39.028  0.00  0.00     0.027 C 
ATOM    740  CZ  TYR d  92      54.859   7.480  37.811  0.00  0.00     0.127 C 
ATOM    741  OH  TYR d  92      53.955   7.024  36.893  0.00  0.00    -0.191 OA
ATOM    742  N   TRP d  93      58.468  11.803  42.579  0.00  0.00    -0.228 NA
ATOM    743  CA  TRP d  93      59.477  12.431  43.427  0.00  0.00     0.189 C 
ATOM    744  C   TRP d  93      58.887  13.751  43.932  0.00  0.00     0.260 C 
ATOM    745  O   TRP d  93      59.265  14.834  43.480  0.00  0.00    -0.270 OA
ATOM    746  CB  TRP d  93      60.782  12.675  42.647  0.00  0.00     0.062 C 
ATOM    747  CG  TRP d  93      61.993  12.968  43.536  0.00  0.00     0.001 A 
ATOM    748  CD1 TRP d  93      62.032  13.060  44.872  0.00  0.00     0.095 A 
ATOM    749  CD2 TRP d  93      63.346  13.206  43.094  0.00  0.00     0.015 A 
ATOM    750  CE2 TRP d  93      64.131  13.430  44.207  0.00  0.00     0.081 A 
ATOM    751  CE3 TRP d  93      63.889  13.231  41.797  0.00  0.00     0.001 A 
ATOM    752  NE1 TRP d  93      63.307  13.338  45.322  0.00  0.00    -0.244 NA
ATOM    753  CZ2 TRP d  93      65.504  13.694  44.135  0.00  0.00     0.019 A 
ATOM    754  CZ3 TRP d  93      65.262  13.497  41.743  0.00  0.00     0.000 A 
ATOM    755  CH2 TRP d  93      66.066  13.724  42.854  0.00  0.00     0.002 A 
ATOM    756  N   PRO d  94      57.934  13.664  44.879  0.00  0.00    -0.297 N 
ATOM    757  CA  PRO d  94      57.223  14.786  45.502  0.00  0.00     0.097 C 
ATOM    758  C   PRO d  94      58.093  15.974  45.898  0.00  0.00     0.287 C 
ATOM    759  O   PRO d  94      57.664  17.123  45.787  0.00  0.00    -0.264 OA
ATOM    760  CB  PRO d  94      56.068  14.259  46.190  0.00  0.00     0.051 C 
ATOM    761  CG  PRO d  94      56.368  12.783  46.396  0.00  0.00     0.031 C 
ATOM    762  CD  PRO d  94      57.535  12.414  45.495  0.00  0.00     0.109 C 
ATOM    763  N   GLU d  95      59.308  15.688  46.356  0.00  0.00    -0.226 NA
ATOM    764  CA  GLU d  95      60.244  16.726  46.774  0.00  0.00     0.187 C 
ATOM    765  C   GLU d  95      60.861  17.533  45.627  0.00  0.00     0.274 C 
ATOM    766  O   GLU d  95      61.447  18.586  45.860  0.00  0.00    -0.268 OA
ATOM    767  CB  GLU d  95      61.380  16.110  47.612  0.00  0.00     0.045 C 
ATOM    768  CG  GLU d  95      60.832  15.458  48.883  0.00  0.00     0.100 C 
ATOM    769  CD  GLU d  95      61.778  15.680  50.065  0.00  0.00     0.185 C 
ATOM    770  OE1 GLU d  95      62.040  16.831  50.442  0.00  0.00    -0.647 OA
ATOM    771  OE2 GLU d  95      62.247  14.602  50.597  0.00  0.00    -0.647 OA
ATOM    772  N   LEU d  96      60.749  17.039  44.396  0.00  0.00    -0.229 NA
ATOM    773  CA  LEU d  96      61.315  17.756  43.249  0.00  0.00     0.186 C 
ATOM    774  C   LEU d  96      60.308  18.839  42.860  0.00  0.00     0.274 C 
ATOM    775  O   LEU d  96      59.559  18.700  41.891  0.00  0.00    -0.268 OA
ATOM    776  CB  LEU d  96      61.547  16.776  42.084  0.00  0.00     0.034 C 
ATOM    777  CG  LEU d  96      62.453  17.276  40.957  0.00  0.00     0.002 C 
ATOM    778  CD1 LEU d  96      63.871  17.540  41.469  0.00  0.00     0.000 C 
ATOM    779  CD2 LEU d  96      62.442  16.307  39.774  0.00  0.00     0.000 C 
ATOM    780  N   THR d  97      60.318  19.936  43.611  0.00  0.00    -0.226 NA
ATOM    781  CA  THR d  97      59.357  21.022  43.414  0.00  0.00     0.218 C 
ATOM    782  C   THR d  97      59.769  22.234  42.583  0.00  0.00     0.277 C 
ATOM    783  O   THR d  97      58.924  23.089  42.287  0.00  0.00    -0.268 OA
ATOM    784  CB  THR d  97      58.903  21.561  44.783  0.00  0.00     0.182 C 
ATOM    785  CG2 THR d  97      58.365  20.458  45.698  0.00  0.00     0.038 C 
ATOM    786  OG1 THR d  97      60.113  21.974  45.413  0.00  0.00    -0.221 OA
ATOM    787  N   ALA d  98      61.044  22.341  42.225  0.00  0.00    -0.229 NA
ATOM    788  CA  ALA d  98      61.496  23.498  41.440  0.00  0.00     0.186 C 
ATOM    789  C   ALA d  98      60.685  23.613  40.146  0.00  0.00     0.274 C 
ATOM    790  O   ALA d  98      60.392  22.615  39.485  0.00  0.00    -0.268 OA
ATOM    791  CB  ALA d  98      62.999  23.386  41.125  0.00  0.00     0.037 C 
ATOM    792  N   LYS d  99      60.343  24.843  39.784  0.00  0.00    -0.236 NA
ATOM    793  CA  LYS d  99      59.507  25.098  38.621  0.00  0.00     0.129 C 
ATOM    794  C   LYS d  99      59.962  24.598  37.258  0.00  0.00     0.356 C 
ATOM    795  O   LYS d  99      59.130  24.393  36.386  0.00  0.00    -0.258 OA
ATOM    796  CB  LYS d  99      59.229  26.609  38.511  0.00  0.00     0.026 C 
ATOM    797  CG  LYS d  99      60.516  27.384  38.227  0.00  0.00     0.004 C 
ATOM    798  CD  LYS d  99      60.249  28.890  38.174  0.00  0.00     0.041 C 
ATOM    799  CE  LYS d  99      61.557  29.674  38.048  0.00  0.00     0.338 C 
ATOM    800  NZ  LYS d  99      61.281  31.102  37.817  0.00  0.00     0.618 N 
ATOM    801 1HNZ LYS d  99      60.743  31.476  38.583  0.00  0.00     0.000 HD
ATOM    802 2HNZ LYS d  99      60.756  31.217  36.964  0.00  0.00     0.000 HD
ATOM    803 3HNZ LYS d  99      62.156  31.596  37.734  0.00  0.00     0.000 HD
ATOM    804  N   GLN d 100      61.258  24.413  37.057  0.00  0.00    -0.098 N 
ATOM    805  CA  GLN d 100      61.749  23.979  35.749  0.00  0.00     0.090 C 
ATOM    806  C   GLN d 100      61.368  22.548  35.425  0.00  0.00     0.252 C 
ATOM    807  O   GLN d 100      61.538  22.100  34.292  0.00  0.00    -0.271 OA
ATOM    808  CB  GLN d 100      63.279  24.122  35.651  0.00  0.00     0.010 C 
ATOM    809  CG  GLN d 100      63.984  23.100  36.545  0.00  0.00     0.001 C 
ATOM    810  CD  GLN d 100      64.258  23.683  37.933  0.00  0.00     0.356 C 
ATOM    811  NE2 GLN d 100      65.343  23.189  38.523  0.00  0.00    -0.098 N 
ATOM    812  OE1 GLN d 100      63.532  24.525  38.435  0.00  0.00    -0.258 OA
ATOM    813 1HNE GLN d 100      65.895  22.499  38.055  0.00  0.00     0.000 HD
ATOM    814 2HNE GLN d 100      65.605  23.507  39.434  0.00  0.00     0.000 HD
ATOM    815  N   TRP d 101      60.863  21.835  36.424  0.00  0.00    -0.230 NA
ATOM    816  CA  TRP d 101      60.466  20.456  36.224  0.00  0.00     0.191 C 
ATOM    817  C   TRP d 101      59.040  20.337  35.754  0.00  0.00     0.275 C 
ATOM    818  O   TRP d 101      58.580  19.251  35.397  0.00  0.00    -0.268 OA
ATOM    819  CB  TRP d 101      60.683  19.649  37.518  0.00  0.00     0.062 C 
ATOM    820  CG  TRP d 101      62.151  19.344  37.823  0.00  0.00     0.001 A 
ATOM    821  CD1 TRP d 101      63.023  20.093  38.512  0.00  0.00     0.095 A 
ATOM    822  CD2 TRP d 101      62.887  18.171  37.418  0.00  0.00     0.015 A 
ATOM    823  CE2 TRP d 101      64.177  18.285  37.895  0.00  0.00     0.081 A 
ATOM    824  CE3 TRP d 101      62.477  17.051  36.674  0.00  0.00     0.001 A 
ATOM    825  NE1 TRP d 101      64.262  19.490  38.581  0.00  0.00    -0.244 NA
ATOM    826  CZ2 TRP d 101      65.162  17.313  37.680  0.00  0.00     0.019 A 
ATOM    827  CZ3 TRP d 101      63.472  16.089  36.468  0.00  0.00     0.000 A 
ATOM    828  CH2 TRP d 101      64.776  16.188  36.941  0.00  0.00     0.002 A 
ATOM    829  N   ASN d 102      58.321  21.450  35.756  0.00  0.00    -0.229 NA
ATOM    830  CA  ASN d 102      56.953  21.400  35.280  0.00  0.00     0.186 C 
ATOM    831  C   ASN d 102      57.013  21.015  33.799  0.00  0.00     0.274 C 
ATOM    832  O   ASN d 102      57.734  21.631  33.012  0.00  0.00    -0.268 OA
ATOM    833  CB  ASN d 102      56.262  22.764  35.465  0.00  0.00     0.037 C 
ATOM    834  CG  ASN d 102      55.682  22.898  36.875  0.00  0.00     0.356 C 
ATOM    835  ND2 ASN d 102      54.353  22.912  36.914  0.00  0.00    -0.098 N 
ATOM    836  OD1 ASN d 102      56.395  22.983  37.861  0.00  0.00    -0.258 OA
ATOM    837 1HND ASN d 102      53.827  22.837  36.067  0.00  0.00     0.000 HD
ATOM    838 2HND ASN d 102      53.880  22.996  37.791  0.00  0.00     0.000 HD
ATOM    839  N   GLY d 103      56.292  19.965  33.431  0.00  0.00    -0.226 NA
ATOM    840  CA  GLY d 103      56.292  19.538  32.045  0.00  0.00     0.218 C 
ATOM    841  C   GLY d 103      57.338  18.500  31.671  0.00  0.00     0.277 C 
ATOM    842  O   GLY d 103      57.392  18.074  30.523  0.00  0.00    -0.268 OA
ATOM    843  N   ILE d 104      58.200  18.115  32.605  0.00  0.00    -0.229 NA
ATOM    844  CA  ILE d 104      59.203  17.096  32.304  0.00  0.00     0.186 C 
ATOM    845  C   ILE d 104      58.621  15.784  32.823  0.00  0.00     0.274 C 
ATOM    846  O   ILE d 104      58.397  15.634  34.023  0.00  0.00    -0.268 OA
ATOM    847  CB  ILE d 104      60.544  17.400  32.997  0.00  0.00     0.032 C 
ATOM    848  CG1 ILE d 104      61.179  18.672  32.429  0.00  0.00     0.002 C 
ATOM    849  CG2 ILE d 104      61.490  16.201  32.912  0.00  0.00     0.003 C 
ATOM    850  CD1 ILE d 104      62.505  18.981  33.125  0.00  0.00     0.000 C 
ATOM    851  N   THR d 105      58.371  14.846  31.910  0.00  0.00    -0.226 NA
ATOM    852  CA  THR d 105      57.755  13.568  32.264  0.00  0.00     0.216 C 
ATOM    853  C   THR d 105      58.750  12.411  32.297  0.00  0.00     0.276 C 
ATOM    854  O   THR d 105      59.908  12.562  31.914  0.00  0.00    -0.268 OA
ATOM    855  CB  THR d 105      56.657  13.211  31.245  0.00  0.00     0.184 C 
ATOM    856  CG2 THR d 105      55.773  14.409  30.893  0.00  0.00     0.038 C 
ATOM    857  OG1 THR d 105      57.373  12.944  30.042  0.00  0.00    -0.221 OA
ATOM    858  N   LEU d 106      58.297  11.246  32.759  0.00  0.00    -0.236 NA
ATOM    859  CA  LEU d 106      59.173  10.084  32.788  0.00  0.00     0.129 C 
ATOM    860  C   LEU d 106      59.632   9.770  31.364  0.00  0.00     0.333 C 
ATOM    861  O   LEU d 106      60.755   9.302  31.166  0.00  0.00    -0.260 OA
ATOM    862  CB  LEU d 106      58.446   8.862  33.378  0.00  0.00     0.026 C 
ATOM    863  CG  LEU d 106      57.996   8.988  34.836  0.00  0.00     0.002 C 
ATOM    864  CD1 LEU d 106      57.383   7.678  35.335  0.00  0.00     0.000 C 
ATOM    865  CD2 LEU d 106      59.148   9.458  35.726  0.00  0.00     0.000 C 
ATOM    866  N   LEU d 107      58.758   9.995  30.372  0.00  0.00    -0.223 NA
ATOM    867  CA  LEU d 107      59.169   9.755  28.979  0.00  0.00     0.187 C 
ATOM    868  C   LEU d 107      60.420  10.571  28.662  0.00  0.00     0.274 C 
ATOM    869  O   LEU d 107      61.385  10.065  28.094  0.00  0.00    -0.268 OA
ATOM    870  CB  LEU d 107      58.073  10.168  27.979  0.00  0.00     0.034 C 
ATOM    871  CG  LEU d 107      58.487  10.198  26.506  0.00  0.00     0.002 C 
ATOM    872  CD1 LEU d 107      58.866   8.800  26.013  0.00  0.00     0.000 C 
ATOM    873  CD2 LEU d 107      57.395  10.834  25.643  0.00  0.00     0.000 C 
ATOM    874  N   HID d 108      60.399  11.849  29.015  0.00  0.00    -0.228 NA
ATOM    875  CA  HID d 108      61.557  12.717  28.746  0.00  0.00     0.192 C 
ATOM    876  C   HID d 108      62.825  12.149  29.391  0.00  0.00     0.275 C 
ATOM    877  O   HID d 108      63.858  12.042  28.750  0.00  0.00    -0.268 OA
ATOM    878  CB  HID d 108      61.265  14.139  29.259  0.00  0.00     0.081 C 
ATOM    879  CG  HID d 108      60.166  14.850  28.507  0.00  0.00     0.077 C 
ATOM    880  CD2 HID d 108      59.930  14.961  27.168  0.00  0.00     0.121 C 
ATOM    881  ND1 HID d 108      59.155  15.552  29.141  0.00  0.00    -0.227 NA
ATOM    882  CE1 HID d 108      58.353  16.057  28.215  0.00  0.00     0.199 C 
ATOM    883  NE2 HID d 108      58.834  15.690  26.993  0.00  0.00    -0.221 NA
ATOM    884  N   LEU d 109      62.735  11.769  30.662  0.00  0.00    -0.226 NA
ATOM    885  CA  LEU d 109      63.882  11.196  31.371  0.00  0.00     0.218 C 
ATOM    886  C   LEU d 109      64.417   9.915  30.716  0.00  0.00     0.277 C 
ATOM    887  O   LEU d 109      65.630   9.719  30.549  0.00  0.00    -0.268 OA
ATOM    888  CB  LEU d 109      63.480  10.869  32.821  0.00  0.00     0.000 C 
ATOM    889  CG  LEU d 109      63.210  12.071  33.729  0.00  0.00     0.000 C 
ATOM    890  CD1 LEU d 109      62.907  11.620  35.160  0.00  0.00     0.000 C 
ATOM    891  CD2 LEU d 109      64.368  13.069  33.677  0.00  0.00     0.000 C 
ATOM    892  N   ALA d 110      63.498   9.028  30.366  0.00  0.00    -0.229 NA
ATOM    893  CA  ALA d 110      63.859   7.752  29.780  0.00  0.00     0.188 C 
ATOM    894  C   ALA d 110      64.502   7.833  28.406  0.00  0.00     0.296 C 
ATOM    895  O   ALA d 110      65.279   6.947  28.045  0.00  0.00    -0.267 OA
ATOM    896  CB  ALA d 110      62.611   6.853  29.705  0.00  0.00     0.037 C 
ATOM    897  N   THR d 111      64.173   8.882  27.649  0.00  0.00    -0.105 N 
ATOM    898  CA  THR d 111      64.688   9.046  26.296  0.00  0.00     0.122 C 
ATOM    899  C   THR d 111      65.678  10.194  26.060  0.00  0.00     0.254 C 
ATOM    900  O   THR d 111      65.924  10.576  24.903  0.00  0.00    -0.270 OA
ATOM    901  CB  THR d 111      63.526   9.206  25.298  0.00  0.00     0.162 C 
ATOM    902  CG2 THR d 111      62.517   8.059  25.384  0.00  0.00     0.036 C 
ATOM    903  OG1 THR d 111      62.806  10.337  25.782  0.00  0.00    -0.223 OA
ATOM    904  N   TYR d 112      66.231  10.733  27.147  0.00  0.00    -0.230 NA
ATOM    905  CA  TYR d 112      67.231  11.806  27.104  0.00  0.00     0.191 C 
ATOM    906  C   TYR d 112      66.711  13.105  26.513  0.00  0.00     0.275 C 
ATOM    907  O   TYR d 112      67.500  13.907  25.994  0.00  0.00    -0.268 OA
ATOM    908  CB  TYR d 112      68.449  11.372  26.267  0.00  0.00     0.060 C 
ATOM    909  CG  TYR d 112      68.821   9.903  26.408  0.00  0.00    -0.020 A 
ATOM    910  CD1 TYR d 112      69.213   9.381  27.663  0.00  0.00    -0.002 A 
ATOM    911  CD2 TYR d 112      68.782   9.052  25.280  0.00  0.00    -0.002 A 
ATOM    912  CE1 TYR d 112      69.560   8.019  27.788  0.00  0.00     0.027 A 
ATOM    913  CE2 TYR d 112      69.129   7.690  25.405  0.00  0.00     0.027 A 
ATOM    914  CZ  TYR d 112      69.518   7.172  26.659  0.00  0.00     0.131 A 
ATOM    915  OH  TYR d 112      69.852   5.853  26.776  0.00  0.00    -0.190 OA
ATOM    916  N   THR d 113      65.405  13.342  26.626  0.00  0.00    -0.226 NA
ATOM    917  CA  THR d 113      64.799  14.529  26.043  0.00  0.00     0.216 C 
ATOM    918  C   THR d 113      64.247  15.550  27.044  0.00  0.00     0.277 C 
ATOM    919  O   THR d 113      63.420  16.376  26.673  0.00  0.00    -0.268 OA
ATOM    920  CB  THR d 113      63.666  14.121  25.084  0.00  0.00     0.184 C 
ATOM    921  CG2 THR d 113      64.165  13.262  23.920  0.00  0.00     0.038 C 
ATOM    922  OG1 THR d 113      62.863  13.230  25.853  0.00  0.00    -0.221 OA
ATOM    923  N   ALA d 114      64.711  15.509  28.292  0.00  0.00    -0.229 NA
ATOM    924  CA  ALA d 114      64.221  16.447  29.304  0.00  0.00     0.186 C 
ATOM    925  C   ALA d 114      64.709  17.882  29.064  0.00  0.00     0.274 C 
ATOM    926  O   ALA d 114      64.187  18.829  29.642  0.00  0.00    -0.268 OA
ATOM    927  CB  ALA d 114      64.632  15.985  30.714  0.00  0.00     0.037 C 
ATOM    928  N   GLY d 115      65.702  18.052  28.209  0.00  0.00    -0.226 NA
ATOM    929  CA  GLY d 115      66.158  19.407  27.971  0.00  0.00     0.218 C 
ATOM    930  C   GLY d 115      67.601  19.691  28.355  0.00  0.00     0.277 C 
ATOM    931  O   GLY d 115      67.932  20.818  28.716  0.00  0.00    -0.268 OA
ATOM    932  N   GLY d 116      68.462  18.691  28.284  0.00  0.00    -0.226 NA
ATOM    933  CA  GLY d 116      69.865  18.950  28.572  0.00  0.00     0.218 C 
ATOM    934  C   GLY d 116      70.439  18.489  29.898  0.00  0.00     0.277 C 
ATOM    935  O   GLY d 116      71.415  19.071  30.380  0.00  0.00    -0.268 OA
ATOM    936  N   LEU d 117      69.835  17.468  30.496  0.00  0.00    -0.229 NA
ATOM    937  CA  LEU d 117      70.353  16.909  31.735  0.00  0.00     0.184 C 
ATOM    938  C   LEU d 117      71.744  16.454  31.319  0.00  0.00     0.256 C 
ATOM    939  O   LEU d 117      71.919  15.952  30.206  0.00  0.00    -0.270 OA
ATOM    940  CB  LEU d 117      69.467  15.738  32.199  0.00  0.00     0.034 C 
ATOM    941  CG  LEU d 117      68.215  16.117  32.992  0.00  0.00     0.003 C 
ATOM    942  CD1 LEU d 117      67.269  14.923  33.128  0.00  0.00     0.000 C 
ATOM    943  CD2 LEU d 117      68.586  16.712  34.352  0.00  0.00     0.000 C 
ATOM    944  N   PRO d 118      72.758  16.622  32.199  0.00  0.00    -0.312 N 
ATOM    945  CA  PRO d 118      74.128  16.235  31.854  0.00  0.00     0.165 C 
ATOM    946  C   PRO d 118      74.475  14.767  31.652  0.00  0.00     0.272 C 
ATOM    947  O   PRO d 118      73.868  13.874  32.245  0.00  0.00    -0.269 OA
ATOM    948  CB  PRO d 118      75.018  16.861  32.821  0.00  0.00     0.034 C 
ATOM    949  CG  PRO d 118      74.139  17.205  34.012  0.00  0.00     0.027 C 
ATOM    950  CD  PRO d 118      72.689  17.101  33.566  0.00  0.00     0.105 C 
ATOM    951  N   LEU d 119      75.481  14.537  30.810  0.00  0.00    -0.229 NA
ATOM    952  CA  LEU d 119      75.947  13.196  30.498  0.00  0.00     0.186 C 
ATOM    953  C   LEU d 119      76.244  12.424  31.786  0.00  0.00     0.274 C 
ATOM    954  O   LEU d 119      75.800  11.294  31.950  0.00  0.00    -0.268 OA
ATOM    955  CB  LEU d 119      77.206  13.271  29.614  0.00  0.00     0.034 C 
ATOM    956  CG  LEU d 119      77.921  11.945  29.351  0.00  0.00     0.002 C 
ATOM    957  CD1 LEU d 119      76.946  10.893  28.819  0.00  0.00     0.000 C 
ATOM    958  CD2 LEU d 119      79.117  12.142  28.418  0.00  0.00     0.000 C 
ATOM    959  N   GLN d 120      76.986  13.046  32.701  0.00  0.00    -0.229 NA
ATOM    960  CA  GLN d 120      77.310  12.397  33.965  0.00  0.00     0.187 C 
ATOM    961  C   GLN d 120      76.723  13.160  35.147  0.00  0.00     0.274 C 
ATOM    962  O   GLN d 120      76.528  14.379  35.088  0.00  0.00    -0.268 OA
ATOM    963  CB  GLN d 120      78.833  12.342  34.184  0.00  0.00     0.044 C 
ATOM    964  CG  GLN d 120      79.529  11.630  33.023  0.00  0.00     0.094 C 
ATOM    965  CD  GLN d 120      79.103  10.162  32.945  0.00  0.00     0.274 C 
ATOM    966  NE2 GLN d 120      79.088   9.668  31.711  0.00  0.00    -0.107 N 
ATOM    967  OE1 GLN d 120      78.808   9.521  33.940  0.00  0.00    -0.269 OA
ATOM    968 1HNE GLN d 120      79.342  10.248  30.937  0.00  0.00     0.000 HD
ATOM    969 2HNE GLN d 120      78.823   8.716  31.556  0.00  0.00     0.000 HD
ATOM    970  N   VAL d 121      76.425  12.443  36.221  0.00  0.00    -0.229 NA
ATOM    971  CA  VAL d 121      75.979  13.114  37.434  0.00  0.00     0.185 C 
ATOM    972  C   VAL d 121      77.342  13.545  38.008  0.00  0.00     0.260 C 
ATOM    973  O   VAL d 121      78.297  12.768  37.964  0.00  0.00    -0.270 OA
ATOM    974  CB  VAL d 121      75.319  12.141  38.429  0.00  0.00     0.034 C 
ATOM    975  CG1 VAL d 121      74.918  12.863  39.717  0.00  0.00     0.000 C 
ATOM    976  CG2 VAL d 121      74.115  11.442  37.794  0.00  0.00     0.003 C 
ATOM    977  N   PRO d 122      77.469  14.783  38.515  0.00  0.00    -0.297 N 
ATOM    978  CA  PRO d 122      78.771  15.193  39.067  0.00  0.00     0.097 C 
ATOM    979  C   PRO d 122      79.289  14.161  40.073  0.00  0.00     0.287 C 
ATOM    980  O   PRO d 122      78.515  13.585  40.844  0.00  0.00    -0.264 OA
ATOM    981  CB  PRO d 122      78.797  16.652  39.060  0.00  0.00     0.051 C 
ATOM    982  CG  PRO d 122      77.344  17.087  38.970  0.00  0.00     0.031 C 
ATOM    983  CD  PRO d 122      76.519  15.878  38.559  0.00  0.00     0.109 C 
ATOM    984  N   ASP d 123      80.597  13.917  40.046  0.00  0.00    -0.226 NA
ATOM    985  CA  ASP d 123      81.234  12.935  40.920  0.00  0.00     0.189 C 
ATOM    986  C   ASP d 123      80.974  13.132  42.406  0.00  0.00     0.296 C 
ATOM    987  O   ASP d 123      80.865  12.152  43.148  0.00  0.00    -0.267 OA
ATOM    988  CB  ASP d 123      82.753  12.916  40.668  0.00  0.00     0.037 C 
ATOM    989  CG  ASP d 123      83.164  12.724  39.207  0.00  0.00     0.466 C 
ATOM    990  OD1 ASP d 123      82.311  12.596  38.315  0.00  0.00    -0.233 OA
ATOM    991  OD2 ASP d 123      84.436  12.707  38.995  0.00  0.00    -0.233 OA
ATOM    992  N   GLU d 124      80.899  14.388  42.839  0.00  0.00    -0.105 N 
ATOM    993  CA  GLU d 124      80.670  14.705  44.243  0.00  0.00     0.090 C 
ATOM    994  C   GLU d 124      79.276  14.331  44.744  0.00  0.00     0.252 C 
ATOM    995  O   GLU d 124      79.056  14.214  45.946  0.00  0.00    -0.271 OA
ATOM    996  CB  GLU d 124      80.904  16.206  44.495  0.00  0.00     0.010 C 
ATOM    997  CG  GLU d 124      82.363  16.585  44.235  0.00  0.00     0.001 C 
ATOM    998  CD  GLU d 124      82.648  16.673  42.734  0.00  0.00     0.466 C 
ATOM    999  OE1 GLU d 124      81.709  16.690  41.925  0.00  0.00    -0.233 OA
ATOM   1000  OE2 GLU d 124      83.897  16.726  42.419  0.00  0.00    -0.233 OA
ATOM   1001  N   VAL d 125      78.326  14.162  43.835  0.00  0.00    -0.230 NA
ATOM   1002  CA  VAL d 125      76.976  13.796  44.246  0.00  0.00     0.186 C 
ATOM   1003  C   VAL d 125      76.961  12.345  44.706  0.00  0.00     0.274 C 
ATOM   1004  O   VAL d 125      77.365  11.448  43.976  0.00  0.00    -0.268 OA
ATOM   1005  CB  VAL d 125      75.980  13.984  43.087  0.00  0.00     0.032 C 
ATOM   1006  CG1 VAL d 125      74.607  13.411  43.446  0.00  0.00     0.003 C 
ATOM   1007  CG2 VAL d 125      75.872  15.457  42.689  0.00  0.00     0.003 C 
ATOM   1008  N   LYS d 126      76.492  12.109  45.921  0.00  0.00    -0.229 NA
ATOM   1009  CA  LYS d 126      76.470  10.753  46.444  0.00  0.00     0.186 C 
ATOM   1010  C   LYS d 126      75.143  10.326  47.045  0.00  0.00     0.274 C 
ATOM   1011  O   LYS d 126      74.518   9.371  46.579  0.00  0.00    -0.268 OA
ATOM   1012  CB  LYS d 126      77.585  10.590  47.494  0.00  0.00     0.034 C 
ATOM   1013  CG  LYS d 126      78.940  11.012  46.924  0.00  0.00     0.005 C 
ATOM   1014  CD  LYS d 126      80.048  10.850  47.968  0.00  0.00     0.041 C 
ATOM   1015  CE  LYS d 126      81.404  11.272  47.398  0.00  0.00     0.338 C 
ATOM   1016  NZ  LYS d 126      82.461  11.112  48.410  0.00  0.00     0.618 N 
ATOM   1017 1HNZ LYS d 126      82.511  10.149  48.706  0.00  0.00     0.000 HD
ATOM   1018 2HNZ LYS d 126      82.259  11.688  49.211  0.00  0.00     0.000 HD
ATOM   1019 3HNZ LYS d 126      83.342  11.399  48.012  0.00  0.00     0.000 HD
ATOM   1020  N   SER d 127      74.727  11.042  48.086  0.00  0.00    -0.226 NA
ATOM   1021  CA  SER d 127      73.504  10.759  48.820  0.00  0.00     0.219 C 
ATOM   1022  C   SER d 127      72.218  11.219  48.156  0.00  0.00     0.277 C 
ATOM   1023  O   SER d 127      72.230  11.953  47.157  0.00  0.00    -0.268 OA
ATOM   1024  CB  SER d 127      73.586  11.417  50.210  0.00  0.00     0.216 C 
ATOM   1025  OG  SER d 127      73.551  12.839  50.131  0.00  0.00    -0.218 OA
ATOM   1026  N   SER d 128      71.103  10.783  48.738  0.00  0.00    -0.226 NA
ATOM   1027  CA  SER d 128      69.775  11.138  48.252  0.00  0.00     0.219 C 
ATOM   1028  C   SER d 128      69.657  12.644  48.379  0.00  0.00     0.277 C 
ATOM   1029  O   SER d 128      69.059  13.314  47.540  0.00  0.00    -0.268 OA
ATOM   1030  CB  SER d 128      68.693  10.472  49.123  0.00  0.00     0.216 C 
ATOM   1031  OG  SER d 128      68.879   9.063  49.221  0.00  0.00    -0.218 OA
ATOM   1032  N   SER d 129      70.237  13.169  49.450  0.00  0.00    -0.226 NA
ATOM   1033  CA  SER d 129      70.210  14.598  49.686  0.00  0.00     0.219 C 
ATOM   1034  C   SER d 129      70.987  15.323  48.584  0.00  0.00     0.277 C 
ATOM   1035  O   SER d 129      70.497  16.298  48.025  0.00  0.00    -0.268 OA
ATOM   1036  CB  SER d 129      70.825  14.915  51.062  0.00  0.00     0.216 C 
ATOM   1037  OG  SER d 129      70.764  16.306  51.366  0.00  0.00    -0.218 OA
ATOM   1038  N   ASP d 130      72.195  14.846  48.284  0.00  0.00    -0.228 NA
ATOM   1039  CA  ASP d 130      73.034  15.445  47.235  0.00  0.00     0.197 C 
ATOM   1040  C   ASP d 130      72.272  15.391  45.920  0.00  0.00     0.275 C 
ATOM   1041  O   ASP d 130      72.295  16.331  45.119  0.00  0.00    -0.268 OA
ATOM   1042  CB  ASP d 130      74.333  14.650  47.005  0.00  0.00     0.132 C 
ATOM   1043  CG  ASP d 130      75.334  14.698  48.161  0.00  0.00     0.188 C 
ATOM   1044  OD1 ASP d 130      75.286  15.601  49.010  0.00  0.00    -0.647 OA
ATOM   1045  OD2 ASP d 130      76.203  13.745  48.170  0.00  0.00    -0.647 OA
ATOM   1046  N   LEU d 131      71.619  14.255  45.700  0.00  0.00    -0.229 NA
ATOM   1047  CA  LEU d 131      70.863  14.033  44.477  0.00  0.00     0.186 C 
ATOM   1048  C   LEU d 131      69.708  15.025  44.320  0.00  0.00     0.274 C 
ATOM   1049  O   LEU d 131      69.529  15.604  43.253  0.00  0.00    -0.268 OA
ATOM   1050  CB  LEU d 131      70.348  12.582  44.453  0.00  0.00     0.034 C 
ATOM   1051  CG  LEU d 131      70.300  11.910  43.079  0.00  0.00     0.002 C 
ATOM   1052  CD1 LEU d 131      71.675  11.937  42.408  0.00  0.00     0.000 C 
ATOM   1053  CD2 LEU d 131      69.741  10.490  43.183  0.00  0.00     0.000 C 
ATOM   1054  N   LEU d 132      68.933  15.234  45.380  0.00  0.00    -0.229 NA
ATOM   1055  CA  LEU d 132      67.823  16.183  45.313  0.00  0.00     0.186 C 
ATOM   1056  C   LEU d 132      68.333  17.584  44.956  0.00  0.00     0.274 C 
ATOM   1057  O   LEU d 132      67.788  18.251  44.073  0.00  0.00    -0.268 OA
ATOM   1058  CB  LEU d 132      67.066  16.233  46.653  0.00  0.00     0.034 C 
ATOM   1059  CG  LEU d 132      65.973  17.297  46.767  0.00  0.00     0.003 C 
ATOM   1060  CD1 LEU d 132      64.913  17.113  45.678  0.00  0.00     0.000 C 
ATOM   1061  CD2 LEU d 132      65.359  17.306  48.168  0.00  0.00     0.000 C 
ATOM   1062  N   ARG d 133      69.380  18.030  45.642  0.00  0.00    -0.229 NA
ATOM   1063  CA  ARG d 133      69.933  19.354  45.368  0.00  0.00     0.186 C 
ATOM   1064  C   ARG d 133      70.414  19.480  43.933  0.00  0.00     0.274 C 
ATOM   1065  O   ARG d 133      70.225  20.512  43.299  0.00  0.00    -0.268 OA
ATOM   1066  CB  ARG d 133      71.095  19.654  46.333  0.00  0.00     0.036 C 
ATOM   1067  CG  ARG d 133      70.580  19.880  47.757  0.00  0.00     0.029 C 
ATOM   1068  CD  ARG d 133      71.713  19.746  48.777  0.00  0.00     0.145 C 
ATOM   1069  NE  ARG d 133      72.648  20.886  48.648  0.00  0.00    -0.083 NA
ATOM   1070  CZ  ARG d 133      73.655  21.141  49.511  0.00  0.00     0.782 C 
ATOM   1071  NH1 ARG d 133      73.837  20.322  50.556  0.00  0.00     0.063 N 
ATOM   1072  NH2 ARG d 133      74.459  22.196  49.324  0.00  0.00     0.063 N 
ATOM   1073 1HN1 ARG d 133      73.213  19.514  50.692  0.00  0.00     0.000 HD
ATOM   1074 2HN1 ARG d 133      74.600  20.502  51.224  0.00  0.00     0.000 HD
ATOM   1075 1HN2 ARG d 133      74.313  22.820  48.518  0.00  0.00     0.000 HD
ATOM   1076 2HN2 ARG d 133      75.225  22.383  49.987  0.00  0.00     0.000 HD
ATOM   1077  N   PHE d 134      71.057  18.435  43.430  0.00  0.00    -0.229 NA
ATOM   1078  CA  PHE d 134      71.541  18.451  42.054  0.00  0.00     0.186 C 
ATOM   1079  C   PHE d 134      70.387  18.691  41.074  0.00  0.00     0.274 C 
ATOM   1080  O   PHE d 134      70.431  19.621  40.276  0.00  0.00    -0.268 OA
ATOM   1081  CB  PHE d 134      72.243  17.124  41.709  0.00  0.00     0.037 C 
ATOM   1082  CG  PHE d 134      72.556  16.937  40.231  0.00  0.00     0.000 C 
ATOM   1083  CD1 PHE d 134      73.452  17.812  39.574  0.00  0.00     0.000 C 
ATOM   1084  CD2 PHE d 134      71.945  15.889  39.504  0.00  0.00     0.000 C 
ATOM   1085  CE1 PHE d 134      73.737  17.638  38.202  0.00  0.00     0.000 C 
ATOM   1086  CE2 PHE d 134      72.230  15.715  38.133  0.00  0.00     0.000 C 
ATOM   1087  CZ  PHE d 134      73.126  16.589  37.482  0.00  0.00     0.000 C 
ATOM   1088  N   TYR d 135      69.351  17.855  41.131  0.00  0.00    -0.228 NA
ATOM   1089  CA  TYR d 135      68.209  18.012  40.227  0.00  0.00     0.191 C 
ATOM   1090  C   TYR d 135      67.394  19.288  40.446  0.00  0.00     0.275 C 
ATOM   1091  O   TYR d 135      66.901  19.897  39.492  0.00  0.00    -0.268 OA
ATOM   1092  CB  TYR d 135      67.297  16.774  40.319  0.00  0.00     0.060 C 
ATOM   1093  CG  TYR d 135      67.848  15.532  39.632  0.00  0.00    -0.028 C 
ATOM   1094  CD1 TYR d 135      67.962  15.485  38.223  0.00  0.00     0.033 C 
ATOM   1095  CD2 TYR d 135      68.242  14.414  40.402  0.00  0.00    -0.030 C 
ATOM   1096  CE1 TYR d 135      68.470  14.330  37.591  0.00  0.00     0.004 C 
ATOM   1097  CE2 TYR d 135      68.750  13.260  39.770  0.00  0.00     0.030 C 
ATOM   1098  CZ  TYR d 135      68.865  13.216  38.364  0.00  0.00     0.152 C 
ATOM   1099  OH  TYR d 135      69.358  12.097  37.755  0.00  0.00    -0.188 OA
ATOM   1100  N   GLN d 136      67.259  19.693  41.701  0.00  0.00    -0.229 NA
ATOM   1101  CA  GLN d 136      66.526  20.905  42.043  0.00  0.00     0.187 C 
ATOM   1102  C   GLN d 136      67.232  22.152  41.517  0.00  0.00     0.274 C 
ATOM   1103  O   GLN d 136      66.576  23.147  41.194  0.00  0.00    -0.268 OA
ATOM   1104  CB  GLN d 136      66.378  21.021  43.571  0.00  0.00     0.044 C 
ATOM   1105  CG  GLN d 136      65.186  20.203  44.071  0.00  0.00     0.094 C 
ATOM   1106  CD  GLN d 136      63.865  20.891  43.725  0.00  0.00     0.274 C 
ATOM   1107  NE2 GLN d 136      63.282  21.495  44.756  0.00  0.00    -0.107 N 
ATOM   1108  OE1 GLN d 136      63.404  20.874  42.595  0.00  0.00    -0.269 OA
ATOM   1109 1HNE GLN d 136      63.714  21.471  45.658  0.00  0.00     0.000 HD
ATOM   1110 2HNE GLN d 136      62.413  21.973  44.630  0.00  0.00     0.000 HD
ATOM   1111  N   ASN d 137      68.563  22.093  41.429  0.00  0.00    -0.229 NA
ATOM   1112  CA  ASN d 137      69.378  23.225  40.968  0.00  0.00     0.188 C 
ATOM   1113  C   ASN d 137      69.638  23.207  39.467  0.00  0.00     0.296 C 
ATOM   1114  O   ASN d 137      70.112  24.185  38.905  0.00  0.00    -0.267 OA
ATOM   1115  CB  ASN d 137      70.744  23.233  41.679  0.00  0.00     0.037 C 
ATOM   1116  CG  ASN d 137      70.616  23.766  43.107  0.00  0.00     0.356 C 
ATOM   1117  ND2 ASN d 137      69.602  24.609  43.281  0.00  0.00    -0.098 N 
ATOM   1118  OD1 ASN d 137      71.387  23.435  43.992  0.00  0.00    -0.258 OA
ATOM   1119 1HND ASN d 137      69.006  24.839  42.512  0.00  0.00     0.000 HD
ATOM   1120 2HND ASN d 137      69.435  25.012  44.181  0.00  0.00     0.000 HD
ATOM   1121  N   TRP d 138      69.349  22.087  38.818  0.00  0.00    -0.105 N 
ATOM   1122  CA  TRP d 138      69.595  21.987  37.383  0.00  0.00     0.090 C 
ATOM   1123  C   TRP d 138      68.708  22.921  36.572  0.00  0.00     0.252 C 
ATOM   1124  O   TRP d 138      67.503  22.979  36.796  0.00  0.00    -0.271 OA
ATOM   1125  CB  TRP d 138      69.384  20.532  36.926  0.00  0.00     0.010 C 
ATOM   1126  CG  TRP d 138      69.346  20.356  35.406  0.00  0.00     0.022 A 
ATOM   1127  CD1 TRP d 138      70.373  20.391  34.546  0.00  0.00     0.099 A 
ATOM   1128  CD2 TRP d 138      68.176  20.115  34.598  0.00  0.00     0.019 A 
ATOM   1129  CE2 TRP d 138      68.573  20.018  33.279  0.00  0.00     0.081 A 
ATOM   1130  CE3 TRP d 138      66.825  19.984  34.968  0.00  0.00     0.002 C 
ATOM   1131  NE1 TRP d 138      69.951  20.191  33.247  0.00  0.00    -0.244 NA
ATOM   1132  CZ2 TRP d 138      67.681  19.785  32.226  0.00  0.00     0.019 C 
ATOM   1133  CZ3 TRP d 138      65.947  19.752  33.902  0.00  0.00     0.000 C 
ATOM   1134  CH2 TRP d 138      66.331  19.652  32.570  0.00  0.00     0.002 C 
ATOM   1135  N   GLN d 139      69.312  23.665  35.643  0.00  0.00    -0.230 NA
ATOM   1136  CA  GLN d 139      68.556  24.562  34.768  0.00  0.00     0.186 C 
ATOM   1137  C   GLN d 139      68.775  24.036  33.345  0.00  0.00     0.274 C 
ATOM   1138  O   GLN d 139      69.903  23.913  32.887  0.00  0.00    -0.268 OA
ATOM   1139  CB  GLN d 139      69.054  26.015  34.875  0.00  0.00     0.037 C 
ATOM   1140  CG  GLN d 139      68.720  26.610  36.245  0.00  0.00     0.081 C 
ATOM   1141  CD  GLN d 139      67.217  26.545  36.520  0.00  0.00     0.208 C 
ATOM   1142  NE2 GLN d 139      66.906  26.424  37.807  0.00  0.00     0.000 N 
ATOM   1143  OE1 GLN d 139      66.392  26.602  35.622  0.00  0.00    -0.288 OA
ATOM   1144 1HNE GLN d 139      67.632  26.383  38.494  0.00  0.00     0.000 HD
ATOM   1145 2HNE GLN d 139      65.948  26.374  38.088  0.00  0.00     0.000 HD
ATOM   1146  N   PRO d 140      67.685  23.740  32.628  0.00  0.00    -0.236 NA
ATOM   1147  CA  PRO d 140      67.725  23.210  31.260  0.00  0.00     0.090 C 
ATOM   1148  C   PRO d 140      68.348  24.059  30.157  0.00  0.00     0.252 C 
ATOM   1149  O   PRO d 140      68.288  25.283  30.183  0.00  0.00    -0.271 OA
ATOM   1150  CB  PRO d 140      66.407  22.636  30.985  0.00  0.00     0.012 C 
ATOM   1151  CG  PRO d 140      65.468  23.266  32.001  0.00  0.00     0.027 C 
ATOM   1152  CD  PRO d 140      66.318  23.918  33.079  0.00  0.00     0.129 C 
ATOM   1153  N   ALA d 141      68.926  23.377  29.176  0.00  0.00    -0.230 NA
ATOM   1154  CA  ALA d 141      69.524  24.036  28.030  0.00  0.00     0.186 C 
ATOM   1155  C   ALA d 141      68.466  24.245  26.959  0.00  0.00     0.274 C 
ATOM   1156  O   ALA d 141      68.621  25.118  26.109  0.00  0.00    -0.268 OA
ATOM   1157  CB  ALA d 141      70.678  23.190  27.461  0.00  0.00     0.037 C 
ATOM   1158  N   TRP d 142      67.401  23.441  26.996  0.00  0.00    -0.228 NA
ATOM   1159  CA  TRP d 142      66.304  23.526  26.019  0.00  0.00     0.191 C 
ATOM   1160  C   TRP d 142      64.979  23.150  26.671  0.00  0.00     0.275 C 
ATOM   1161  O   TRP d 142      64.956  22.624  27.784  0.00  0.00    -0.268 OA
ATOM   1162  CB  TRP d 142      66.553  22.557  24.849  0.00  0.00     0.062 C 
ATOM   1163  CG  TRP d 142      67.949  22.670  24.233  0.00  0.00     0.001 A 
ATOM   1164  CD1 TRP d 142      68.430  23.647  23.452  0.00  0.00     0.095 A 
ATOM   1165  CD2 TRP d 142      69.033  21.728  24.380  0.00  0.00     0.015 A 
ATOM   1166  CE2 TRP d 142      70.117  22.201  23.669  0.00  0.00     0.081 A 
ATOM   1167  CE3 TRP d 142      69.095  20.517  25.091  0.00  0.00     0.001 A 
ATOM   1168  NE1 TRP d 142      69.738  23.405  23.086  0.00  0.00    -0.244 NA
ATOM   1169  CZ2 TRP d 142      71.341  21.526  23.599  0.00  0.00     0.019 A 
ATOM   1170  CZ3 TRP d 142      70.326  19.854  25.011  0.00  0.00     0.000 A 
ATOM   1171  CH2 TRP d 142      71.426  20.317  24.300  0.00  0.00     0.002 A 
ATOM   1172  N   ALA d 143      63.868  23.422  25.988  0.00  0.00    -0.229 NA
ATOM   1173  CA  ALA d 143      62.560  23.056  26.535  0.00  0.00     0.185 C 
ATOM   1174  C   ALA d 143      62.434  21.538  26.425  0.00  0.00     0.256 C 
ATOM   1175  O   ALA d 143      63.140  20.911  25.633  0.00  0.00    -0.270 OA
ATOM   1176  CB  ALA d 143      61.428  23.727  25.735  0.00  0.00     0.037 C 
ATOM   1177  N   PRO d 144      61.526  20.931  27.207  0.00  0.00    -0.319 N 
ATOM   1178  CA  PRO d 144      61.335  19.475  27.171  0.00  0.00     0.104 C 
ATOM   1179  C   PRO d 144      60.824  18.993  25.810  0.00  0.00     0.333 C 
ATOM   1180  O   PRO d 144      60.098  19.710  25.117  0.00  0.00    -0.260 OA
ATOM   1181  CB  PRO d 144      60.640  19.102  28.400  0.00  0.00     0.026 C 
ATOM   1182  CG  PRO d 144      59.997  20.382  28.908  0.00  0.00     0.026 C 
ATOM   1183  CD  PRO d 144      60.630  21.548  28.165  0.00  0.00     0.104 C 
ATOM   1184  N   GLY d 145      61.220  17.779  25.432  0.00  0.00    -0.220 NA
ATOM   1185  CA  GLY d 145      60.774  17.202  24.175  0.00  0.00     0.218 C 
ATOM   1186  C   GLY d 145      61.223  17.868  22.887  0.00  0.00     0.277 C 
ATOM   1187  O   GLY d 145      60.530  17.765  21.869  0.00  0.00    -0.268 OA
ATOM   1188  N   THR d 146      62.369  18.538  22.904  0.00  0.00    -0.226 NA
ATOM   1189  CA  THR d 146      62.869  19.199  21.694  0.00  0.00     0.216 C 
ATOM   1190  C   THR d 146      64.236  18.712  21.251  0.00  0.00     0.277 C 
ATOM   1191  O   THR d 146      64.512  18.673  20.056  0.00  0.00    -0.268 OA
ATOM   1192  CB  THR d 146      62.978  20.726  21.858  0.00  0.00     0.184 C 
ATOM   1193  CG2 THR d 146      61.661  21.362  22.308  0.00  0.00     0.038 C 
ATOM   1194  OG1 THR d 146      63.845  20.895  22.976  0.00  0.00    -0.221 OA
ATOM   1195  N   GLN d 147      65.088  18.335  22.210  0.00  0.00    -0.229 NA
ATOM   1196  CA  GLN d 147      66.446  17.879  21.913  0.00  0.00     0.186 C 
ATOM   1197  C   GLN d 147      66.823  16.610  22.672  0.00  0.00     0.274 C 
ATOM   1198  O   GLN d 147      66.503  16.472  23.850  0.00  0.00    -0.268 OA
ATOM   1199  CB  GLN d 147      67.475  18.962  22.288  0.00  0.00     0.034 C 
ATOM   1200  CG  GLN d 147      67.088  20.316  21.692  0.00  0.00     0.003 C 
ATOM   1201  CD  GLN d 147      67.194  20.294  20.165  0.00  0.00     0.356 C 
ATOM   1202  NE2 GLN d 147      66.391  21.159  19.554  0.00  0.00    -0.098 N 
ATOM   1203  OE1 GLN d 147      67.957  19.541  19.582  0.00  0.00    -0.258 OA
ATOM   1204 1HNE GLN d 147      65.789  21.749  20.093  0.00  0.00     0.000 HD
ATOM   1205 2HNE GLN d 147      66.388  21.220  18.556  0.00  0.00     0.000 HD
ATOM   1206  N   ARG d 148      67.509  15.697  21.989  0.00  0.00    -0.229 NA
ATOM   1207  CA  ARG d 148      67.990  14.465  22.608  0.00  0.00     0.186 C 
ATOM   1208  C   ARG d 148      69.468  14.648  22.950  0.00  0.00     0.274 C 
ATOM   1209  O   ARG d 148      70.276  14.991  22.078  0.00  0.00    -0.268 OA
ATOM   1210  CB  ARG d 148      67.854  13.273  21.643  0.00  0.00     0.036 C 
ATOM   1211  CG  ARG d 148      68.498  12.016  22.229  0.00  0.00     0.029 C 
ATOM   1212  CD  ARG d 148      68.552  10.892  21.192  0.00  0.00     0.145 C 
ATOM   1213  NE  ARG d 148      69.112   9.666  21.803  0.00  0.00    -0.083 NA
ATOM   1214  CZ  ARG d 148      70.433   9.430  21.954  0.00  0.00     0.782 C 
ATOM   1215  NH1 ARG d 148      71.309  10.352  21.531  0.00  0.00     0.063 N 
ATOM   1216  NH2 ARG d 148      70.861   8.293  22.518  0.00  0.00     0.063 N 
ATOM   1217 1HN1 ARG d 148      70.971  11.223  21.098  0.00  0.00     0.000 HD
ATOM   1218 2HN1 ARG d 148      72.320  10.188  21.638  0.00  0.00     0.000 HD
ATOM   1219 1HN2 ARG d 148      70.180   7.590  22.840  0.00  0.00     0.000 HD
ATOM   1220 2HN2 ARG d 148      71.870   8.121  22.629  0.00  0.00     0.000 HD
ATOM   1221  N   LEU d 149      69.815  14.444  24.216  0.00  0.00    -0.229 NA
ATOM   1222  CA  LEU d 149      71.206  14.537  24.660  0.00  0.00     0.186 C 
ATOM   1223  C   LEU d 149      71.466  13.324  25.547  0.00  0.00     0.274 C 
ATOM   1224  O   LEU d 149      71.013  13.285  26.685  0.00  0.00    -0.268 OA
ATOM   1225  CB  LEU d 149      71.456  15.816  25.480  0.00  0.00     0.034 C 
ATOM   1226  CG  LEU d 149      72.865  15.981  26.054  0.00  0.00     0.002 C 
ATOM   1227  CD1 LEU d 149      73.891  16.177  24.936  0.00  0.00     0.000 C 
ATOM   1228  CD2 LEU d 149      72.910  17.116  27.079  0.00  0.00     0.000 C 
ATOM   1229  N   TYM d 150      72.185  12.341  25.016  0.00  0.00    -0.236 NA
ATOM   1230  CA  TYM d 150      72.494  11.115  25.760  0.00  0.00     0.133 C 
ATOM   1231  C   TYM d 150      72.987  11.496  27.151  0.00  0.00     0.356 C 
ATOM   1232  O   TYM d 150      73.890  12.319  27.277  0.00  0.00    -0.258 OA
ATOM   1233  CB  TYM d 150      73.584  10.327  25.011  0.00  0.00     0.053 C 
ATOM   1234  CG  TYM d 150      73.812   8.914  25.530  0.00  0.00    -0.020 A 
ATOM   1235  CD1 TYM d 150      74.934   8.621  26.338  0.00  0.00    -0.002 A 
ATOM   1236  CD2 TYM d 150      72.901   7.884  25.200  0.00  0.00    -0.002 A 
ATOM   1237  CE1 TYM d 150      75.143   7.309  26.814  0.00  0.00     0.027 A 
ATOM   1238  CE2 TYM d 150      73.109   6.572  25.676  0.00  0.00     0.027 A 
ATOM   1239  CZ  TYM d 150      74.230   6.283  26.484  0.00  0.00     0.131 A 
ATOM   1240  OH  TYM d 150      74.427   5.012  26.944  0.00  0.00    -0.190 OA
ATOM   1241  N   ALA d 151      72.407  10.887  28.187  0.00  0.00    -0.098 N 
ATOM   1242  CA  ALA d 151      72.786  11.241  29.556  0.00  0.00     0.090 C 
ATOM   1243  C   ALA d 151      72.443  10.231  30.654  0.00  0.00     0.252 C 
ATOM   1244  O   ALA d 151      71.295   9.802  30.774  0.00  0.00    -0.271 OA
ATOM   1245  CB  ALA d 151      72.146  12.596  29.912  0.00  0.00     0.010 C 
ATOM   1246  N   ASM d 152      73.438   9.889  31.477  0.00  0.00    -0.230 NA
ATOM   1247  CA  ASM d 152      73.214   8.996  32.611  0.00  0.00     0.196 C 
ATOM   1248  C   ASM d 152      72.272   9.631  33.624  0.00  0.00     0.275 C 
ATOM   1249  O   ASM d 152      71.476   8.936  34.265  0.00  0.00    -0.268 OA
ATOM   1250  CB  ASM d 152      74.538   8.684  33.332  0.00  0.00     0.126 C 
ATOM   1251  CG  ASM d 152      75.439   7.800  32.467  0.00  0.00     0.276 C 
ATOM   1252  ND2 ASM d 152      76.705   7.757  32.872  0.00  0.00    -0.107 N 
ATOM   1253  OD1 ASM d 152      75.013   7.198  31.495  0.00  0.00    -0.269 OA
ATOM   1254 1HND ASM d 152      76.990   8.275  33.679  0.00  0.00     0.000 HD
ATOM   1255 2HND ASM d 152      77.372   7.206  32.371  0.00  0.00     0.000 HD
ATOM   1256  N   SER d 153      72.384  10.951  33.795  0.00  0.00    -0.228 NA
ATOM   1257  CA  SER d 153      71.559  11.669  34.766  0.00  0.00     0.203 C 
ATOM   1258  C   SER d 153      70.085  11.685  34.360  0.00  0.00     0.234 C 
ATOM   1259  O   SER d 153      69.202  11.980  35.177  0.00  0.00    -0.286 OA
ATOM   1260  CB  SER d 153      72.067  13.112  34.939  0.00  0.00     0.215 C 
ATOM   1261  OG  SER d 153      71.820  13.907  33.783  0.00  0.00    -0.218 OA
ATOM   1262  N   SER d 154      69.821  11.365  33.098  0.00  0.00     0.629 N 
ATOM   1263  CA  SER d 154      68.451  11.336  32.584  0.00  0.00     0.427 C 
ATOM   1264  C   SER d 154      67.831   9.939  32.748  0.00  0.00     0.292 C 
ATOM   1265  O   SER d 154      66.878   9.758  33.517  0.00  0.00    -0.268 OA
ATOM   1266  CB  SER d 154      68.434  11.759  31.103  0.00  0.00     0.218 C 
ATOM   1267  OG  SER d 154      67.107  11.925  30.611  0.00  0.00    -0.218 OA
ATOM   1268  N   ILE d 155      68.350   8.946  32.037  0.00  0.00    -0.229 NA
ATOM   1269  CA  ILE d 155      67.788   7.605  32.171  0.00  0.00     0.188 C 
ATOM   1270  C   ILE d 155      68.077   7.015  33.557  0.00  0.00     0.296 C 
ATOM   1271  O   ILE d 155      67.332   6.167  34.052  0.00  0.00    -0.267 OA
ATOM   1272  CB  ILE d 155      68.317   6.659  31.077  0.00  0.00     0.032 C 
ATOM   1273  CG1 ILE d 155      67.492   5.371  31.020  0.00  0.00     0.002 C 
ATOM   1274  CG2 ILE d 155      69.808   6.377  31.269  0.00  0.00     0.003 C 
ATOM   1275  CD1 ILE d 155      67.850   4.546  29.782  0.00  0.00     0.000 C 
ATOM   1276  N   GLY d 156      69.165   7.456  34.183  0.00  0.00    -0.105 N 
ATOM   1277  CA  GLY d 156      69.454   6.985  35.529  0.00  0.00     0.100 C 
ATOM   1278  C   GLY d 156      68.324   7.380  36.470  0.00  0.00     0.252 C 
ATOM   1279  O   GLY d 156      67.908   6.569  37.297  0.00  0.00    -0.271 OA
ATOM   1280  N   LEU d 157      67.808   8.612  36.354  0.00  0.00    -0.232 NA
ATOM   1281  CA  LEU d 157      66.709   9.033  37.231  0.00  0.00     0.171 C 
ATOM   1282  C   LEU d 157      65.430   8.287  36.882  0.00  0.00     0.231 C 
ATOM   1283  O   LEU d 157      64.652   7.952  37.760  0.00  0.00    -0.286 OA
ATOM   1284  CB  LEU d 157      66.455  10.550  37.164  0.00  0.00     0.033 C 
ATOM   1285  CG  LEU d 157      65.385  11.094  38.113  0.00  0.00     0.003 C 
ATOM   1286  CD1 LEU d 157      65.687  10.702  39.561  0.00  0.00     0.000 C 
ATOM   1287  CD2 LEU d 157      65.225  12.607  37.950  0.00  0.00     0.000 C 
ATOM   1288  N   PHE d 158      65.203   8.040  35.594  0.00  0.00     0.626 N 
ATOM   1289  CA  PHE d 158      64.014   7.292  35.177  0.00  0.00     0.385 C 
ATOM   1290  C   PHE d 158      63.985   5.957  35.927  0.00  0.00     0.289 C 
ATOM   1291  O   PHE d 158      62.978   5.585  36.530  0.00  0.00    -0.268 OA
ATOM   1292  CB  PHE d 158      64.065   6.996  33.667  0.00  0.00     0.075 C 
ATOM   1293  CG  PHE d 158      62.974   6.059  33.166  0.00  0.00    -0.019 A 
ATOM   1294  CD1 PHE d 158      61.616   6.449  33.220  0.00  0.00    -0.004 A 
ATOM   1295  CD2 PHE d 158      63.315   4.787  32.649  0.00  0.00    -0.004 A 
ATOM   1296  CE1 PHE d 158      60.608   5.576  32.759  0.00  0.00    -0.000 A 
ATOM   1297  CE2 PHE d 158      62.306   3.915  32.188  0.00  0.00    -0.000 A 
ATOM   1298  CZ  PHE d 158      60.953   4.309  32.243  0.00  0.00    -0.000 A 
ATOM   1299  N   GLY d 159      65.103   5.240  35.869  0.00  0.00    -0.234 NA
ATOM   1300  CA  GLY d 159      65.188   3.945  36.520  0.00  0.00     0.155 C 
ATOM   1301  C   GLY d 159      64.873   3.998  38.000  0.00  0.00     0.333 C 
ATOM   1302  O   GLY d 159      64.104   3.182  38.521  0.00  0.00    -0.260 OA
ATOM   1303  N   ALA d 160      65.448   4.971  38.689  0.00  0.00    -0.223 NA
ATOM   1304  CA  ALA d 160      65.207   5.090  40.120  0.00  0.00     0.187 C 
ATOM   1305  C   ALA d 160      63.746   5.400  40.429  0.00  0.00     0.274 C 
ATOM   1306  O   ALA d 160      63.165   4.859  41.378  0.00  0.00    -0.268 OA
ATOM   1307  CB  ALA d 160      66.117   6.180  40.715  0.00  0.00     0.037 C 
ATOM   1308  N   LEU d 161      63.134   6.264  39.626  0.00  0.00    -0.229 NA
ATOM   1309  CA  LEU d 161      61.751   6.625  39.887  0.00  0.00     0.186 C 
ATOM   1310  C   LEU d 161      60.768   5.554  39.447  0.00  0.00     0.274 C 
ATOM   1311  O   LEU d 161      59.731   5.358  40.077  0.00  0.00    -0.268 OA
ATOM   1312  CB  LEU d 161      61.422   7.968  39.209  0.00  0.00     0.034 C 
ATOM   1313  CG  LEU d 161      62.304   9.154  39.606  0.00  0.00     0.002 C 
ATOM   1314  CD1 LEU d 161      61.866  10.429  38.883  0.00  0.00     0.000 C 
ATOM   1315  CD2 LEU d 161      62.327   9.335  41.125  0.00  0.00     0.000 C 
ATOM   1316  N   ALA d 162      61.107   4.857  38.371  0.00  0.00    -0.226 NA
ATOM   1317  CA  ALA d 162      60.244   3.820  37.811  0.00  0.00     0.218 C 
ATOM   1318  C   ALA d 162      59.918   2.710  38.805  0.00  0.00     0.276 C 
ATOM   1319  O   ALA d 162      58.828   2.128  38.744  0.00  0.00    -0.268 OA
ATOM   1320  CB  ALA d 162      60.907   3.217  36.558  0.00  0.00     0.000 C 
ATOM   1321  N   VAL d 163      60.845   2.403  39.710  0.00  0.00    -0.236 NA
ATOM   1322  CA  VAL d 163      60.585   1.331  40.673  0.00  0.00     0.129 C 
ATOM   1323  C   VAL d 163      60.008   1.797  42.003  0.00  0.00     0.333 C 
ATOM   1324  O   VAL d 163      59.710   0.974  42.864  0.00  0.00    -0.260 OA
ATOM   1325  CB  VAL d 163      61.842   0.491  40.969  0.00  0.00     0.025 C 
ATOM   1326  CG1 VAL d 163      62.400  -0.130  39.687  0.00  0.00     0.002 C 
ATOM   1327  CG2 VAL d 163      62.906   1.329  41.680  0.00  0.00     0.002 C 
ATOM   1328  N   LYS d 164      59.804   3.102  42.158  0.00  0.00    -0.223 NA
ATOM   1329  CA  LYS d 164      59.276   3.642  43.410  0.00  0.00     0.185 C 
ATOM   1330  C   LYS d 164      57.932   3.059  43.834  0.00  0.00     0.260 C 
ATOM   1331  O   LYS d 164      57.764   2.679  44.992  0.00  0.00    -0.270 OA
ATOM   1332  CB  LYS d 164      59.146   5.175  43.343  0.00  0.00     0.034 C 
ATOM   1333  CG  LYS d 164      60.522   5.843  43.347  0.00  0.00     0.003 C 
ATOM   1334  CD  LYS d 164      61.255   5.582  44.664  0.00  0.00     0.000 C 
ATOM   1335  CE  LYS d 164      62.629   6.254  44.670  0.00  0.00     0.000 C 
ATOM   1336  NZ  LYS d 164      63.322   6.000  45.943  0.00  0.00     0.000 N 
ATOM   1337 1HNZ LYS d 164      63.438   5.008  46.079  0.00  0.00     0.000 HD
ATOM   1338 2HNZ LYS d 164      62.782   6.372  46.709  0.00  0.00     0.000 HD
ATOM   1339 3HNZ LYS d 164      64.221   6.455  45.924  0.00  0.00     0.000 HD
ATOM   1340  N   PRO d 165      56.951   3.004  42.911  0.00  0.00    -0.297 N 
ATOM   1341  CA  PRO d 165      55.629   2.458  43.242  0.00  0.00     0.097 C 
ATOM   1342  C   PRO d 165      55.673   1.011  43.740  0.00  0.00     0.287 C 
ATOM   1343  O   PRO d 165      54.886   0.619  44.595  0.00  0.00    -0.264 OA
ATOM   1344  CB  PRO d 165      54.671   3.041  42.317  0.00  0.00     0.051 C 
ATOM   1345  CG  PRO d 165      55.497   3.538  41.141  0.00  0.00     0.031 C 
ATOM   1346  CD  PRO d 165      56.954   3.561  41.572  0.00  0.00     0.109 C 
ATOM   1347  N   SER d 166      56.601   0.233  43.196  0.00  0.00    -0.223 NA
ATOM   1348  CA  SER d 166      56.771  -1.166  43.564  0.00  0.00     0.221 C 
ATOM   1349  C   SER d 166      57.261  -1.307  44.998  0.00  0.00     0.298 C 
ATOM   1350  O   SER d 166      57.101  -2.358  45.605  0.00  0.00    -0.266 OA
ATOM   1351  CB  SER d 166      57.817  -1.832  42.650  0.00  0.00     0.216 C 
ATOM   1352  OG  SER d 166      59.148  -1.481  43.019  0.00  0.00    -0.218 OA
ATOM   1353  N   GLY d 167      57.886  -0.251  45.515  0.00  0.00    -0.105 N 
ATOM   1354  CA  GLY d 167      58.417  -0.291  46.864  0.00  0.00     0.100 C 
ATOM   1355  C   GLY d 167      59.736  -1.036  46.937  0.00  0.00     0.252 C 
ATOM   1356  O   GLY d 167      60.365  -1.099  47.992  0.00  0.00    -0.271 OA
ATOM   1357  N   LEU d 168      60.172  -1.591  45.811  0.00  0.00    -0.230 NA
ATOM   1358  CA  LEU d 168      61.419  -2.340  45.773  0.00  0.00     0.186 C 
ATOM   1359  C   LEU d 168      62.612  -1.459  45.428  0.00  0.00     0.274 C 
ATOM   1360  O   LEU d 168      62.468  -0.393  44.828  0.00  0.00    -0.268 OA
ATOM   1361  CB  LEU d 168      61.328  -3.461  44.721  0.00  0.00     0.034 C 
ATOM   1362  CG  LEU d 168      60.165  -4.441  44.884  0.00  0.00     0.002 C 
ATOM   1363  CD1 LEU d 168      60.000  -5.308  43.634  0.00  0.00     0.000 C 
ATOM   1364  CD2 LEU d 168      60.331  -5.285  46.149  0.00  0.00     0.000 C 
ATOM   1365  N   SER d 169      63.795  -1.901  45.820  0.00  0.00    -0.226 NA
ATOM   1366  CA  SER d 169      64.991  -1.167  45.480  0.00  0.00     0.219 C 
ATOM   1367  C   SER d 169      65.166  -1.441  43.986  0.00  0.00     0.277 C 
ATOM   1368  O   SER d 169      64.573  -2.386  43.451  0.00  0.00    -0.268 OA
ATOM   1369  CB  SER d 169      66.209  -1.730  46.236  0.00  0.00     0.216 C 
ATOM   1370  OG  SER d 169      66.535  -3.051  45.814  0.00  0.00    -0.218 OA
ATOM   1371  N   PHE d 170      65.987  -0.641  43.319  0.00  0.00    -0.228 NA
ATOM   1372  CA  PHE d 170      66.221  -0.844  41.893  0.00  0.00     0.190 C 
ATOM   1373  C   PHE d 170      66.835  -2.220  41.643  0.00  0.00     0.275 C 
ATOM   1374  O   PHE d 170      66.397  -2.938  40.739  0.00  0.00    -0.268 OA
ATOM   1375  CB  PHE d 170      67.160   0.240  41.332  0.00  0.00     0.056 C 
ATOM   1376  CG  PHE d 170      67.364   0.186  39.824  0.00  0.00    -0.042 C 
ATOM   1377  CD1 PHE d 170      66.377   0.698  38.951  0.00  0.00     0.026 C 
ATOM   1378  CD2 PHE d 170      68.542  -0.385  39.289  0.00  0.00    -0.009 C 
ATOM   1379  CE1 PHE d 170      66.567   0.641  37.553  0.00  0.00     0.031 C 
ATOM   1380  CE2 PHE d 170      68.732  -0.440  37.891  0.00  0.00    -0.005 C 
ATOM   1381  CZ  PHE d 170      67.745   0.073  37.024  0.00  0.00    -0.026 C 
ATOM   1382  N   GLU d 171      67.843  -2.599  42.436  0.00  0.00    -0.229 NA
ATOM   1383  CA  GLU d 171      68.471  -3.909  42.239  0.00  0.00     0.187 C 
ATOM   1384  C   GLU d 171      67.500  -5.067  42.433  0.00  0.00     0.274 C 
ATOM   1385  O   GLU d 171      67.503  -6.019  41.644  0.00  0.00    -0.268 OA
ATOM   1386  CB  GLU d 171      69.680  -4.121  43.169  0.00  0.00     0.045 C 
ATOM   1387  CG  GLU d 171      70.122  -5.586  43.168  0.00  0.00     0.100 C 
ATOM   1388  CD  GLU d 171      71.581  -5.719  43.609  0.00  0.00     0.185 C 
ATOM   1389  OE1 GLU d 171      71.966  -5.167  44.651  0.00  0.00    -0.647 OA
ATOM   1390  OE2 GLU d 171      72.325  -6.426  42.828  0.00  0.00    -0.647 OA
ATOM   1391  N   GLN d 172      66.677  -4.997  43.478  0.00  0.00    -0.229 NA
ATOM   1392  CA  GLN d 172      65.718  -6.073  43.735  0.00  0.00     0.187 C 
ATOM   1393  C   GLN d 172      64.643  -6.135  42.648  0.00  0.00     0.274 C 
ATOM   1394  O   GLN d 172      64.234  -7.211  42.236  0.00  0.00    -0.268 OA
ATOM   1395  CB  GLN d 172      65.071  -5.914  45.123  0.00  0.00     0.044 C 
ATOM   1396  CG  GLN d 172      66.047  -6.312  46.232  0.00  0.00     0.094 C 
ATOM   1397  CD  GLN d 172      66.629  -7.704  45.977  0.00  0.00     0.274 C 
ATOM   1398  NE2 GLN d 172      67.955  -7.760  46.062  0.00  0.00    -0.107 N 
ATOM   1399  OE1 GLN d 172      65.920  -8.663  45.720  0.00  0.00    -0.269 OA
ATOM   1400 1HNE GLN d 172      68.477  -6.934  46.277  0.00  0.00     0.000 HD
ATOM   1401 2HNE GLN d 172      68.429  -8.627  45.911  0.00  0.00     0.000 HD
ATOM   1402  N   ALA d 173      64.178  -4.982  42.189  0.00  0.00    -0.229 NA
ATOM   1403  CA  ALA d 173      63.197  -4.968  41.105  0.00  0.00     0.186 C 
ATOM   1404  C   ALA d 173      63.811  -5.643  39.867  0.00  0.00     0.274 C 
ATOM   1405  O   ALA d 173      63.215  -6.544  39.272  0.00  0.00    -0.268 OA
ATOM   1406  CB  ALA d 173      62.798  -3.520  40.765  0.00  0.00     0.037 C 
ATOM   1407  N   MET d 174      65.021  -5.226  39.506  0.00  0.00    -0.229 NA
ATOM   1408  CA  MET d 174      65.695  -5.760  38.325  0.00  0.00     0.186 C 
ATOM   1409  C   MET d 174      65.904  -7.269  38.406  0.00  0.00     0.274 C 
ATOM   1410  O   MET d 174      65.635  -7.996  37.454  0.00  0.00    -0.268 OA
ATOM   1411  CB  MET d 174      67.056  -5.067  38.128  0.00  0.00     0.037 C 
ATOM   1412  CG  MET d 174      67.706  -5.499  36.813  0.00  0.00     0.069 C 
ATOM   1413  SD  MET d 174      66.728  -4.892  35.407  0.00  0.00    -0.138 SA
ATOM   1414  CE  MET d 174      67.291  -3.165  35.353  0.00  0.00     0.069 C 
ATOM   1415  N   GLN d 175      66.392  -7.725  39.552  0.00  0.00    -0.229 NA
ATOM   1416  CA  GLN d 175      66.657  -9.140  39.788  0.00  0.00     0.186 C 
ATOM   1417  C   GLN d 175      65.410 -10.006  39.669  0.00  0.00     0.274 C 
ATOM   1418  O   GLN d 175      65.390 -11.004  38.956  0.00  0.00    -0.268 OA
ATOM   1419  CB  GLN d 175      67.208  -9.323  41.215  0.00  0.00     0.034 C 
ATOM   1420  CG  GLN d 175      68.702  -9.652  41.188  0.00  0.00     0.003 C 
ATOM   1421  CD  GLN d 175      69.294  -9.625  42.598  0.00  0.00     0.356 C 
ATOM   1422  NE2 GLN d 175      70.416  -8.918  42.700  0.00  0.00    -0.098 N 
ATOM   1423  OE1 GLN d 175      68.768 -10.207  43.532  0.00  0.00    -0.258 OA
ATOM   1424 1HNE GLN d 175      70.796  -8.464  41.894  0.00  0.00     0.000 HD
ATOM   1425 2HNE GLN d 175      70.880  -8.840  43.582  0.00  0.00     0.000 HD
ATOM   1426  N   THR d 176      64.372  -9.620  40.392  0.00  0.00    -0.226 NA
ATOM   1427  CA  THR d 176      63.158 -10.408  40.431  0.00  0.00     0.219 C 
ATOM   1428  C   THR d 176      62.216 -10.245  39.246  0.00  0.00     0.277 C 
ATOM   1429  O   THR d 176      61.450 -11.163  38.940  0.00  0.00    -0.268 OA
ATOM   1430  CB  THR d 176      62.376 -10.117  41.725  0.00  0.00     0.216 C 
ATOM   1431  CG2 THR d 176      63.260 -10.187  42.972  0.00  0.00     0.000 C 
ATOM   1432  OG1 THR d 176      62.032  -8.738  41.621  0.00  0.00    -0.218 OA
ATOM   1433  N   ARG d 177      62.284  -9.102  38.565  0.00  0.00    -0.229 NA
ATOM   1434  CA  ARG d 177      61.370  -8.853  37.454  0.00  0.00     0.186 C 
ATOM   1435  C   ARG d 177      61.942  -9.025  36.067  0.00  0.00     0.274 C 
ATOM   1436  O   ARG d 177      61.187  -9.200  35.110  0.00  0.00    -0.268 OA
ATOM   1437  CB  ARG d 177      60.765  -7.443  37.590  0.00  0.00     0.037 C 
ATOM   1438  CG  ARG d 177      59.898  -7.338  38.846  0.00  0.00     0.029 C 
ATOM   1439  CD  ARG d 177      59.353  -5.919  39.019  0.00  0.00     0.145 C 
ATOM   1440  NE  ARG d 177      58.366  -5.886  40.121  0.00  0.00    -0.083 NA
ATOM   1441  CZ  ARG d 177      57.525  -4.856  40.354  0.00  0.00     0.782 C 
ATOM   1442  NH1 ARG d 177      57.569  -3.786  39.547  0.00  0.00     0.063 N 
ATOM   1443  NH2 ARG d 177      56.659  -4.902  41.375  0.00  0.00     0.063 N 
ATOM   1444 1HN1 ARG d 177      58.238  -3.759  38.765  0.00  0.00     0.000 HD
ATOM   1445 2HN1 ARG d 177      56.934  -2.992  39.710  0.00  0.00     0.000 HD
ATOM   1446 1HN2 ARG d 177      56.631  -5.728  41.990  0.00  0.00     0.000 HD
ATOM   1447 2HN2 ARG d 177      56.020  -4.112  41.545  0.00  0.00     0.000 HD
ATOM   1448  N   VAL d 178      63.268  -8.996  35.962  0.00  0.00    -0.229 NA
ATOM   1449  CA  VAL d 178      63.931  -9.135  34.679  0.00  0.00     0.186 C 
ATOM   1450  C   VAL d 178      64.944 -10.298  34.636  0.00  0.00     0.274 C 
ATOM   1451  O   VAL d 178      64.780 -11.240  33.851  0.00  0.00    -0.268 OA
ATOM   1452  CB  VAL d 178      64.611  -7.808  34.295  0.00  0.00     0.032 C 
ATOM   1453  CG1 VAL d 178      65.316  -7.924  32.942  0.00  0.00     0.003 C 
ATOM   1454  CG2 VAL d 178      63.604  -6.656  34.292  0.00  0.00     0.003 C 
ATOM   1455  N   PHE d 179      65.977 -10.251  35.478  0.00  0.00    -0.228 NA
ATOM   1456  CA  PHE d 179      66.997 -11.307  35.460  0.00  0.00     0.191 C 
ATOM   1457  C   PHE d 179      66.452 -12.718  35.718  0.00  0.00     0.275 C 
ATOM   1458  O   PHE d 179      66.704 -13.642  34.935  0.00  0.00    -0.268 OA
ATOM   1459  CB  PHE d 179      68.101 -11.042  36.500  0.00  0.00     0.060 C 
ATOM   1460  CG  PHE d 179      68.835  -9.719  36.324  0.00  0.00    -0.020 A 
ATOM   1461  CD1 PHE d 179      68.820  -9.054  35.076  0.00  0.00    -0.004 A 
ATOM   1462  CD2 PHE d 179      69.544  -9.152  37.408  0.00  0.00    -0.004 A 
ATOM   1463  CE1 PHE d 179      69.505  -7.831  34.915  0.00  0.00    -0.000 A 
ATOM   1464  CE2 PHE d 179      70.229  -7.929  37.246  0.00  0.00    -0.000 A 
ATOM   1465  CZ  PHE d 179      70.209  -7.268  36.000  0.00  0.00    -0.000 A 
ATOM   1466  N   GLN d 180      65.712 -12.882  36.814  0.00  0.00    -0.226 NA
ATOM   1467  CA  GLN d 180      65.202 -14.207  37.181  0.00  0.00     0.216 C 
ATOM   1468  C   GLN d 180      64.210 -14.835  36.199  0.00  0.00     0.262 C 
ATOM   1469  O   GLN d 180      64.361 -15.995  35.826  0.00  0.00    -0.270 OA
ATOM   1470  CB  GLN d 180      64.620 -14.169  38.606  0.00  0.00     0.010 C 
ATOM   1471  CG  GLN d 180      65.731 -14.024  39.648  0.00  0.00     0.092 C 
ATOM   1472  CD  GLN d 180      65.147 -13.846  41.051  0.00  0.00     0.274 C 
ATOM   1473  NE2 GLN d 180      66.063 -13.749  42.010  0.00  0.00    -0.107 N 
ATOM   1474  OE1 GLN d 180      63.944 -13.799  41.250  0.00  0.00    -0.269 OA
ATOM   1475 1HNE GLN d 180      67.035 -13.795  41.780  0.00  0.00     0.000 HD
ATOM   1476 2HNE GLN d 180      65.780 -13.630  42.962  0.00  0.00     0.000 HD
ATOM   1477  N   PRO d 181      63.187 -14.086  35.764  0.00  0.00    -0.297 N 
ATOM   1478  CA  PRO d 181      62.238 -14.678  34.817  0.00  0.00     0.097 C 
ATOM   1479  C   PRO d 181      62.929 -15.106  33.520  0.00  0.00     0.287 C 
ATOM   1480  O   PRO d 181      62.486 -16.046  32.851  0.00  0.00    -0.264 OA
ATOM   1481  CB  PRO d 181      60.975 -13.970  34.959  0.00  0.00     0.051 C 
ATOM   1482  CG  PRO d 181      61.328 -12.651  35.627  0.00  0.00     0.031 C 
ATOM   1483  CD  PRO d 181      62.735 -12.776  36.189  0.00  0.00     0.109 C 
ATOM   1484  N   LEU d 182      64.015 -14.422  33.167  0.00  0.00    -0.226 NA
ATOM   1485  CA  LEU d 182      64.738 -14.745  31.940  0.00  0.00     0.186 C 
ATOM   1486  C   LEU d 182      65.910 -15.694  32.194  0.00  0.00     0.274 C 
ATOM   1487  O   LEU d 182      66.722 -15.977  31.297  0.00  0.00    -0.268 OA
ATOM   1488  CB  LEU d 182      65.231 -13.454  31.261  0.00  0.00     0.034 C 
ATOM   1489  CG  LEU d 182      64.153 -12.424  30.916  0.00  0.00     0.002 C 
ATOM   1490  CD1 LEU d 182      64.768 -11.186  30.260  0.00  0.00     0.000 C 
ATOM   1491  CD2 LEU d 182      63.056 -13.047  30.051  0.00  0.00     0.000 C 
ATOM   1492  N   LYS d 183      65.987 -16.181  33.431  0.00  0.00    -0.229 NA
ATOM   1493  CA  LYS d 183      67.016 -17.115  33.822  0.00  0.00     0.186 C 
ATOM   1494  C   LYS d 183      68.420 -16.632  33.517  0.00  0.00     0.274 C 
ATOM   1495  O   LYS d 183      69.250 -17.392  33.035  0.00  0.00    -0.268 OA
ATOM   1496  CB  LYS d 183      66.753 -18.475  33.150  0.00  0.00     0.034 C 
ATOM   1497  CG  LYS d 183      65.359 -19.000  33.501  0.00  0.00     0.005 C 
ATOM   1498  CD  LYS d 183      65.206 -20.466  33.092  0.00  0.00     0.041 C 
ATOM   1499  CE  LYS d 183      63.841 -21.013  33.514  0.00  0.00     0.338 C 
ATOM   1500  NZ  LYS d 183      63.777 -22.467  33.292  0.00  0.00     0.618 N 
ATOM   1501 1HNZ LYS d 183      64.497 -22.929  33.824  0.00  0.00     0.000 HD
ATOM   1502 2HNZ LYS d 183      63.913 -22.671  32.314  0.00  0.00     0.000 HD
ATOM   1503 3HNZ LYS d 183      62.869 -22.802  33.573  0.00  0.00     0.000 HD
ATOM   1504  N   LEU d 184      68.674 -15.351  33.782  0.00  0.00    -0.229 NA
ATOM   1505  CA  LEU d 184      70.005 -14.781  33.604  0.00  0.00     0.186 C 
ATOM   1506  C   LEU d 184      70.575 -14.993  35.010  0.00  0.00     0.274 C 
ATOM   1507  O   LEU d 184      70.583 -14.085  35.844  0.00  0.00    -0.268 OA
ATOM   1508  CB  LEU d 184      69.915 -13.283  33.258  0.00  0.00     0.034 C 
ATOM   1509  CG  LEU d 184      68.967 -12.915  32.114  0.00  0.00     0.002 C 
ATOM   1510  CD1 LEU d 184      69.083 -11.430  31.763  0.00  0.00     0.000 C 
ATOM   1511  CD2 LEU d 184      69.201 -13.812  30.898  0.00  0.00     0.000 C 
ATOM   1512  N   ASN d 185      71.008 -16.228  35.262  0.00  0.00    -0.228 NA
ATOM   1513  CA  ASN d 185      71.525 -16.645  36.565  0.00  0.00     0.196 C 
ATOM   1514  C   ASN d 185      72.935 -16.233  36.952  0.00  0.00     0.275 C 
ATOM   1515  O   ASN d 185      73.397 -16.560  38.055  0.00  0.00    -0.268 OA
ATOM   1516  CB  ASN d 185      71.385 -18.174  36.687  0.00  0.00     0.126 C 
ATOM   1517  CG  ASN d 185      69.929 -18.607  36.505  0.00  0.00     0.276 C 
ATOM   1518  ND2 ASN d 185      69.787 -19.820  35.978  0.00  0.00    -0.107 N 
ATOM   1519  OD1 ASN d 185      68.996 -17.888  36.823  0.00  0.00    -0.269 OA
ATOM   1520 1HND ASN d 185      70.595 -20.359  35.740  0.00  0.00     0.000 HD
ATOM   1521 2HND ASN d 185      68.873 -20.193  35.821  0.00  0.00     0.000 HD
ATOM   1522  N   HID d 186      73.624 -15.528  36.063  0.00  0.00    -0.228 NA
ATOM   1523  CA  HID d 186      74.975 -15.070  36.360  0.00  0.00     0.192 C 
ATOM   1524  C   HID d 186      75.095 -13.613  35.972  0.00  0.00     0.275 C 
ATOM   1525  O   HID d 186      76.124 -13.162  35.498  0.00  0.00    -0.268 OA
ATOM   1526  CB  HID d 186      76.002 -15.925  35.595  0.00  0.00     0.082 C 
ATOM   1527  CG  HID d 186      75.990 -17.386  35.975  0.00  0.00     0.082 A 
ATOM   1528  CD2 HID d 186      75.560 -18.483  35.288  0.00  0.00     0.116 A 
ATOM   1529  ND1 HID d 186      76.460 -17.848  37.193  0.00  0.00    -0.227 NA
ATOM   1530  CE1 HID d 186      76.315 -19.164  37.225  0.00  0.00     0.199 A 
ATOM   1531  NE2 HID d 186      75.758 -19.556  36.043  0.00  0.00    -0.221 NA
ATOM   1532  N   THR d 187      74.011 -12.885  36.196  0.00  0.00    -0.226 NA
ATOM   1533  CA  THR d 187      73.940 -11.468  35.885  0.00  0.00     0.216 C 
ATOM   1534  C   THR d 187      73.677 -10.699  37.182  0.00  0.00     0.277 C 
ATOM   1535  O   THR d 187      72.735 -11.019  37.919  0.00  0.00    -0.268 OA
ATOM   1536  CB  THR d 187      72.828 -11.241  34.844  0.00  0.00     0.184 C 
ATOM   1537  CG2 THR d 187      72.700  -9.772  34.435  0.00  0.00     0.038 C 
ATOM   1538  OG1 THR d 187      73.315 -11.886  33.670  0.00  0.00    -0.221 OA
ATOM   1539  N   TRP d 188      74.500  -9.682  37.428  0.00  0.00    -0.228 NA
ATOM   1540  CA  TRP d 188      74.431  -8.897  38.661  0.00  0.00     0.191 C 
ATOM   1541  C   TRP d 188      74.733  -7.406  38.551  0.00  0.00     0.275 C 
ATOM   1542  O   TRP d 188      75.495  -6.971  37.690  0.00  0.00    -0.268 OA
ATOM   1543  CB  TRP d 188      75.441  -9.460  39.679  0.00  0.00     0.062 C 
ATOM   1544  CG  TRP d 188      75.141 -10.893  40.125  0.00  0.00     0.001 A 
ATOM   1545  CD1 TRP d 188      75.544 -12.036  39.553  0.00  0.00     0.095 A 
ATOM   1546  CD2 TRP d 188      74.355 -11.291  41.267  0.00  0.00     0.015 A 
ATOM   1547  CE2 TRP d 188      74.330 -12.670  41.316  0.00  0.00     0.081 A 
ATOM   1548  CE3 TRP d 188      73.686 -10.512  42.228  0.00  0.00     0.001 A 
ATOM   1549  NE1 TRP d 188      75.076 -13.137  40.240  0.00  0.00    -0.244 NA
ATOM   1550  CZ2 TRP d 188      73.650 -13.390  42.306  0.00  0.00     0.019 A 
ATOM   1551  CZ3 TRP d 188      73.012 -11.246  43.210  0.00  0.00     0.000 A 
ATOM   1552  CH2 TRP d 188      72.977 -12.634  43.273  0.00  0.00     0.002 A 
ATOM   1553  N   ILE d 189      74.135  -6.638  39.457  0.00  0.00    -0.229 NA
ATOM   1554  CA  ILE d 189      74.391  -5.206  39.556  0.00  0.00     0.186 C 
ATOM   1555  C   ILE d 189      75.528  -5.135  40.582  0.00  0.00     0.274 C 
ATOM   1556  O   ILE d 189      76.500  -4.403  40.393  0.00  0.00    -0.268 OA
ATOM   1557  CB  ILE d 189      73.144  -4.441  40.037  0.00  0.00     0.032 C 
ATOM   1558  CG1 ILE d 189      72.117  -4.304  38.911  0.00  0.00     0.002 C 
ATOM   1559  CG2 ILE d 189      73.527  -3.085  40.632  0.00  0.00     0.003 C 
ATOM   1560  CD1 ILE d 189      70.767  -3.832  39.454  0.00  0.00     0.000 C 
ATOM   1561  N   ASN d 190      75.398  -5.922  41.653  0.00  0.00    -0.228 NA
ATOM   1562  CA  ASN d 190      76.423  -6.039  42.700  0.00  0.00     0.196 C 
ATOM   1563  C   ASN d 190      76.866  -7.502  42.689  0.00  0.00     0.275 C 
ATOM   1564  O   ASN d 190      76.103  -8.379  43.074  0.00  0.00    -0.268 OA
ATOM   1565  CB  ASN d 190      75.849  -5.671  44.081  0.00  0.00     0.126 C 
ATOM   1566  CG  ASN d 190      75.632  -4.161  44.200  0.00  0.00     0.276 C 
ATOM   1567  ND2 ASN d 190      74.366  -3.812  44.410  0.00  0.00    -0.107 N 
ATOM   1568  OD1 ASN d 190      76.553  -3.367  44.109  0.00  0.00    -0.269 OA
ATOM   1569 1HND ASN d 190      73.657  -4.514  44.475  0.00  0.00     0.000 HD
ATOM   1570 2HND ASN d 190      74.123  -2.846  44.502  0.00  0.00     0.000 HD
ATOM   1571  N   VAL d 191      78.095  -7.745  42.233  0.00  0.00    -0.229 NA
ATOM   1572  CA  VAL d 191      78.641  -9.097  42.125  0.00  0.00     0.184 C 
ATOM   1573  C   VAL d 191      78.887  -9.699  43.509  0.00  0.00     0.256 C 
ATOM   1574  O   VAL d 191      79.657  -9.164  44.299  0.00  0.00    -0.270 OA
ATOM   1575  CB  VAL d 191      79.948  -9.097  41.311  0.00  0.00     0.032 C 
ATOM   1576  CG1 VAL d 191      80.444 -10.524  41.069  0.00  0.00     0.003 C 
ATOM   1577  CG2 VAL d 191      79.771  -8.347  39.989  0.00  0.00     0.003 C 
ATOM   1578  N   PRO d 192      78.217 -10.820  43.820  0.00  0.00    -0.312 N 
ATOM   1579  CA  PRO d 192      78.387 -11.463  45.129  0.00  0.00     0.163 C 
ATOM   1580  C   PRO d 192      79.744 -12.161  45.268  0.00  0.00     0.254 C 
ATOM   1581  O   PRO d 192      80.408 -12.461  44.272  0.00  0.00    -0.270 OA
ATOM   1582  CB  PRO d 192      77.239 -12.370  45.302  0.00  0.00     0.034 C 
ATOM   1583  CG  PRO d 192      76.687 -12.604  43.905  0.00  0.00     0.027 C 
ATOM   1584  CD  PRO d 192      77.287 -11.555  42.984  0.00  0.00     0.105 C 
ATOM   1585  N   PRO d 193      80.174 -12.437  46.514  0.00  0.00    -0.310 N 
ATOM   1586  CA  PRO d 193      81.465 -13.097  46.725  0.00  0.00     0.194 C 
ATOM   1587  C   PRO d 193      81.644 -14.367  45.896  0.00  0.00     0.275 C 
ATOM   1588  O   PRO d 193      82.733 -14.631  45.372  0.00  0.00    -0.268 OA
ATOM   1589  CB  PRO d 193      81.851 -12.866  48.114  0.00  0.00     0.002 C 
ATOM   1590  CG  PRO d 193      80.563 -12.497  48.833  0.00  0.00     0.024 C 
ATOM   1591  CD  PRO d 193      79.518 -12.168  47.779  0.00  0.00     0.105 C 
ATOM   1592  N   ALA d 194      80.575 -15.143  45.775  0.00  0.00    -0.229 NA
ATOM   1593  CA  ALA d 194      80.616 -16.394  45.023  0.00  0.00     0.188 C 
ATOM   1594  C   ALA d 194      80.961 -16.232  43.543  0.00  0.00     0.296 C 
ATOM   1595  O   ALA d 194      81.420 -17.187  42.915  0.00  0.00    -0.267 OA
ATOM   1596  CB  ALA d 194      79.280 -17.146  45.171  0.00  0.00     0.037 C 
ATOM   1597  N   GLU d 195      80.760 -15.032  42.993  0.00  0.00    -0.105 N 
ATOM   1598  CA  GLU d 195      81.047 -14.783  41.579  0.00  0.00     0.090 C 
ATOM   1599  C   GLU d 195      82.306 -13.971  41.334  0.00  0.00     0.252 C 
ATOM   1600  O   GLU d 195      82.688 -13.747  40.192  0.00  0.00    -0.271 OA
ATOM   1601  CB  GLU d 195      79.860 -14.063  40.913  0.00  0.00     0.021 C 
ATOM   1602  CG  GLU d 195      78.676 -15.014  40.725  0.00  0.00     0.098 C 
ATOM   1603  CD  GLU d 195      78.889 -15.922  39.512  0.00  0.00     0.185 C 
ATOM   1604  OE1 GLU d 195      80.020 -16.040  39.017  0.00  0.00    -0.647 OA
ATOM   1605  OE2 GLU d 195      77.828 -16.518  39.085  0.00  0.00    -0.647 OA
ATOM   1606  N   GLU d 196      82.967 -13.525  42.393  0.00  0.00    -0.230 NA
ATOM   1607  CA  GLU d 196      84.169 -12.719  42.205  0.00  0.00     0.187 C 
ATOM   1608  C   GLU d 196      85.264 -13.405  41.393  0.00  0.00     0.274 C 
ATOM   1609  O   GLU d 196      85.994 -12.744  40.665  0.00  0.00    -0.268 OA
ATOM   1610  CB  GLU d 196      84.727 -12.271  43.569  0.00  0.00     0.045 C 
ATOM   1611  CG  GLU d 196      83.886 -11.138  44.160  0.00  0.00     0.100 C 
ATOM   1612  CD  GLU d 196      84.350 -10.792  45.576  0.00  0.00     0.185 C 
ATOM   1613  OE1 GLU d 196      85.539 -10.944  45.894  0.00  0.00    -0.647 OA
ATOM   1614  OE2 GLU d 196      83.425 -10.350  46.360  0.00  0.00    -0.647 OA
ATOM   1615  N   LYS d 197      85.380 -14.724  41.505  0.00  0.00    -0.236 NA
ATOM   1616  CA  LYS d 197      86.403 -15.446  40.749  0.00  0.00     0.129 C 
ATOM   1617  C   LYS d 197      86.091 -15.454  39.238  0.00  0.00     0.356 C 
ATOM   1618  O   LYS d 197      86.977 -15.699  38.411  0.00  0.00    -0.258 OA
ATOM   1619  CB  LYS d 197      86.523 -16.891  41.267  0.00  0.00     0.026 C 
ATOM   1620  CG  LYS d 197      85.239 -17.678  40.999  0.00  0.00     0.004 C 
ATOM   1621  CD  LYS d 197      85.283 -19.048  41.679  0.00  0.00     0.041 C 
ATOM   1622  CE  LYS d 197      84.255 -19.999  41.063  0.00  0.00     0.338 C 
ATOM   1623  NZ  LYS d 197      82.923 -19.372  41.037  0.00  0.00     0.618 N 
ATOM   1624 1HNZ LYS d 197      82.954 -18.522  40.496  0.00  0.00     0.000 HD
ATOM   1625 2HNZ LYS d 197      82.630 -19.150  41.975  0.00  0.00     0.000 HD
ATOM   1626 3HNZ LYS d 197      82.264 -20.018  40.631  0.00  0.00     0.000 HD
ATOM   1627  N   ASN d 198      84.834 -15.189  38.881  0.00  0.00    -0.098 N 
ATOM   1628  CA  ASN d 198      84.428 -15.156  37.469  0.00  0.00     0.057 C 
ATOM   1629  C   ASN d 198      84.321 -13.746  36.903  0.00  0.00     0.068 C 
ATOM   1630  O   ASN d 198      84.039 -13.567  35.720  0.00  0.00     0.000 OA
ATOM   1631  CB  ASN d 198      83.063 -15.846  37.289  0.00  0.00     0.098 C 
ATOM   1632  CG  ASN d 198      83.144 -17.327  37.665  0.00  0.00     0.274 C 
ATOM   1633  ND2 ASN d 198      82.190 -17.725  38.502  0.00  0.00    -0.107 N 
ATOM   1634  OD1 ASN d 198      84.014 -18.059  37.224  0.00  0.00    -0.269 OA
ATOM   1635 1HND ASN d 198      81.505 -17.073  38.826  0.00  0.00     0.000 HD
ATOM   1636 2HND ASN d 198      82.158 -18.677  38.806  0.00  0.00     0.000 HD
ATOM   1637  N   TYR d 199      84.535 -12.748  37.753  0.00  0.00    -0.265 NA
ATOM   1638  CA  TYR d 199      84.434 -11.341  37.357  0.00  0.00     0.197 C 
ATOM   1639  C   TYR d 199      85.752 -10.896  36.719  0.00  0.00     0.234 C 
ATOM   1640  O   TYR d 199      86.762 -10.721  37.402  0.00  0.00    -0.286 OA
ATOM   1641  CB  TYR d 199      84.106 -10.518  38.616  0.00  0.00     0.031 C 
ATOM   1642  CG  TYR d 199      83.763  -9.059  38.346  0.00  0.00    -0.026 C 
ATOM   1643  CD1 TYR d 199      83.709  -8.571  37.020  0.00  0.00    -0.002 C 
ATOM   1644  CD2 TYR d 199      83.501  -8.183  39.424  0.00  0.00    -0.030 C 
ATOM   1645  CE1 TYR d 199      83.393  -7.218  36.774  0.00  0.00     0.029 C 
ATOM   1646  CE2 TYR d 199      83.185  -6.830  39.179  0.00  0.00     0.030 C 
ATOM   1647  CZ  TYR d 199      83.130  -6.346  37.854  0.00  0.00     0.156 C 
ATOM   1648  OH  TYR d 199      82.823  -5.035  37.620  0.00  0.00    -0.188 OA
ATOM   1649  N   ALA d 200      85.739 -10.731  35.402  0.00  0.00     0.629 N 
ATOM   1650  CA  ALA d 200      86.934 -10.329  34.683  0.00  0.00     0.427 C 
ATOM   1651  C   ALA d 200      87.421  -8.959  35.125  0.00  0.00     0.292 C 
ATOM   1652  O   ALA d 200      86.648  -8.142  35.608  0.00  0.00    -0.268 OA
ATOM   1653  CB  ALA d 200      86.657 -10.307  33.168  0.00  0.00     0.000 C 
ATOM   1654  N   TRP d 201      88.720  -8.716  34.984  0.00  0.00    -0.229 NA
ATOM   1655  CA  TRP d 201      89.229  -7.396  35.291  0.00  0.00     0.186 C 
ATOM   1656  C   TRP d 201      89.134  -6.621  33.980  0.00  0.00     0.274 C 
ATOM   1657  O   TRP d 201      89.241  -7.202  32.898  0.00  0.00    -0.268 OA
ATOM   1658  CB  TRP d 201      90.702  -7.436  35.739  0.00  0.00     0.037 C 
ATOM   1659  CG  TRP d 201      90.895  -7.807  37.211  0.00  0.00     0.001 C 
ATOM   1660  CD1 TRP d 201      91.187  -9.008  37.728  0.00  0.00     0.000 C 
ATOM   1661  CD2 TRP d 201      90.796  -6.916  38.342  0.00  0.00     0.013 A 
ATOM   1662  CE2 TRP d 201      91.039  -7.644  39.489  0.00  0.00     0.070 A 
ATOM   1663  CE3 TRP d 201      90.512  -5.539  38.394  0.00  0.00     0.001 A 
ATOM   1664  NE1 TRP d 201      91.284  -8.957  39.104  0.00  0.00    -0.101 NA
ATOM   1665  CZ2 TRP d 201      91.022  -7.082  40.771  0.00  0.00     0.014 A 
ATOM   1666  CZ3 TRP d 201      90.499  -4.994  39.683  0.00  0.00     0.000 A 
ATOM   1667  CH2 TRP d 201      90.741  -5.713  40.848  0.00  0.00     0.001 A 
ATOM   1668  N   GLY d 202      88.893  -5.321  34.082  0.00  0.00    -0.226 NA
ATOM   1669  CA  GLY d 202      88.867  -4.492  32.899  0.00  0.00     0.218 C 
ATOM   1670  C   GLY d 202      90.291  -3.976  32.813  0.00  0.00     0.277 C 
ATOM   1671  O   GLY d 202      91.005  -3.987  33.818  0.00  0.00    -0.268 OA
ATOM   1672  N   TYR d 203      90.729  -3.532  31.647  0.00  0.00    -0.228 NA
ATOM   1673  CA  TYR d 203      92.097  -3.042  31.524  0.00  0.00     0.191 C 
ATOM   1674  C   TYR d 203      92.143  -1.706  30.846  0.00  0.00     0.275 C 
ATOM   1675  O   TYR d 203      91.679  -1.546  29.715  0.00  0.00    -0.268 OA
ATOM   1676  CB  TYR d 203      92.976  -4.058  30.771  0.00  0.00     0.060 C 
ATOM   1677  CG  TYR d 203      93.297  -5.321  31.559  0.00  0.00    -0.020 A 
ATOM   1678  CD1 TYR d 203      94.364  -5.334  32.487  0.00  0.00    -0.002 A 
ATOM   1679  CD2 TYR d 203      92.531  -6.492  31.359  0.00  0.00    -0.002 A 
ATOM   1680  CE1 TYR d 203      94.659  -6.507  33.212  0.00  0.00     0.027 A 
ATOM   1681  CE2 TYR d 203      92.826  -7.666  32.084  0.00  0.00     0.027 A 
ATOM   1682  CZ  TYR d 203      93.890  -7.675  33.012  0.00  0.00     0.131 A 
ATOM   1683  OH  TYR d 203      94.172  -8.813  33.712  0.00  0.00    -0.190 OA
ATOM   1684  N   ARG d 204      92.692  -0.739  31.569  0.00  0.00    -0.229 NA
ATOM   1685  CA  ARG d 204      92.834   0.620  31.087  0.00  0.00     0.186 C 
ATOM   1686  C   ARG d 204      94.307   0.993  31.205  0.00  0.00     0.274 C 
ATOM   1687  O   ARG d 204      94.852   1.026  32.300  0.00  0.00    -0.268 OA
ATOM   1688  CB  ARG d 204      91.980   1.577  31.940  0.00  0.00     0.036 C 
ATOM   1689  CG  ARG d 204      92.173   3.028  31.495  0.00  0.00     0.029 C 
ATOM   1690  CD  ARG d 204      91.181   3.954  32.201  0.00  0.00     0.145 C 
ATOM   1691  NE  ARG d 204      91.301   5.328  31.664  0.00  0.00    -0.083 NA
ATOM   1692  CZ  ARG d 204      90.431   6.325  31.932  0.00  0.00     0.782 C 
ATOM   1693  NH1 ARG d 204      89.385   6.076  32.732  0.00  0.00     0.063 N 
ATOM   1694  NH2 ARG d 204      90.610   7.544  31.407  0.00  0.00     0.063 N 
ATOM   1695 1HN1 ARG d 204      89.255   5.136  33.132  0.00  0.00     0.000 HD
ATOM   1696 2HN1 ARG d 204      88.711   6.825  32.947  0.00  0.00     0.000 HD
ATOM   1697 1HN2 ARG d 204      91.416   7.727  30.793  0.00  0.00     0.000 HD
ATOM   1698 2HN2 ARG d 204      89.941   8.299  31.617  0.00  0.00     0.000 HD
ATOM   1699  N   GLU d 205      94.945   1.262  30.073  0.00  0.00    -0.229 NA
ATOM   1700  CA  GLU d 205      96.363   1.619  30.061  0.00  0.00     0.187 C 
ATOM   1701  C   GLU d 205      97.190   0.543  30.773  0.00  0.00     0.274 C 
ATOM   1702  O   GLU d 205      98.168   0.848  31.457  0.00  0.00    -0.268 OA
ATOM   1703  CB  GLU d 205      96.572   2.989  30.733  0.00  0.00     0.045 C 
ATOM   1704  CG  GLU d 205      95.752   4.074  30.032  0.00  0.00     0.100 C 
ATOM   1705  CD  GLU d 205      95.960   5.435  30.700  0.00  0.00     0.185 C 
ATOM   1706  OE1 GLU d 205      96.717   5.537  31.677  0.00  0.00    -0.647 OA
ATOM   1707  OE2 GLU d 205      95.303   6.409  30.168  0.00  0.00    -0.647 OA
ATOM   1708  N   GLY d 206      96.775  -0.713  30.618  0.00  0.00    -0.234 NA
ATOM   1709  CA  GLY d 206      97.495  -1.820  31.227  0.00  0.00     0.155 C 
ATOM   1710  C   GLY d 206      97.145  -2.201  32.656  0.00  0.00     0.333 C 
ATOM   1711  O   GLY d 206      97.508  -3.289  33.110  0.00  0.00    -0.260 OA
ATOM   1712  N   LYS d 207      96.449  -1.328  33.375  0.00  0.00    -0.223 NA
ATOM   1713  CA  LYS d 207      96.087  -1.617  34.762  0.00  0.00     0.187 C 
ATOM   1714  C   LYS d 207      94.721  -2.292  34.904  0.00  0.00     0.274 C 
ATOM   1715  O   LYS d 207      93.764  -1.932  34.217  0.00  0.00    -0.268 OA
ATOM   1716  CB  LYS d 207      96.113  -0.317  35.586  0.00  0.00     0.034 C 
ATOM   1717  CG  LYS d 207      97.469   0.383  35.465  0.00  0.00     0.005 C 
ATOM   1718  CD  LYS d 207      97.495   1.675  36.284  0.00  0.00     0.041 C 
ATOM   1719  CE  LYS d 207      98.850   2.374  36.162  0.00  0.00     0.338 C 
ATOM   1720  NZ  LYS d 207      98.863   3.615  36.953  0.00  0.00     0.618 N 
ATOM   1721 1HNZ LYS d 207      98.685   3.406  37.923  0.00  0.00     0.000 HD
ATOM   1722 2HNZ LYS d 207      98.149   4.243  36.620  0.00  0.00     0.000 HD
ATOM   1723 3HNZ LYS d 207      99.763   4.058  36.854  0.00  0.00     0.000 HD
ATOM   1724  N   ALA d 208      94.636  -3.267  35.802  0.00  0.00    -0.229 NA
ATOM   1725  CA  ALA d 208      93.383  -3.976  36.047  0.00  0.00     0.186 C 
ATOM   1726  C   ALA d 208      92.443  -3.037  36.804  0.00  0.00     0.274 C 
ATOM   1727  O   ALA d 208      92.801  -2.501  37.858  0.00  0.00    -0.268 OA
ATOM   1728  CB  ALA d 208      93.642  -5.251  36.871  0.00  0.00     0.037 C 
ATOM   1729  N   VAL d 209      91.244  -2.834  36.264  0.00  0.00    -0.229 NA
ATOM   1730  CA  VAL d 209      90.269  -1.948  36.895  0.00  0.00     0.186 C 
ATOM   1731  C   VAL d 209      88.847  -2.469  36.832  0.00  0.00     0.274 C 
ATOM   1732  O   VAL d 209      88.491  -3.233  35.928  0.00  0.00    -0.268 OA
ATOM   1733  CB  VAL d 209      90.258  -0.558  36.232  0.00  0.00     0.034 C 
ATOM   1734  CG1 VAL d 209      91.548   0.206  36.539  0.00  0.00     0.003 C 
ATOM   1735  CG2 VAL d 209      90.034  -0.672  34.723  0.00  0.00     0.000 C 
ATOM   1736  N   HID d 210      88.047  -2.033  37.804  0.00  0.00    -0.228 NA
ATOM   1737  CA  HID d 210      86.635  -2.359  37.885  0.00  0.00     0.192 C 
ATOM   1738  C   HID d 210      85.926  -1.020  38.006  0.00  0.00     0.274 C 
ATOM   1739  O   HID d 210      86.521  -0.048  38.475  0.00  0.00    -0.268 OA
ATOM   1740  CB  HID d 210      86.340  -3.234  39.118  0.00  0.00     0.082 C 
ATOM   1741  CG  HID d 210      86.539  -4.712  38.883  0.00  0.00     0.082 A 
ATOM   1742  CD2 HID d 210      86.665  -5.422  37.726  0.00  0.00     0.116 A 
ATOM   1743  ND1 HID d 210      86.626  -5.630  39.916  0.00  0.00    -0.227 NA
ATOM   1744  CE1 HID d 210      86.798  -6.834  39.391  0.00  0.00     0.199 A 
ATOM   1745  NE2 HID d 210      86.822  -6.703  38.034  0.00  0.00    -0.221 NA
ATOM   1746  N   VAL d 211      84.670  -0.952  37.583  0.00  0.00    -0.236 NA
ATOM   1747  CA  VAL d 211      83.929   0.303  37.650  0.00  0.00     0.129 C 
ATOM   1748  C   VAL d 211      83.794   0.800  39.094  0.00  0.00     0.356 C 
ATOM   1749  O   VAL d 211      83.586   0.002  40.011  0.00  0.00    -0.258 OA
ATOM   1750  CB  VAL d 211      82.534   0.141  37.018  0.00  0.00     0.025 C 
ATOM   1751  CG1 VAL d 211      81.625  -0.711  37.906  0.00  0.00     0.002 C 
ATOM   1752  CG2 VAL d 211      81.900   1.504  36.732  0.00  0.00     0.002 C 
ATOM   1753  N   SER d 212      83.930   2.108  39.294  0.00  0.00    -0.098 N 
ATOM   1754  CA  SER d 212      83.826   2.699  40.632  0.00  0.00     0.123 C 
ATOM   1755  C   SER d 212      82.386   3.072  40.983  0.00  0.00     0.236 C 
ATOM   1756  O   SER d 212      81.583   3.387  40.104  0.00  0.00    -0.272 OA
ATOM   1757  CB  SER d 212      84.689   3.970  40.732  0.00  0.00     0.192 C 
ATOM   1758  OG  SER d 212      86.009   3.760  40.238  0.00  0.00    -0.220 OA
ATOM   1759  N   PRO d 213      82.037   3.049  42.281  0.00  0.00    -0.314 N 
ATOM   1760  CA  PRO d 213      80.673   3.405  42.691  0.00  0.00     0.165 C 
ATOM   1761  C   PRO d 213      80.373   4.846  42.262  0.00  0.00     0.272 C 
ATOM   1762  O   PRO d 213      81.279   5.680  42.185  0.00  0.00    -0.269 OA
ATOM   1763  CB  PRO d 213      80.473   2.845  44.032  0.00  0.00     0.034 C 
ATOM   1764  CG  PRO d 213      81.867   2.596  44.583  0.00  0.00     0.027 C 
ATOM   1765  CD  PRO d 213      82.847   2.674  43.423  0.00  0.00     0.105 C 
ATOM   1766  N   GLY d 214      79.106   5.135  41.990  0.00  0.00    -0.226 NA
ATOM   1767  CA  GLY d 214      78.718   6.471  41.579  0.00  0.00     0.218 C 
ATOM   1768  C   GLY d 214      77.216   6.614  41.694  0.00  0.00     0.276 C 
ATOM   1769  O   GLY d 214      76.499   5.613  41.708  0.00  0.00    -0.268 OA
ATOM   1770  N   ALA d 215      76.727   7.848  41.775  0.00  0.00    -0.236 NA
ATOM   1771  CA  ALA d 215      75.289   8.076  41.895  0.00  0.00     0.129 C 
ATOM   1772  C   ALA d 215      74.573   7.528  40.669  0.00  0.00     0.333 C 
ATOM   1773  O   ALA d 215      75.023   7.738  39.542  0.00  0.00    -0.260 OA
ATOM   1774  CB  ALA d 215      74.995   9.581  42.038  0.00  0.00     0.029 C 
ATOM   1775  N   LEU d 216      73.463   6.831  40.900  0.00  0.00    -0.223 NA
ATOM   1776  CA  LEU d 216      72.663   6.259  39.820  0.00  0.00     0.187 C 
ATOM   1777  C   LEU d 216      73.465   5.315  38.936  0.00  0.00     0.274 C 
ATOM   1778  O   LEU d 216      73.129   5.124  37.771  0.00  0.00    -0.268 OA
ATOM   1779  CB  LEU d 216      72.057   7.383  38.959  0.00  0.00     0.034 C 
ATOM   1780  CG  LEU d 216      71.111   8.345  39.680  0.00  0.00     0.002 C 
ATOM   1781  CD1 LEU d 216      70.561   9.398  38.716  0.00  0.00     0.000 C 
ATOM   1782  CD2 LEU d 216      69.993   7.582  40.394  0.00  0.00     0.000 C 
ATOM   1783  N   ASP d 217      74.520   4.712  39.478  0.00  0.00    -0.229 NA
ATOM   1784  CA  ASP d 217      75.314   3.797  38.670  0.00  0.00     0.186 C 
ATOM   1785  C   ASP d 217      74.551   2.525  38.305  0.00  0.00     0.274 C 
ATOM   1786  O   ASP d 217      74.639   2.053  37.171  0.00  0.00    -0.268 OA
ATOM   1787  CB  ASP d 217      76.652   3.454  39.350  0.00  0.00     0.037 C 
ATOM   1788  CG  ASP d 217      76.538   2.978  40.800  0.00  0.00     0.466 C 
ATOM   1789  OD1 ASP d 217      75.430   2.792  41.325  0.00  0.00    -0.233 OA
ATOM   1790  OD2 ASP d 217      77.663   2.795  41.404  0.00  0.00    -0.233 OA
ATOM   1791  N   ALA d 218      73.794   1.977  39.249  0.00  0.00    -0.229 NA
ATOM   1792  CA  ALA d 218      73.028   0.764  38.974  0.00  0.00     0.186 C 
ATOM   1793  C   ALA d 218      72.092   0.998  37.793  0.00  0.00     0.274 C 
ATOM   1794  O   ALA d 218      72.032   0.183  36.874  0.00  0.00    -0.268 OA
ATOM   1795  CB  ALA d 218      72.202   0.358  40.209  0.00  0.00     0.037 C 
ATOM   1796  N   GLU d 219      71.391   2.130  37.832  0.00  0.00    -0.236 NA
ATOM   1797  CA  GLU d 219      70.417   2.515  36.820  0.00  0.00     0.129 C 
ATOM   1798  C   GLU d 219      70.980   2.854  35.449  0.00  0.00     0.333 C 
ATOM   1799  O   GLU d 219      70.353   2.569  34.431  0.00  0.00    -0.260 OA
ATOM   1800  CB  GLU d 219      69.590   3.712  37.325  0.00  0.00     0.038 C 
ATOM   1801  CG  GLU d 219      68.772   3.331  38.561  0.00  0.00     0.100 C 
ATOM   1802  CD  GLU d 219      69.610   3.459  39.834  0.00  0.00     0.185 C 
ATOM   1803  OE1 GLU d 219      70.837   3.618  39.756  0.00  0.00    -0.647 OA
ATOM   1804  OE2 GLU d 219      68.942   3.391  40.936  0.00  0.00    -0.647 OA
ATOM   1805  N   ALA d 220      72.172   3.435  35.418  0.00  0.00    -0.223 NA
ATOM   1806  CA  ALA d 220      72.773   3.864  34.163  0.00  0.00     0.187 C 
ATOM   1807  C   ALA d 220      73.852   2.989  33.539  0.00  0.00     0.274 C 
ATOM   1808  O   ALA d 220      73.965   2.925  32.307  0.00  0.00    -0.268 OA
ATOM   1809  CB  ALA d 220      73.314   5.295  34.338  0.00  0.00     0.037 C 
ATOM   1810  N   TYR d 221      74.646   2.318  34.367  0.00  0.00    -0.228 NA
ATOM   1811  CA  TYR d 221      75.752   1.525  33.844  0.00  0.00     0.191 C 
ATOM   1812  C   TYR d 221      76.262   0.466  34.819  0.00  0.00     0.279 C 
ATOM   1813  O   TYR d 221      77.422   0.080  34.750  0.00  0.00    -0.268 OA
ATOM   1814  CB  TYR d 221      76.906   2.477  33.479  0.00  0.00     0.060 C 
ATOM   1815  CG  TYR d 221      77.376   3.367  34.621  0.00  0.00    -0.020 A 
ATOM   1816  CD1 TYR d 221      78.274   2.869  35.593  0.00  0.00    -0.002 A 
ATOM   1817  CD2 TYR d 221      76.910   4.698  34.718  0.00  0.00    -0.002 A 
ATOM   1818  CE1 TYR d 221      78.704   3.696  36.652  0.00  0.00     0.027 A 
ATOM   1819  CE2 TYR d 221      77.340   5.526  35.777  0.00  0.00     0.027 A 
ATOM   1820  CZ  TYR d 221      78.238   5.026  36.745  0.00  0.00     0.131 A 
ATOM   1821  OH  TYR d 221      78.654   5.831  37.767  0.00  0.00    -0.190 OA
ATOM   1822  N   GLY d 222      75.400  -0.044  35.680  0.00  0.00    -0.204 NA
ATOM   1823  CA  GLY d 222      75.873  -0.999  36.671  0.00  0.00     0.164 C 
ATOM   1824  C   GLY d 222      75.717  -2.501  36.514  0.00  0.00     0.295 C 
ATOM   1825  O   GLY d 222      75.980  -3.240  37.472  0.00  0.00    -0.264 OA
ATOM   1826  N   VAL d 223      75.316  -2.976  35.338  0.00  0.00    -0.225 NA
ATOM   1827  CA  VAL d 223      75.144  -4.415  35.154  0.00  0.00     0.186 C 
ATOM   1828  C   VAL d 223      76.424  -5.130  34.693  0.00  0.00     0.274 C 
ATOM   1829  O   VAL d 223      77.184  -4.612  33.871  0.00  0.00    -0.268 OA
ATOM   1830  CB  VAL d 223      74.020  -4.703  34.142  0.00  0.00     0.032 C 
ATOM   1831  CG1 VAL d 223      73.811  -6.209  33.968  0.00  0.00     0.003 C 
ATOM   1832  CG2 VAL d 223      72.719  -4.013  34.556  0.00  0.00     0.003 C 
ATOM   1833  N   LYS d 224      76.673  -6.303  35.268  0.00  0.00    -0.229 NA
ATOM   1834  CA  LYS d 224      77.816  -7.132  34.889  0.00  0.00     0.186 C 
ATOM   1835  C   LYS d 224      77.116  -8.417  34.472  0.00  0.00     0.274 C 
ATOM   1836  O   LYS d 224      76.155  -8.832  35.128  0.00  0.00    -0.268 OA
ATOM   1837  CB  LYS d 224      78.761  -7.405  36.074  0.00  0.00     0.034 C 
ATOM   1838  CG  LYS d 224      79.465  -6.122  36.521  0.00  0.00     0.005 C 
ATOM   1839  CD  LYS d 224      78.557  -5.287  37.427  0.00  0.00     0.041 C 
ATOM   1840  CE  LYS d 224      79.153  -3.899  37.669  0.00  0.00     0.338 C 
ATOM   1841  NZ  LYS d 224      78.310  -3.131  38.600  0.00  0.00     0.618 N 
ATOM   1842 1HNZ LYS d 224      78.236  -3.618  39.479  0.00  0.00     0.000 HD
ATOM   1843 2HNZ LYS d 224      77.386  -3.018  38.212  0.00  0.00     0.000 HD
ATOM   1844 3HNZ LYS d 224      78.720  -2.221  38.740  0.00  0.00     0.000 HD
ATOM   1845  N   SER d 225      77.575  -9.041  33.389  0.00  0.00    -0.226 NA
ATOM   1846  CA  SER d 225      76.924 -10.252  32.916  0.00  0.00     0.219 C 
ATOM   1847  C   SER d 225      77.869 -11.120  32.091  0.00  0.00     0.277 C 
ATOM   1848  O   SER d 225      78.943 -10.664  31.671  0.00  0.00    -0.268 OA
ATOM   1849  CB  SER d 225      75.684  -9.869  32.087  0.00  0.00     0.216 C 
ATOM   1850  OG  SER d 225      74.903 -11.009  31.737  0.00  0.00    -0.218 OA
ATOM   1851  N   THR d 226      77.467 -12.369  31.869  0.00  0.00    -0.234 NA
ATOM   1852  CA  THR d 226      78.268 -13.332  31.101  0.00  0.00     0.164 C 
ATOM   1853  C   THR d 226      77.776 -13.394  29.648  0.00  0.00     0.356 C 
ATOM   1854  O   THR d 226      76.706 -12.883  29.335  0.00  0.00    -0.258 OA
ATOM   1855  CB  THR d 226      78.156 -14.750  31.691  0.00  0.00     0.209 C 
ATOM   1856  CG2 THR d 226      78.226 -14.756  33.219  0.00  0.00     0.000 C 
ATOM   1857  OG1 THR d 226      76.817 -15.142  31.403  0.00  0.00    -0.218 OA
ATOM   1858  N   ILE d 227      78.555 -14.022  28.771  0.00  0.00    -0.098 N 
ATOM   1859  CA  ILE d 227      78.170 -14.114  27.369  0.00  0.00     0.090 C 
ATOM   1860  C   ILE d 227      76.927 -15.010  27.202  0.00  0.00     0.252 C 
ATOM   1861  O   ILE d 227      76.091 -14.775  26.322  0.00  0.00    -0.271 OA
ATOM   1862  CB  ILE d 227      79.359 -14.599  26.519  0.00  0.00     0.010 C 
ATOM   1863  CG1 ILE d 227      79.160 -14.242  25.044  0.00  0.00     0.000 C 
ATOM   1864  CG2 ILE d 227      79.602 -16.096  26.719  0.00  0.00     0.001 C 
ATOM   1865  CD1 ILE d 227      79.156 -12.725  24.843  0.00  0.00     0.000 C 
ATOM   1866  N   GLU d 228      76.786 -16.031  28.049  0.00  0.00    -0.230 NA
ATOM   1867  CA  GLU d 228      75.602 -16.900  27.967  0.00  0.00     0.187 C 
ATOM   1868  C   GLU d 228      74.346 -16.136  28.360  0.00  0.00     0.274 C 
ATOM   1869  O   GLU d 228      73.331 -16.221  27.685  0.00  0.00    -0.268 OA
ATOM   1870  CB  GLU d 228      75.724 -18.118  28.901  0.00  0.00     0.045 C 
ATOM   1871  CG  GLU d 228      76.768 -19.108  28.379  0.00  0.00     0.100 C 
ATOM   1872  CD  GLU d 228      76.710 -20.425  29.154  0.00  0.00     0.185 C 
ATOM   1873  OE1 GLU d 228      76.749 -20.418  30.394  0.00  0.00    -0.647 OA
ATOM   1874  OE2 GLU d 228      76.620 -21.484  28.424  0.00  0.00    -0.647 OA
ATOM   1875  N   ASP d 229      74.410 -15.404  29.470  0.00  0.00    -0.226 NA
ATOM   1876  CA  ASP d 229      73.255 -14.636  29.916  0.00  0.00     0.218 C 
ATOM   1877  C   ASP d 229      72.900 -13.542  28.907  0.00  0.00     0.277 C 
ATOM   1878  O   ASP d 229      71.721 -13.256  28.670  0.00  0.00    -0.268 OA
ATOM   1879  CB  ASP d 229      73.530 -13.990  31.287  0.00  0.00     0.109 C 
ATOM   1880  CG  ASP d 229      73.301 -14.906  32.491  0.00  0.00     0.186 C 
ATOM   1881  OD1 ASP d 229      73.116 -16.123  32.341  0.00  0.00    -0.647 OA
ATOM   1882  OD2 ASP d 229      73.319 -14.314  33.637  0.00  0.00    -0.647 OA
ATOM   1883  N   MET d 230      73.918 -12.925  28.320  0.00  0.00    -0.229 NA
ATOM   1884  CA  MET d 230      73.660 -11.851  27.356  0.00  0.00     0.187 C 
ATOM   1885  C   MET d 230      73.058 -12.406  26.064  0.00  0.00     0.274 C 
ATOM   1886  O   MET d 230      72.239 -11.748  25.411  0.00  0.00    -0.268 OA
ATOM   1887  CB  MET d 230      74.949 -11.053  27.083  0.00  0.00     0.047 C 
ATOM   1888  CG  MET d 230      75.303 -10.159  28.273  0.00  0.00     0.071 C 
ATOM   1889  SD  MET d 230      73.899  -9.080  28.679  0.00  0.00    -0.082 SA
ATOM   1890  CE  MET d 230      73.909  -7.989  27.227  0.00  0.00     0.000 C 
ATOM   1891  N   ALA d 231      73.459 -13.616  25.699  0.00  0.00    -0.229 NA
ATOM   1892  CA  ALA d 231      72.895 -14.260  24.518  0.00  0.00     0.186 C 
ATOM   1893  C   ALA d 231      71.411 -14.491  24.818  0.00  0.00     0.274 C 
ATOM   1894  O   ALA d 231      70.563 -14.323  23.938  0.00  0.00    -0.268 OA
ATOM   1895  CB  ALA d 231      73.592 -15.607  24.250  0.00  0.00     0.037 C 
ATOM   1896  N   ARG d 232      71.103 -14.877  26.058  0.00  0.00    -0.229 NA
ATOM   1897  CA  ARG d 232      69.715 -15.096  26.477  0.00  0.00     0.186 C 
ATOM   1898  C   ARG d 232      68.947 -13.771  26.451  0.00  0.00     0.274 C 
ATOM   1899  O   ARG d 232      67.752 -13.733  26.132  0.00  0.00    -0.268 OA
ATOM   1900  CB  ARG d 232      69.647 -15.666  27.906  0.00  0.00     0.034 C 
ATOM   1901  CG  ARG d 232      69.592 -17.195  27.884  0.00  0.00     0.003 C 
ATOM   1902  CD  ARG d 232      69.360 -17.755  29.289  0.00  0.00     0.172 C 
ATOM   1903  NE  ARG d 232      68.261 -18.747  29.263  0.00  0.00    -0.081 NA
ATOM   1904  CZ  ARG d 232      66.975 -18.445  28.984  0.00  0.00     0.782 C 
ATOM   1905  NH1 ARG d 232      66.651 -17.174  28.711  0.00  0.00     0.063 N 
ATOM   1906  NH2 ARG d 232      66.037 -19.402  28.980  0.00  0.00     0.063 N 
ATOM   1907 1HN1 ARG d 232      67.378 -16.444  28.716  0.00  0.00     0.000 HD
ATOM   1908 2HN1 ARG d 232      65.675 -16.926  28.496  0.00  0.00     0.000 HD
ATOM   1909 1HN2 ARG d 232      66.295 -20.377  29.191  0.00  0.00     0.000 HD
ATOM   1910 2HN2 ARG d 232      65.059 -19.163  28.767  0.00  0.00     0.000 HD
ATOM   1911  N   TRP d 233      69.638 -12.695  26.817  0.00  0.00    -0.228 NA
ATOM   1912  CA  TRP d 233      69.044 -11.359  26.819  0.00  0.00     0.193 C 
ATOM   1913  C   TRP d 233      68.670 -11.009  25.367  0.00  0.00     0.296 C 
ATOM   1914  O   TRP d 233      67.568 -10.538  25.095  0.00  0.00    -0.267 OA
ATOM   1915  CB  TRP d 233      70.062 -10.343  27.369  0.00  0.00     0.062 C 
ATOM   1916  CG  TRP d 233      69.547  -8.903  27.405  0.00  0.00     0.001 A 
ATOM   1917  CD1 TRP d 233      70.135  -7.803  26.914  0.00  0.00     0.095 A 
ATOM   1918  CD2 TRP d 233      68.306  -8.448  27.985  0.00  0.00     0.015 A 
ATOM   1919  CE2 TRP d 233      68.220  -7.082  27.806  0.00  0.00     0.081 A 
ATOM   1920  CE3 TRP d 233      67.290  -9.166  28.639  0.00  0.00     0.001 A 
ATOM   1921  NE1 TRP d 233      69.368  -6.678  27.134  0.00  0.00    -0.244 NA
ATOM   1922  CZ2 TRP d 233      67.136  -6.317  28.253  0.00  0.00     0.019 A 
ATOM   1923  CZ3 TRP d 233      66.213  -8.387  29.079  0.00  0.00     0.000 A 
ATOM   1924  CH2 TRP d 233      66.112  -7.012  28.907  0.00  0.00     0.002 A 
ATOM   1925  N   VAL d 234      69.600 -11.241  24.446  0.00  0.00    -0.105 N 
ATOM   1926  CA  VAL d 234      69.345 -10.979  23.030  0.00  0.00     0.090 C 
ATOM   1927  C   VAL d 234      68.181 -11.844  22.521  0.00  0.00     0.252 C 
ATOM   1928  O   VAL d 234      67.305 -11.324  21.845  0.00  0.00    -0.271 OA
ATOM   1929  CB  VAL d 234      70.592 -11.247  22.167  0.00  0.00     0.009 C 
ATOM   1930  CG1 VAL d 234      70.241 -11.231  20.677  0.00  0.00     0.001 C 
ATOM   1931  CG2 VAL d 234      71.701 -10.240  22.479  0.00  0.00     0.001 C 
ATOM   1932  N   GLN d 235      68.155 -13.138  22.864  0.00  0.00    -0.230 NA
ATOM   1933  CA  GLN d 235      67.057 -14.014  22.411  0.00  0.00     0.187 C 
ATOM   1934  C   GLN d 235      65.707 -13.496  22.888  0.00  0.00     0.274 C 
ATOM   1935  O   GLN d 235      64.723 -13.517  22.144  0.00  0.00    -0.268 OA
ATOM   1936  CB  GLN d 235      67.212 -15.450  22.945  0.00  0.00     0.044 C 
ATOM   1937  CG  GLN d 235      68.447 -16.127  22.347  0.00  0.00     0.094 C 
ATOM   1938  CD  GLN d 235      68.601 -17.554  22.877  0.00  0.00     0.274 C 
ATOM   1939  NE2 GLN d 235      68.647 -18.482  21.925  0.00  0.00    -0.107 N 
ATOM   1940  OE1 GLN d 235      68.672 -17.797  24.070  0.00  0.00    -0.269 OA
ATOM   1941 1HNE GLN d 235      68.583 -18.216  20.963  0.00  0.00     0.000 HD
ATOM   1942 2HNE GLN d 235      68.746 -19.446  22.171  0.00  0.00     0.000 HD
ATOM   1943  N   SER d 236      65.679 -13.051  24.143  0.00  0.00    -0.226 NA
ATOM   1944  CA  SER d 236      64.474 -12.533  24.785  0.00  0.00     0.219 C 
ATOM   1945  C   SER d 236      63.974 -11.257  24.115  0.00  0.00     0.277 C 
ATOM   1946  O   SER d 236      62.767 -11.071  23.929  0.00  0.00    -0.268 OA
ATOM   1947  CB  SER d 236      64.756 -12.266  26.275  0.00  0.00     0.216 C 
ATOM   1948  OG  SER d 236      65.123 -13.454  26.970  0.00  0.00    -0.218 OA
ATOM   1949  N   ASN d 237      64.898 -10.376  23.756  0.00  0.00    -0.236 NA
ATOM   1950  CA  ASN d 237      64.515  -9.122  23.114  0.00  0.00     0.129 C 
ATOM   1951  C   ASN d 237      64.171  -9.333  21.632  0.00  0.00     0.356 C 
ATOM   1952  O   ASN d 237      63.391  -8.566  21.039  0.00  0.00    -0.258 OA
ATOM   1953  CB  ASN d 237      65.638  -8.089  23.322  0.00  0.00     0.029 C 
ATOM   1954  CG  ASN d 237      65.559  -7.467  24.718  0.00  0.00     0.356 C 
ATOM   1955  ND2 ASN d 237      66.328  -8.069  25.622  0.00  0.00    -0.098 N 
ATOM   1956  OD1 ASN d 237      64.848  -6.506  24.959  0.00  0.00    -0.258 OA
ATOM   1957 1HND ASN d 237      66.888  -8.854  25.358  0.00  0.00     0.000 HD
ATOM   1958 2HND ASN d 237      66.346  -7.736  26.564  0.00  0.00     0.000 HD
ATOM   1959  N   LEU d 238      64.728 -10.392  21.056  0.00  0.00    -0.098 N 
ATOM   1960  CA  LEU d 238      64.458 -10.752  19.664  0.00  0.00     0.090 C 
ATOM   1961  C   LEU d 238      63.056 -11.343  19.514  0.00  0.00     0.251 C 
ATOM   1962  O   LEU d 238      62.387 -11.155  18.490  0.00  0.00    -0.271 OA
ATOM   1963  CB  LEU d 238      65.454 -11.824  19.185  0.00  0.00     0.010 C 
ATOM   1964  CG  LEU d 238      66.724 -11.306  18.506  0.00  0.00     0.001 C 
ATOM   1965  CD1 LEU d 238      67.697 -12.450  18.216  0.00  0.00     0.000 C 
ATOM   1966  CD2 LEU d 238      66.384 -10.508  17.246  0.00  0.00     0.000 C 
ATOM   1967  N   LYS d 239      62.611 -12.059  20.540  0.00  0.00    -0.238 NA
ATOM   1968  CA  LYS d 239      61.334 -12.768  20.477  0.00  0.00     0.129 C 
ATOM   1969  C   LYS d 239      60.541 -12.640  21.760  0.00  0.00     0.333 C 
ATOM   1970  O   LYS d 239      60.339 -13.626  22.467  0.00  0.00    -0.260 OA
ATOM   1971  CB  LYS d 239      61.644 -14.250  20.193  0.00  0.00     0.026 C 
ATOM   1972  CG  LYS d 239      60.569 -14.874  19.301  0.00  0.00     0.004 C 
ATOM   1973  CD  LYS d 239      61.082 -16.154  18.638  0.00  0.00     0.041 C 
ATOM   1974  CE  LYS d 239      59.974 -16.835  17.832  0.00  0.00     0.338 C 
ATOM   1975  NZ  LYS d 239      60.503 -18.009  17.118  0.00  0.00     0.618 N 
ATOM   1976 1HNZ LYS d 239      60.886 -18.668  17.778  0.00  0.00     0.000 HD
ATOM   1977 2HNZ LYS d 239      61.232 -17.725  16.483  0.00  0.00     0.000 HD
ATOM   1978 3HNZ LYS d 239      59.757 -18.437  16.593  0.00  0.00     0.000 HD
ATOM   1979  N   PRO d 240      60.045 -11.428  22.073  0.00  0.00    -0.230 NA
ATOM   1980  CA  PRO d 240      59.280 -11.252  23.311  0.00  0.00     0.090 C 
ATOM   1981  C   PRO d 240      58.042 -12.129  23.478  0.00  0.00     0.252 C 
ATOM   1982  O   PRO d 240      57.671 -12.463  24.596  0.00  0.00    -0.271 OA
ATOM   1983  CB  PRO d 240      59.233  -9.806  23.577  0.00  0.00     0.012 C 
ATOM   1984  CG  PRO d 240      59.547  -9.136  22.249  0.00  0.00     0.027 C 
ATOM   1985  CD  PRO d 240      60.124 -10.192  21.320  0.00  0.00     0.129 C 
ATOM   1986  N   LEU d 241      57.424 -12.525  22.371  0.00  0.00    -0.230 NA
ATOM   1987  CA  LEU d 241      56.236 -13.366  22.429  0.00  0.00     0.186 C 
ATOM   1988  C   LEU d 241      56.482 -14.738  23.067  0.00  0.00     0.274 C 
ATOM   1989  O   LEU d 241      55.541 -15.401  23.489  0.00  0.00    -0.268 OA
ATOM   1990  CB  LEU d 241      55.650 -13.544  21.016  0.00  0.00     0.034 C 
ATOM   1991  CG  LEU d 241      55.235 -12.260  20.295  0.00  0.00     0.003 C 
ATOM   1992  CD1 LEU d 241      54.622 -12.573  18.929  0.00  0.00     0.000 C 
ATOM   1993  CD2 LEU d 241      54.297 -11.421  21.165  0.00  0.00     0.000 C 
ATOM   1994  N   ASP d 242      57.732 -15.171  23.143  0.00  0.00    -0.236 NA
ATOM   1995  CA  ASP d 242      58.007 -16.460  23.764  0.00  0.00     0.129 C 
ATOM   1996  C   ASP d 242      58.126 -16.343  25.284  0.00  0.00     0.356 C 
ATOM   1997  O   ASP d 242      58.108 -17.345  26.003  0.00  0.00    -0.258 OA
ATOM   1998  CB  ASP d 242      59.288 -17.089  23.186  0.00  0.00     0.029 C 
ATOM   1999  CG  ASP d 242      59.120 -17.764  21.823  0.00  0.00     0.466 C 
ATOM   2000  OD1 ASP d 242      57.993 -18.015  21.370  0.00  0.00    -0.233 OA
ATOM   2001  OD2 ASP d 242      60.221 -18.039  21.211  0.00  0.00    -0.233 OA
ATOM   2002  N   ILE d 243      58.220 -15.110  25.769  0.00  0.00    -0.098 N 
ATOM   2003  CA  ILE d 243      58.344 -14.855  27.198  0.00  0.00     0.090 C 
ATOM   2004  C   ILE d 243      57.003 -15.057  27.906  0.00  0.00     0.252 C 
ATOM   2005  O   ILE d 243      56.015 -14.411  27.569  0.00  0.00    -0.271 OA
ATOM   2006  CB  ILE d 243      58.881 -13.428  27.412  0.00  0.00     0.010 C 
ATOM   2007  CG1 ILE d 243      60.297 -13.284  26.852  0.00  0.00     0.001 C 
ATOM   2008  CG2 ILE d 243      58.804 -13.029  28.888  0.00  0.00     0.000 C 
ATOM   2009  CD1 ILE d 243      60.814 -11.855  27.027  0.00  0.00     0.000 C 
ATOM   2010  N   ASN d 244      56.979 -15.950  28.896  0.00  0.00    -0.230 NA
ATOM   2011  CA  ASN d 244      55.749 -16.271  29.618  0.00  0.00     0.196 C 
ATOM   2012  C   ASN d 244      55.233 -15.247  30.628  0.00  0.00     0.275 C 
ATOM   2013  O   ASN d 244      54.041 -15.232  30.922  0.00  0.00    -0.268 OA
ATOM   2014  CB  ASN d 244      55.874 -17.649  30.294  0.00  0.00     0.126 C 
ATOM   2015  CG  ASN d 244      56.115 -18.748  29.257  0.00  0.00     0.276 C 
ATOM   2016  ND2 ASN d 244      55.001 -19.305  28.791  0.00  0.00    -0.107 N 
ATOM   2017  OD1 ASN d 244      57.237 -19.069  28.903  0.00  0.00    -0.269 OA
ATOM   2018 1HND ASN d 244      54.110 -18.996  29.123  0.00  0.00     0.000 HD
ATOM   2019 2HND ASN d 244      55.054 -20.034  28.108  0.00  0.00     0.000 HD
ATOM   2020  N   GLU d 245      56.108 -14.398  31.158  0.00  0.00    -0.229 NA
ATOM   2021  CA  GLU d 245      55.661 -13.379  32.095  0.00  0.00     0.187 C 
ATOM   2022  C   GLU d 245      55.082 -12.256  31.240  0.00  0.00     0.274 C 
ATOM   2023  O   GLU d 245      55.807 -11.582  30.505  0.00  0.00    -0.268 OA
ATOM   2024  CB  GLU d 245      56.837 -12.866  32.947  0.00  0.00     0.045 C 
ATOM   2025  CG  GLU d 245      57.285 -13.924  33.957  0.00  0.00     0.100 C 
ATOM   2026  CD  GLU d 245      57.829 -15.165  33.246  0.00  0.00     0.185 C 
ATOM   2027  OE1 GLU d 245      58.373 -15.056  32.138  0.00  0.00    -0.647 OA
ATOM   2028  OE2 GLU d 245      57.671 -16.273  33.887  0.00  0.00    -0.647 OA
ATOM   2029  N   LYS d 246      53.767 -12.083  31.340  0.00  0.00    -0.229 NA
ATOM   2030  CA  LYS d 246      53.031 -11.094  30.556  0.00  0.00     0.186 C 
ATOM   2031  C   LYS d 246      53.581  -9.681  30.616  0.00  0.00     0.274 C 
ATOM   2032  O   LYS d 246      53.806  -9.066  29.577  0.00  0.00    -0.268 OA
ATOM   2033  CB  LYS d 246      51.547 -11.099  30.968  0.00  0.00     0.034 C 
ATOM   2034  CG  LYS d 246      50.968 -12.514  30.916  0.00  0.00     0.005 C 
ATOM   2035  CD  LYS d 246      49.494 -12.519  31.326  0.00  0.00     0.041 C 
ATOM   2036  CE  LYS d 246      48.915 -13.934  31.274  0.00  0.00     0.338 C 
ATOM   2037  NZ  LYS d 246      47.498 -13.926  31.670  0.00  0.00     0.618 N 
ATOM   2038 1HNZ LYS d 246      46.971 -13.330  31.051  0.00  0.00     0.000 HD
ATOM   2039 2HNZ LYS d 246      47.406 -13.579  32.611  0.00  0.00     0.000 HD
ATOM   2040 3HNZ LYS d 246      47.141 -14.868  31.631  0.00  0.00     0.000 HD
ATOM   2041  N   THR d 247      53.802  -9.150  31.812  0.00  0.00    -0.226 NA
ATOM   2042  CA  THR d 247      54.305  -7.786  31.887  0.00  0.00     0.218 C 
ATOM   2043  C   THR d 247      55.742  -7.639  31.376  0.00  0.00     0.276 C 
ATOM   2044  O   THR d 247      56.127  -6.565  30.911  0.00  0.00    -0.268 OA
ATOM   2045  CB  THR d 247      54.207  -7.207  33.311  0.00  0.00     0.182 C 
ATOM   2046  CG2 THR d 247      52.838  -7.452  33.949  0.00  0.00     0.038 C 
ATOM   2047  OG1 THR d 247      55.096  -8.016  34.076  0.00  0.00    -0.221 OA
ATOM   2048  N   LEU d 248      56.534  -8.703  31.441  0.00  0.00    -0.236 NA
ATOM   2049  CA  LEU d 248      57.916  -8.609  30.969  0.00  0.00     0.129 C 
ATOM   2050  C   LEU d 248      57.901  -8.617  29.437  0.00  0.00     0.356 C 
ATOM   2051  O   LEU d 248      58.650  -7.880  28.781  0.00  0.00    -0.258 OA
ATOM   2052  CB  LEU d 248      58.753  -9.781  31.515  0.00  0.00     0.026 C 
ATOM   2053  CG  LEU d 248      60.238  -9.775  31.144  0.00  0.00     0.002 C 
ATOM   2054  CD1 LEU d 248      60.879  -8.426  31.473  0.00  0.00     0.000 C 
ATOM   2055  CD2 LEU d 248      60.974 -10.938  31.811  0.00  0.00     0.000 C 
ATOM   2056  N   GLN d 249      57.036  -9.450  28.866  0.00  0.00    -0.098 N 
ATOM   2057  CA  GLN d 249      56.901  -9.504  27.410  0.00  0.00     0.090 C 
ATOM   2058  C   GLN d 249      56.473  -8.112  26.889  0.00  0.00     0.252 C 
ATOM   2059  O   GLN d 249      57.018  -7.603  25.895  0.00  0.00    -0.271 OA
ATOM   2060  CB  GLN d 249      55.846 -10.561  27.036  0.00  0.00     0.010 C 
ATOM   2061  CG  GLN d 249      55.431 -10.428  25.570  0.00  0.00     0.102 C 
ATOM   2062  CD  GLN d 249      54.332 -11.433  25.217  0.00  0.00     0.274 C 
ATOM   2063  NE2 GLN d 249      54.499 -12.632  25.767  0.00  0.00    -0.107 N 
ATOM   2064  OE1 GLN d 249      53.395 -11.139  24.493  0.00  0.00    -0.269 OA
ATOM   2065 1HNE GLN d 249      55.291 -12.808  26.352  0.00  0.00     0.000 HD
ATOM   2066 2HNE GLN d 249      53.833 -13.358  25.596  0.00  0.00     0.000 HD
ATOM   2067  N   GLN d 250      55.506  -7.499  27.570  0.00  0.00    -0.230 NA
ATOM   2068  CA  GLN d 250      55.010  -6.176  27.185  0.00  0.00     0.187 C 
ATOM   2069  C   GLN d 250      56.106  -5.128  27.416  0.00  0.00     0.274 C 
ATOM   2070  O   GLN d 250      56.261  -4.186  26.637  0.00  0.00    -0.268 OA
ATOM   2071  CB  GLN d 250      53.762  -5.820  28.014  0.00  0.00     0.044 C 
ATOM   2072  CG  GLN d 250      53.039  -4.608  27.422  0.00  0.00     0.094 C 
ATOM   2073  CD  GLN d 250      51.756  -4.303  28.199  0.00  0.00     0.274 C 
ATOM   2074  NE2 GLN d 250      51.357  -3.037  28.107  0.00  0.00    -0.107 N 
ATOM   2075  OE1 GLN d 250      51.168  -5.159  28.838  0.00  0.00    -0.269 OA
ATOM   2076 1HNE GLN d 250      51.885  -2.384  27.565  0.00  0.00     0.000 HD
ATOM   2077 2HNE GLN d 250      50.527  -2.739  28.580  0.00  0.00     0.000 HD
ATOM   2078  N   GLY d 251      56.883  -5.316  28.477  0.00  0.00    -0.226 NA
ATOM   2079  CA  GLY d 251      57.937  -4.359  28.796  0.00  0.00     0.218 C 
ATOM   2080  C   GLY d 251      58.978  -4.338  27.691  0.00  0.00     0.277 C 
ATOM   2081  O   GLY d 251      59.469  -3.279  27.290  0.00  0.00    -0.268 OA
ATOM   2082  N   ILE d 252      59.335  -5.521  27.203  0.00  0.00    -0.229 NA
ATOM   2083  CA  ILE d 252      60.294  -5.634  26.124  0.00  0.00     0.186 C 
ATOM   2084  C   ILE d 252      59.745  -4.969  24.858  0.00  0.00     0.274 C 
ATOM   2085  O   ILE d 252      60.487  -4.317  24.125  0.00  0.00    -0.268 OA
ATOM   2086  CB  ILE d 252      60.621  -7.116  25.864  0.00  0.00     0.032 C 
ATOM   2087  CG1 ILE d 252      61.487  -7.692  26.986  0.00  0.00     0.002 C 
ATOM   2088  CG2 ILE d 252      61.266  -7.303  24.489  0.00  0.00     0.003 C 
ATOM   2089  CD1 ILE d 252      61.489  -9.222  26.947  0.00  0.00     0.000 C 
ATOM   2090  N   GLN d 253      58.444  -5.110  24.619  0.00  0.00    -0.229 NA
ATOM   2091  CA  GLN d 253      57.817  -4.481  23.454  0.00  0.00     0.187 C 
ATOM   2092  C   GLN d 253      57.871  -2.964  23.595  0.00  0.00     0.274 C 
ATOM   2093  O   GLN d 253      58.265  -2.269  22.665  0.00  0.00    -0.268 OA
ATOM   2094  CB  GLN d 253      56.359  -4.956  23.315  0.00  0.00     0.044 C 
ATOM   2095  CG  GLN d 253      56.297  -6.446  22.972  0.00  0.00     0.094 C 
ATOM   2096  CD  GLN d 253      54.850  -6.907  22.789  0.00  0.00     0.274 C 
ATOM   2097  NE2 GLN d 253      54.582  -7.377  21.574  0.00  0.00    -0.107 N 
ATOM   2098  OE1 GLN d 253      54.031  -6.840  23.690  0.00  0.00    -0.269 OA
ATOM   2099 1HNE GLN d 253      55.301  -7.405  20.879  0.00  0.00     0.000 HD
ATOM   2100 2HNE GLN d 253      53.663  -7.703  21.355  0.00  0.00     0.000 HD
ATOM   2101  N   LEU d 254      57.484  -2.455  24.761  0.00  0.00    -0.226 NA
ATOM   2102  CA  LEU d 254      57.526  -1.021  25.017  0.00  0.00     0.218 C 
ATOM   2103  C   LEU d 254      58.942  -0.446  24.845  0.00  0.00     0.276 C 
ATOM   2104  O   LEU d 254      59.116   0.644  24.304  0.00  0.00    -0.268 OA
ATOM   2105  CB  LEU d 254      57.022  -0.723  26.441  0.00  0.00     0.000 C 
ATOM   2106  CG  LEU d 254      55.518  -0.894  26.670  0.00  0.00     0.000 C 
ATOM   2107  CD1 LEU d 254      55.190  -0.915  28.164  0.00  0.00     0.000 C 
ATOM   2108  CD2 LEU d 254      54.725   0.181  25.924  0.00  0.00     0.000 C 
ATOM   2109  N   ALA d 255      59.953  -1.182  25.294  0.00  0.00    -0.236 NA
ATOM   2110  CA  ALA d 255      61.332  -0.701  25.183  0.00  0.00     0.129 C 
ATOM   2111  C   ALA d 255      61.827  -0.593  23.730  0.00  0.00     0.356 C 
ATOM   2112  O   ALA d 255      62.730   0.201  23.453  0.00  0.00    -0.258 OA
ATOM   2113  CB  ALA d 255      62.273  -1.581  26.027  0.00  0.00     0.029 C 
ATOM   2114  N   GLN d 256      61.245  -1.363  22.803  0.00  0.00    -0.098 N 
ATOM   2115  CA  GLN d 256      61.632  -1.254  21.383  0.00  0.00     0.090 C 
ATOM   2116  C   GLN d 256      60.650  -0.390  20.579  0.00  0.00     0.252 C 
ATOM   2117  O   GLN d 256      60.738  -0.307  19.352  0.00  0.00    -0.271 OA
ATOM   2118  CB  GLN d 256      61.767  -2.638  20.721  0.00  0.00     0.020 C 
ATOM   2119  CG  GLN d 256      63.064  -3.327  21.149  0.00  0.00     0.092 C 
ATOM   2120  CD  GLN d 256      63.140  -4.749  20.589  0.00  0.00     0.274 C 
ATOM   2121  NE2 GLN d 256      63.286  -5.689  21.519  0.00  0.00    -0.107 N 
ATOM   2122  OE1 GLN d 256      63.070  -4.977  19.393  0.00  0.00    -0.269 OA
ATOM   2123 1HNE GLN d 256      63.337  -5.434  22.484  0.00  0.00     0.000 HD
ATOM   2124 2HNE GLN d 256      63.346  -6.651  21.252  0.00  0.00     0.000 HD
ATOM   2125  N   SER d 257      59.707   0.247  21.259  0.00  0.00    -0.228 NA
ATOM   2126  CA  SER d 257      58.790   1.132  20.555  0.00  0.00     0.219 C 
ATOM   2127  C   SER d 257      59.571   2.391  20.151  0.00  0.00     0.277 C 
ATOM   2128  O   SER d 257      60.568   2.740  20.778  0.00  0.00    -0.268 OA
ATOM   2129  CB  SER d 257      57.591   1.488  21.453  0.00  0.00     0.216 C 
ATOM   2130  OG  SER d 257      56.790   0.348  21.752  0.00  0.00    -0.218 OA
ATOM   2131  N   ARG d 258      59.127   3.061  19.097  0.00  0.00    -0.226 NA
ATOM   2132  CA  ARG d 258      59.827   4.254  18.610  0.00  0.00     0.218 C 
ATOM   2133  C   ARG d 258      59.149   5.517  19.121  0.00  0.00     0.277 C 
ATOM   2134  O   ARG d 258      58.041   5.861  18.709  0.00  0.00    -0.268 OA
ATOM   2135  CB  ARG d 258      59.860   4.203  17.071  0.00  0.00     0.000 C 
ATOM   2136  CG  ARG d 258      60.529   2.918  16.579  0.00  0.00     0.000 C 
ATOM   2137  CD  ARG d 258      60.283   2.710  15.083  0.00  0.00     0.172 C 
ATOM   2138  NE  ARG d 258      61.187   1.660  14.563  0.00  0.00    -0.081 NA
ATOM   2139  CZ  ARG d 258      61.517   1.522  13.261  0.00  0.00     0.782 C 
ATOM   2140  NH1 ARG d 258      61.006   2.379  12.367  0.00  0.00     0.063 N 
ATOM   2141  NH2 ARG d 258      62.344   0.544  12.869  0.00  0.00     0.063 N 
ATOM   2142 1HN1 ARG d 258      60.371   3.129  12.677  0.00  0.00     0.000 HD
ATOM   2143 2HN1 ARG d 258      61.247   2.289  11.370  0.00  0.00     0.000 HD
ATOM   2144 1HN2 ARG d 258      62.733  -0.111  13.563  0.00  0.00     0.000 HD
ATOM   2145 2HN2 ARG d 258      62.591   0.446  11.874  0.00  0.00     0.000 HD
ATOM   2146  N   TYR d 259      59.839   6.210  20.028  0.00  0.00    -0.228 NA
ATOM   2147  CA  TYR d 259      59.300   7.408  20.653  0.00  0.00     0.191 C 
ATOM   2148  C   TYR d 259      59.726   8.711  20.005  0.00  0.00     0.275 C 
ATOM   2149  O   TYR d 259      58.967   9.683  20.010  0.00  0.00    -0.268 OA
ATOM   2150  CB  TYR d 259      59.709   7.431  22.138  0.00  0.00     0.060 C 
ATOM   2151  CG  TYR d 259      59.158   6.276  22.962  0.00  0.00    -0.020 A 
ATOM   2152  CD1 TYR d 259      57.862   6.350  23.522  0.00  0.00    -0.002 A 
ATOM   2153  CD2 TYR d 259      59.946   5.122  23.178  0.00  0.00    -0.002 A 
ATOM   2154  CE1 TYR d 259      57.357   5.278  24.288  0.00  0.00     0.027 A 
ATOM   2155  CE2 TYR d 259      59.442   4.050  23.944  0.00  0.00     0.027 A 
ATOM   2156  CZ  TYR d 259      58.146   4.127  24.499  0.00  0.00     0.131 A 
ATOM   2157  OH  TYR d 259      57.661   3.086  25.239  0.00  0.00    -0.190 OA
ATOM   2158  N   TRP d 260      60.952   8.732  19.492  0.00  0.00    -0.229 NA
ATOM   2159  CA  TRP d 260      61.512   9.915  18.855  0.00  0.00     0.186 C 
ATOM   2160  C   TRP d 260      62.391   9.506  17.691  0.00  0.00     0.274 C 
ATOM   2161  O   TRP d 260      62.976   8.419  17.685  0.00  0.00    -0.268 OA
ATOM   2162  CB  TRP d 260      62.403  10.719  19.820  0.00  0.00     0.037 C 
ATOM   2163  CG  TRP d 260      61.731  11.057  21.152  0.00  0.00     0.022 A 
ATOM   2164  CD1 TRP d 260      61.757  10.352  22.292  0.00  0.00     0.099 A 
ATOM   2165  CD2 TRP d 260      60.927  12.221  21.439  0.00  0.00     0.019 A 
ATOM   2166  CE2 TRP d 260      60.511  12.146  22.753  0.00  0.00     0.081 A 
ATOM   2167  CE3 TRP d 260      60.564  13.301  20.616  0.00  0.00     0.002 C 
ATOM   2168  NE1 TRP d 260      61.032  10.973  23.288  0.00  0.00    -0.244 NA
ATOM   2169  CZ2 TRP d 260      59.710  13.120  23.360  0.00  0.00     0.019 C 
ATOM   2170  CZ3 TRP d 260      59.762  14.266  21.238  0.00  0.00     0.000 C 
ATOM   2171  CH2 TRP d 260      59.335  14.205  22.559  0.00  0.00     0.002 C 
ATOM   2172  N   GLN d 261      62.498  10.395  16.708  0.00  0.00    -0.229 NA
ATOM   2173  CA  GLN d 261      63.373  10.154  15.590  0.00  0.00     0.187 C 
ATOM   2174  C   GLN d 261      64.347  11.309  15.435  0.00  0.00     0.274 C 
ATOM   2175  O   GLN d 261      63.979  12.468  15.595  0.00  0.00    -0.268 OA
ATOM   2176  CB  GLN d 261      62.586   9.977  14.278  0.00  0.00     0.044 C 
ATOM   2177  CG  GLN d 261      63.532   9.869  13.081  0.00  0.00     0.094 C 
ATOM   2178  CD  GLN d 261      62.760   9.550  11.799  0.00  0.00     0.274 C 
ATOM   2179  NE2 GLN d 261      63.513   9.046  10.826  0.00  0.00    -0.107 N 
ATOM   2180  OE1 GLN d 261      61.561   9.749  11.700  0.00  0.00    -0.269 OA
ATOM   2181 1HNE GLN d 261      64.493   8.908  10.972  0.00  0.00     0.000 HD
ATOM   2182 2HNE GLN d 261      63.100   8.805   9.947  0.00  0.00     0.000 HD
ATOM   2183  N   THR d 262      65.599  10.963  15.173  0.00  0.00    -0.226 NA
ATOM   2184  CA  THR d 262      66.656  11.928  14.890  0.00  0.00     0.216 C 
ATOM   2185  C   THR d 262      67.401  11.280  13.715  0.00  0.00     0.277 C 
ATOM   2186  O   THR d 262      67.977  10.205  13.848  0.00  0.00    -0.268 OA
ATOM   2187  CB  THR d 262      67.602  12.151  16.085  0.00  0.00     0.184 C 
ATOM   2188  CG2 THR d 262      68.149  10.839  16.651  0.00  0.00     0.038 C 
ATOM   2189  OG1 THR d 262      68.742  12.784  15.511  0.00  0.00    -0.221 OA
ATOM   2190  N   GLY d 263      67.366  11.915  12.547  0.00  0.00    -0.226 NA
ATOM   2191  CA  GLY d 263      68.032  11.321  11.399  0.00  0.00     0.218 C 
ATOM   2192  C   GLY d 263      67.364   9.999  11.037  0.00  0.00     0.277 C 
ATOM   2193  O   GLY d 263      66.139   9.932  10.903  0.00  0.00    -0.268 OA
ATOM   2194  N   ASP d 264      68.144   8.939  10.874  0.00  0.00    -0.228 NA
ATOM   2195  CA  ASP d 264      67.552   7.642  10.545  0.00  0.00     0.199 C 
ATOM   2196  C   ASP d 264      67.459   6.778  11.807  0.00  0.00     0.296 C 
ATOM   2197  O   ASP d 264      67.249   5.568  11.735  0.00  0.00    -0.267 OA
ATOM   2198  CB  ASP d 264      68.408   6.924   9.485  0.00  0.00     0.132 C 
ATOM   2199  CG  ASP d 264      69.856   6.654   9.899  0.00  0.00     0.188 C 
ATOM   2200  OD1 ASP d 264      70.288   7.033  10.998  0.00  0.00    -0.647 OA
ATOM   2201  OD2 ASP d 264      70.563   6.018   9.027  0.00  0.00    -0.647 OA
ATOM   2202  N   MET d 265      67.603   7.412  12.965  0.00  0.00    -0.105 N 
ATOM   2203  CA  MET d 265      67.581   6.691  14.241  0.00  0.00     0.090 C 
ATOM   2204  C   MET d 265      66.320   6.957  15.068  0.00  0.00     0.252 C 
ATOM   2205  O   MET d 265      65.800   8.075  15.092  0.00  0.00    -0.271 OA
ATOM   2206  CB  MET d 265      68.831   7.088  15.048  0.00  0.00     0.021 C 
ATOM   2207  CG  MET d 265      68.923   6.286  16.347  0.00  0.00     0.058 C 
ATOM   2208  SD  MET d 265      69.361   7.384  17.726  0.00  0.00    -0.139 SA
ATOM   2209  CE  MET d 265      67.714   7.665  18.441  0.00  0.00     0.069 C 
ATOM   2210  N   TYR d 266      65.837   5.920  15.749  0.00  0.00    -0.230 NA
ATOM   2211  CA  TYR d 266      64.660   6.021  16.608  0.00  0.00     0.192 C 
ATOM   2212  C   TYR d 266      65.066   5.635  18.024  0.00  0.00     0.296 C 
ATOM   2213  O   TYR d 266      65.777   4.641  18.239  0.00  0.00    -0.267 OA
ATOM   2214  CB  TYR d 266      63.550   5.067  16.128  0.00  0.00     0.056 C 
ATOM   2215  CG  TYR d 266      63.096   5.299  14.693  0.00  0.00    -0.042 C 
ATOM   2216  CD1 TYR d 266      62.061   6.221  14.410  0.00  0.00    -0.009 C 
ATOM   2217  CD2 TYR d 266      63.705   4.586  13.635  0.00  0.00     0.026 C 
ATOM   2218  CE1 TYR d 266      61.641   6.430  13.080  0.00  0.00    -0.005 C 
ATOM   2219  CE2 TYR d 266      63.285   4.795  12.304  0.00  0.00     0.031 C 
ATOM   2220  CZ  TYR d 266      62.253   5.718  12.025  0.00  0.00    -0.026 C 
ATOM   2221  OH  TYR d 266      61.851   5.918  10.735  0.00  0.00     0.000 OA
ATOM   2222  N   GLN d 267      64.592   6.406  18.989  0.00  0.00    -0.105 N 
ATOM   2223  CA  GLN d 267      64.929   6.168  20.382  0.00  0.00     0.090 C 
ATOM   2224  C   GLN d 267      63.848   5.378  21.091  0.00  0.00     0.252 C 
ATOM   2225  O   GLN d 267      62.698   5.770  21.076  0.00  0.00    -0.271 OA
ATOM   2226  CB  GLN d 267      65.102   7.515  21.107  0.00  0.00     0.010 C 
ATOM   2227  CG  GLN d 267      65.539   7.305  22.558  0.00  0.00     0.102 C 
ATOM   2228  CD  GLN d 267      66.908   6.624  22.625  0.00  0.00     0.274 C 
ATOM   2229  NE2 GLN d 267      66.912   5.482  23.306  0.00  0.00    -0.107 N 
ATOM   2230  OE1 GLN d 267      67.896   7.105  22.094  0.00  0.00    -0.269 OA
ATOM   2231 1HNE GLN d 267      66.066   5.142  23.717  0.00  0.00     0.000 HD
ATOM   2232 2HNE GLN d 267      67.760   4.962  23.406  0.00  0.00     0.000 HD
ATOM   2233  N   GLY d 268      64.223   4.265  21.711  0.00  0.00    -0.236 NA
ATOM   2234  CA  GLY d 268      63.255   3.478  22.458  0.00  0.00     0.155 C 
ATOM   2235  C   GLY d 268      63.625   3.687  23.920  0.00  0.00     0.333 C 
ATOM   2236  O   GLY d 268      64.199   4.717  24.239  0.00  0.00    -0.260 OA
ATOM   2237  N   LEU d 269      63.302   2.739  24.799  0.00  0.00    -0.223 NA
ATOM   2238  CA  LEU d 269      63.651   2.863  26.214  0.00  0.00     0.187 C 
ATOM   2239  C   LEU d 269      64.928   2.031  26.358  0.00  0.00     0.274 C 
ATOM   2240  O   LEU d 269      64.878   0.804  26.437  0.00  0.00    -0.268 OA
ATOM   2241  CB  LEU d 269      62.524   2.311  27.107  0.00  0.00     0.034 C 
ATOM   2242  CG  LEU d 269      61.135   2.913  26.883  0.00  0.00     0.002 C 
ATOM   2243  CD1 LEU d 269      60.105   2.276  27.818  0.00  0.00     0.000 C 
ATOM   2244  CD2 LEU d 269      61.170   4.436  27.021  0.00  0.00     0.000 C 
ATOM   2245  N   GLY d 270      66.067   2.711  26.345  0.00  0.00    -0.234 NA
ATOM   2246  CA  GLY d 270      67.354   2.044  26.434  0.00  0.00     0.155 C 
ATOM   2247  C   GLY d 270      67.866   1.687  25.049  0.00  0.00     0.356 C 
ATOM   2248  O   GLY d 270      68.937   2.122  24.605  0.00  0.00    -0.258 OA
ATOM   2249  N   TRP d 271      67.093   0.870  24.356  0.00  0.00    -0.098 N 
ATOM   2250  CA  TRP d 271      67.457   0.461  23.015  0.00  0.00     0.094 C 
ATOM   2251  C   TRP d 271      67.325   1.622  22.029  0.00  0.00     0.252 C 
ATOM   2252  O   TRP d 271      66.569   2.567  22.249  0.00  0.00    -0.271 OA
ATOM   2253  CB  TRP d 271      66.515  -0.652  22.520  0.00  0.00     0.038 C 
ATOM   2254  CG  TRP d 271      66.680  -1.982  23.259  0.00  0.00    -0.001 A 
ATOM   2255  CD1 TRP d 271      65.792  -2.603  24.048  0.00  0.00     0.095 A 
ATOM   2256  CD2 TRP d 271      67.844  -2.834  23.246  0.00  0.00     0.015 A 
ATOM   2257  CE2 TRP d 271      67.585  -3.933  24.039  0.00  0.00     0.081 A 
ATOM   2258  CE3 TRP d 271      69.076  -2.681  22.585  0.00  0.00     0.001 A 
ATOM   2259  NE1 TRP d 271      66.297  -3.788  24.542  0.00  0.00    -0.244 NA
ATOM   2260  CZ2 TRP d 271      68.509  -4.964  24.246  0.00  0.00     0.019 A 
ATOM   2261  CZ3 TRP d 271      69.989  -3.721  22.803  0.00  0.00     0.000 A 
ATOM   2262  CH2 TRP d 271      69.743  -4.834  23.598  0.00  0.00     0.002 A 
ATOM   2263  N   GLU d 272      68.071   1.514  20.943  0.00  0.00    -0.230 NA
ATOM   2264  CA  GLU d 272      68.020   2.467  19.838  0.00  0.00     0.187 C 
ATOM   2265  C   GLU d 272      67.745   1.576  18.632  0.00  0.00     0.274 C 
ATOM   2266  O   GLU d 272      68.229   0.446  18.597  0.00  0.00    -0.268 OA
ATOM   2267  CB  GLU d 272      69.367   3.197  19.679  0.00  0.00     0.045 C 
ATOM   2268  CG  GLU d 272      69.543   4.265  20.761  0.00  0.00     0.100 C 
ATOM   2269  CD  GLU d 272      70.996   4.739  20.832  0.00  0.00     0.185 C 
ATOM   2270  OE1 GLU d 272      71.683   4.787  19.801  0.00  0.00    -0.647 OA
ATOM   2271  OE2 GLU d 272      71.405   5.065  22.010  0.00  0.00    -0.647 OA
ATOM   2272  N   MET d 273      66.987   2.074  17.655  0.00  0.00    -0.229 NA
ATOM   2273  CA  MET d 273      66.626   1.272  16.479  0.00  0.00     0.186 C 
ATOM   2274  C   MET d 273      66.728   2.042  15.160  0.00  0.00     0.274 C 
ATOM   2275  O   MET d 273      66.639   3.256  15.142  0.00  0.00    -0.268 OA
ATOM   2276  CB  MET d 273      65.182   0.752  16.610  0.00  0.00     0.034 C 
ATOM   2277  CG  MET d 273      65.009  -0.070  17.888  0.00  0.00     0.003 C 
ATOM   2278  SD  MET d 273      64.890   1.034  19.326  0.00  0.00    -0.081 SA
ATOM   2279  CE  MET d 273      63.532   2.112  18.785  0.00  0.00     0.081 C 
ATOM   2280  N   LEU d 274      66.945   1.314  14.065  0.00  0.00    -0.229 NA
ATOM   2281  CA  LEU d 274      66.989   1.901  12.731  0.00  0.00     0.186 C 
ATOM   2282  C   LEU d 274      66.234   0.906  11.852  0.00  0.00     0.274 C 
ATOM   2283  O   LEU d 274      66.205  -0.298  12.156  0.00  0.00    -0.268 OA
ATOM   2284  CB  LEU d 274      68.434   2.066  12.225  0.00  0.00     0.034 C 
ATOM   2285  CG  LEU d 274      69.276   3.128  12.935  0.00  0.00     0.002 C 
ATOM   2286  CD1 LEU d 274      70.079   2.515  14.083  0.00  0.00     0.000 C 
ATOM   2287  CD2 LEU d 274      70.172   3.871  11.942  0.00  0.00     0.000 C 
ATOM   2288  N   ASP d 275      65.597   1.386  10.788  0.00  0.00    -0.228 NA
ATOM   2289  CA  ASP d 275      64.890   0.457   9.923  0.00  0.00     0.197 C 
ATOM   2290  C   ASP d 275      65.918  -0.436   9.255  0.00  0.00     0.275 C 
ATOM   2291  O   ASP d 275      67.057  -0.013   9.012  0.00  0.00    -0.268 OA
ATOM   2292  CB  ASP d 275      64.078   1.186   8.836  0.00  0.00     0.132 C 
ATOM   2293  CG  ASP d 275      62.843   1.933   9.344  0.00  0.00     0.188 C 
ATOM   2294  OD1 ASP d 275      62.008   1.370  10.068  0.00  0.00    -0.647 OA
ATOM   2295  OD2 ASP d 275      62.754   3.162   8.962  0.00  0.00    -0.647 OA
ATOM   2296  N   TRP d 276      65.522  -1.681   9.000  0.00  0.00    -0.228 NA
ATOM   2297  CA  TRP d 276      66.358  -2.661   8.325  0.00  0.00     0.191 C 
ATOM   2298  C   TRP d 276      65.783  -2.824   6.914  0.00  0.00     0.275 C 
ATOM   2299  O   TRP d 276      64.564  -2.928   6.740  0.00  0.00    -0.268 OA
ATOM   2300  CB  TRP d 276      66.314  -4.023   9.042  0.00  0.00     0.062 C 
ATOM   2301  CG  TRP d 276      67.042  -5.143   8.296  0.00  0.00     0.001 A 
ATOM   2302  CD1 TRP d 276      66.523  -6.044   7.450  0.00  0.00     0.095 A 
ATOM   2303  CD2 TRP d 276      68.451  -5.447   8.364  0.00  0.00     0.015 A 
ATOM   2304  CE2 TRP d 276      68.700  -6.528   7.543  0.00  0.00     0.081 A 
ATOM   2305  CE3 TRP d 276      69.481  -4.829   9.095  0.00  0.00     0.001 A 
ATOM   2306  NE1 TRP d 276      67.491  -6.902   6.970  0.00  0.00    -0.244 NA
ATOM   2307  CZ2 TRP d 276      69.974  -7.085   7.375  0.00  0.00     0.019 A 
ATOM   2308  CZ3 TRP d 276      70.748  -5.398   8.916  0.00  0.00     0.000 A 
ATOM   2309  CH2 TRP d 276      71.015  -6.486   8.093  0.00  0.00     0.002 A 
ATOM   2310  N   PRO d 277      66.651  -2.874   5.894  0.00  0.00    -0.229 NA
ATOM   2311  CA  PRO d 277      68.110  -2.793   5.978  0.00  0.00     0.186 C 
ATOM   2312  C   PRO d 277      68.610  -1.413   6.386  0.00  0.00     0.274 C 
ATOM   2313  O   PRO d 277      67.969  -0.395   6.097  0.00  0.00    -0.268 OA
ATOM   2314  CB  PRO d 277      68.658  -3.272   4.724  0.00  0.00     0.034 C 
ATOM   2315  CG  PRO d 277      67.516  -3.166   3.726  0.00  0.00     0.003 C 
ATOM   2316  CD  PRO d 277      66.228  -2.970   4.510  0.00  0.00     0.000 C 
ATOM   2317  N   VAL d 278      69.758  -1.395   7.064  0.00  0.00    -0.226 NA
ATOM   2318  CA  VAL d 278      70.373  -0.160   7.531  0.00  0.00     0.218 C 
ATOM   2319  C   VAL d 278      71.562   0.199   6.658  0.00  0.00     0.277 C 
ATOM   2320  O   VAL d 278      72.121  -0.650   5.960  0.00  0.00    -0.268 OA
ATOM   2321  CB  VAL d 278      70.908  -0.283   8.970  0.00  0.00     0.000 C 
ATOM   2322  CG1 VAL d 278      69.760  -0.425   9.971  0.00  0.00     0.000 C 
ATOM   2323  CG2 VAL d 278      71.890  -1.449   9.092  0.00  0.00     0.000 C 
ATOM   2324  N   ASN d 279      71.938   1.470   6.705  0.00  0.00    -0.228 NA
ATOM   2325  CA  ASN d 279      73.087   1.972   5.979  0.00  0.00     0.194 C 
ATOM   2326  C   ASN d 279      74.214   1.768   6.992  0.00  0.00     0.260 C 
ATOM   2327  O   ASN d 279      74.253   2.433   8.027  0.00  0.00    -0.270 OA
ATOM   2328  CB  ASN d 279      72.892   3.468   5.669  0.00  0.00     0.126 C 
ATOM   2329  CG  ASN d 279      74.075   4.021   4.871  0.00  0.00     0.276 C 
ATOM   2330  ND2 ASN d 279      73.728   4.874   3.912  0.00  0.00    -0.107 N 
ATOM   2331  OD1 ASN d 279      75.226   3.694   5.110  0.00  0.00    -0.269 OA
ATOM   2332 1HND ASN d 279      72.765   5.100   3.768  0.00  0.00     0.000 HD
ATOM   2333 2HND ASN d 279      74.431   5.290   3.335  0.00  0.00     0.000 HD
ATOM   2334  N   PRO d 280      75.131   0.826   6.724  0.00  0.00    -0.297 N 
ATOM   2335  CA  PRO d 280      76.222   0.595   7.675  0.00  0.00     0.098 C 
ATOM   2336  C   PRO d 280      77.009   1.829   8.094  0.00  0.00     0.287 C 
ATOM   2337  O   PRO d 280      77.324   1.991   9.279  0.00  0.00    -0.264 OA
ATOM   2338  CB  PRO d 280      76.854  -0.673   7.304  0.00  0.00     0.055 C 
ATOM   2339  CG  PRO d 280      76.447  -0.922   5.861  0.00  0.00     0.027 C 
ATOM   2340  CD  PRO d 280      75.296   0.015   5.533  0.00  0.00     0.109 C 
ATOM   2341  N   ASP d 281      77.320   2.702   7.140  0.00  0.00    -0.225 NA
ATOM   2342  CA  ASP d 281      78.081   3.908   7.452  0.00  0.00     0.197 C 
ATOM   2343  C   ASP d 281      77.360   4.742   8.480  0.00  0.00     0.275 C 
ATOM   2344  O   ASP d 281      77.986   5.441   9.272  0.00  0.00    -0.268 OA
ATOM   2345  CB  ASP d 281      78.314   4.761   6.191  0.00  0.00     0.132 C 
ATOM   2346  CG  ASP d 281      79.139   4.084   5.095  0.00  0.00     0.188 C 
ATOM   2347  OD1 ASP d 281      78.623   3.261   4.324  0.00  0.00    -0.647 OA
ATOM   2348  OD2 ASP d 281      80.379   4.437   5.049  0.00  0.00    -0.647 OA
ATOM   2349  N   SER d 282      76.035   4.655   8.462  0.00  0.00    -0.226 NA
ATOM   2350  CA  SER d 282      75.204   5.402   9.386  0.00  0.00     0.221 C 
ATOM   2351  C   SER d 282      75.358   4.946  10.835  0.00  0.00     0.298 C 
ATOM   2352  O   SER d 282      75.584   5.773  11.711  0.00  0.00    -0.266 OA
ATOM   2353  CB  SER d 282      73.723   5.306   8.975  0.00  0.00     0.216 C 
ATOM   2354  OG  SER d 282      72.895   6.159   9.760  0.00  0.00    -0.218 OA
ATOM   2355  N   ILE d 283      75.224   3.645  11.102  0.00  0.00    -0.105 N 
ATOM   2356  CA  ILE d 283      75.377   3.181  12.478  0.00  0.00     0.090 C 
ATOM   2357  C   ILE d 283      76.846   3.210  12.906  0.00  0.00     0.252 C 
ATOM   2358  O   ILE d 283      77.149   3.523  14.055  0.00  0.00    -0.271 OA
ATOM   2359  CB  ILE d 283      74.815   1.764  12.699  0.00  0.00     0.009 C 
ATOM   2360  CG1 ILE d 283      75.306   0.804  11.614  0.00  0.00     0.001 C 
ATOM   2361  CG2 ILE d 283      73.288   1.789  12.795  0.00  0.00     0.001 C 
ATOM   2362  CD1 ILE d 283      74.855  -0.629  11.905  0.00  0.00     0.000 C 
ATOM   2363  N   ILE d 284      77.756   2.904  11.983  0.00  0.00    -0.230 NA
ATOM   2364  CA  ILE d 284      79.178   2.901  12.310  0.00  0.00     0.186 C 
ATOM   2365  C   ILE d 284      79.678   4.292  12.691  0.00  0.00     0.274 C 
ATOM   2366  O   ILE d 284      80.212   4.476  13.785  0.00  0.00    -0.268 OA
ATOM   2367  CB  ILE d 284      80.022   2.358  11.142  0.00  0.00     0.032 C 
ATOM   2368  CG1 ILE d 284      79.701   0.886  10.872  0.00  0.00     0.002 C 
ATOM   2369  CG2 ILE d 284      81.515   2.582  11.394  0.00  0.00     0.003 C 
ATOM   2370  CD1 ILE d 284      80.432   0.386   9.624  0.00  0.00     0.000 C 
ATOM   2371  N   ASN d 285      79.503   5.265  11.796  0.00  0.00    -0.228 NA
ATOM   2372  CA  ASN d 285      79.940   6.629  12.076  0.00  0.00     0.194 C 
ATOM   2373  C   ASN d 285      79.083   7.255  13.175  0.00  0.00     0.274 C 
ATOM   2374  O   ASN d 285      79.563   8.055  13.968  0.00  0.00    -0.268 OA
ATOM   2375  CB  ASN d 285      79.845   7.512  10.818  0.00  0.00     0.106 C 
ATOM   2376  CG  ASN d 285      80.777   7.001   9.717  0.00  0.00     0.210 C 
ATOM   2377  ND2 ASN d 285      80.303   7.169   8.486  0.00  0.00     0.000 N 
ATOM   2378  OD1 ASN d 285      81.854   6.487   9.970  0.00  0.00    -0.288 OA
ATOM   2379 1HND ASN d 285      79.411   7.598   8.348  0.00  0.00     0.000 HD
ATOM   2380 2HND ASN d 285      80.840   6.867   7.698  0.00  0.00     0.000 HD
ATOM   2381  N   GLY d 286      77.808   6.884  13.203  0.00  0.00    -0.234 NA
ATOM   2382  CA  GLY d 286      76.901   7.417  14.199  0.00  0.00     0.155 C 
ATOM   2383  C   GLY d 286      77.229   6.981  15.612  0.00  0.00     0.333 C 
ATOM   2384  O   GLY d 286      76.811   7.635  16.578  0.00  0.00    -0.260 OA
ATOM   2385  N   SER d 287      77.973   5.881  15.734  0.00  0.00    -0.220 NA
ATOM   2386  CA  SER d 287      78.344   5.355  17.046  0.00  0.00     0.219 C 
ATOM   2387  C   SER d 287      79.549   6.088  17.632  0.00  0.00     0.277 C 
ATOM   2388  O   SER d 287      79.873   5.912  18.794  0.00  0.00    -0.268 OA
ATOM   2389  CB  SER d 287      78.681   3.855  16.954  0.00  0.00     0.216 C 
ATOM   2390  OG  SER d 287      79.938   3.629  16.321  0.00  0.00    -0.218 OA
ATOM   2391  N   ASP d 288      80.230   6.895  16.826  0.00  0.00    -0.228 NA
ATOM   2392  CA  ASP d 288      81.371   7.630  17.350  0.00  0.00     0.197 C 
ATOM   2393  C   ASP d 288      80.805   8.627  18.360  0.00  0.00     0.275 C 
ATOM   2394  O   ASP d 288      79.879   9.374  18.043  0.00  0.00    -0.268 OA
ATOM   2395  CB  ASP d 288      82.102   8.370  16.215  0.00  0.00     0.132 C 
ATOM   2396  CG  ASP d 288      83.391   9.082  16.631  0.00  0.00     0.188 C 
ATOM   2397  OD1 ASP d 288      84.463   8.851  16.053  0.00  0.00    -0.647 OA
ATOM   2398  OD2 ASP d 288      83.262   9.915  17.607  0.00  0.00    -0.647 OA
ATOM   2399  N   ASN d 289      81.355   8.633  19.573  0.00  0.00    -0.228 NA
ATOM   2400  CA  ASN d 289      80.878   9.535  20.613  0.00  0.00     0.196 C 
ATOM   2401  C   ASN d 289      80.806  11.007  20.205  0.00  0.00     0.275 C 
ATOM   2402  O   ASN d 289      80.075  11.779  20.819  0.00  0.00    -0.268 OA
ATOM   2403  CB  ASN d 289      81.715   9.361  21.894  0.00  0.00     0.126 C 
ATOM   2404  CG  ASN d 289      81.458   7.996  22.536  0.00  0.00     0.276 C 
ATOM   2405  ND2 ASN d 289      82.499   7.507  23.202  0.00  0.00    -0.107 N 
ATOM   2406  OD1 ASN d 289      80.384   7.425  22.433  0.00  0.00    -0.269 OA
ATOM   2407 1HND ASN d 289      83.352   8.026  23.249  0.00  0.00     0.000 HD
ATOM   2408 2HND ASN d 289      82.429   6.619  23.658  0.00  0.00     0.000 HD
ATOM   2409  N   LYS d 290      81.548  11.398  19.174  0.00  0.00    -0.229 NA
ATOM   2410  CA  LYS d 290      81.503  12.780  18.697  0.00  0.00     0.186 C 
ATOM   2411  C   LYS d 290      80.072  13.076  18.213  0.00  0.00     0.274 C 
ATOM   2412  O   LYS d 290      79.610  14.216  18.243  0.00  0.00    -0.268 OA
ATOM   2413  CB  LYS d 290      82.510  12.977  17.548  0.00  0.00     0.034 C 
ATOM   2414  CG  LYS d 290      83.937  12.686  18.015  0.00  0.00     0.005 C 
ATOM   2415  CD  LYS d 290      84.938  12.882  16.873  0.00  0.00     0.041 C 
ATOM   2416  CE  LYS d 290      86.365  12.591  17.340  0.00  0.00     0.338 C 
ATOM   2417  NZ  LYS d 290      87.318  12.783  16.234  0.00  0.00     0.618 N 
ATOM   2418 1HNZ LYS d 290      87.267  13.731  15.896  0.00  0.00     0.000 HD
ATOM   2419 2HNZ LYS d 290      87.096  12.155  15.477  0.00  0.00     0.000 HD
ATOM   2420 3HNZ LYS d 290      88.249  12.582  16.564  0.00  0.00     0.000 HD
ATOM   2421  N   ILE d 291      79.379  12.036  17.754  0.00  0.00    -0.229 NA
ATOM   2422  CA  ILE d 291      77.993  12.156  17.295  0.00  0.00     0.186 C 
ATOM   2423  C   ILE d 291      77.022  11.623  18.353  0.00  0.00     0.274 C 
ATOM   2424  O   ILE d 291      76.090  12.314  18.775  0.00  0.00    -0.268 OA
ATOM   2425  CB  ILE d 291      77.758  11.358  15.999  0.00  0.00     0.032 C 
ATOM   2426  CG1 ILE d 291      78.555  11.954  14.836  0.00  0.00     0.003 C 
ATOM   2427  CG2 ILE d 291      76.265  11.260  15.679  0.00  0.00     0.003 C 
ATOM   2428  CD1 ILE d 291      78.286  11.189  13.539  0.00  0.00     0.000 C 
ATOM   2429  N   ALA d 292      77.266  10.393  18.795  0.00  0.00    -0.229 NA
ATOM   2430  CA  ALA d 292      76.406   9.738  19.777  0.00  0.00     0.186 C 
ATOM   2431  C   ALA d 292      76.140  10.568  21.040  0.00  0.00     0.274 C 
ATOM   2432  O   ALA d 292      75.036  10.533  21.593  0.00  0.00    -0.268 OA
ATOM   2433  CB  ALA d 292      77.006   8.370  20.152  0.00  0.00     0.037 C 
ATOM   2434  N   LEU d 293      77.130  11.332  21.487  0.00  0.00    -0.229 NA
ATOM   2435  CA  LEU d 293      76.942  12.124  22.706  0.00  0.00     0.186 C 
ATOM   2436  C   LEU d 293      76.565  13.583  22.461  0.00  0.00     0.274 C 
ATOM   2437  O   LEU d 293      76.458  14.369  23.407  0.00  0.00    -0.268 OA
ATOM   2438  CB  LEU d 293      78.207  12.037  23.580  0.00  0.00     0.034 C 
ATOM   2439  CG  LEU d 293      78.707  10.626  23.899  0.00  0.00     0.002 C 
ATOM   2440  CD1 LEU d 293      80.007  10.674  24.703  0.00  0.00     0.000 C 
ATOM   2441  CD2 LEU d 293      77.625   9.809  24.607  0.00  0.00     0.000 C 
ATOM   2442  N   ALA d 294      76.339  13.945  21.196  0.00  0.00    -0.229 NA
ATOM   2443  CA  ALA d 294      75.957  15.312  20.852  0.00  0.00     0.186 C 
ATOM   2444  C   ALA d 294      74.445  15.534  20.821  0.00  0.00     0.274 C 
ATOM   2445  O   ALA d 294      73.672  14.623  20.506  0.00  0.00    -0.268 OA
ATOM   2446  CB  ALA d 294      76.557  15.706  19.489  0.00  0.00     0.037 C 
ATOM   2447  N   ALA d 295      74.019  16.755  21.142  0.00  0.00    -0.236 NA
ATOM   2448  CA  ALA d 295      72.599  17.075  21.120  0.00  0.00     0.129 C 
ATOM   2449  C   ALA d 295      72.098  17.036  19.682  0.00  0.00     0.333 C 
ATOM   2450  O   ALA d 295      72.789  17.470  18.762  0.00  0.00    -0.260 OA
ATOM   2451  CB  ALA d 295      72.351  18.476  21.710  0.00  0.00     0.029 C 
ATOM   2452  N   ARG d 296      70.893  16.517  19.494  0.00  0.00    -0.223 NA
ATOM   2453  CA  ARG d 296      70.290  16.436  18.161  0.00  0.00     0.185 C 
ATOM   2454  C   ARG d 296      68.812  16.728  18.322  0.00  0.00     0.256 C 
ATOM   2455  O   ARG d 296      68.183  16.249  19.269  0.00  0.00    -0.270 OA
ATOM   2456  CB  ARG d 296      70.454  15.021  17.576  0.00  0.00     0.034 C 
ATOM   2457  CG  ARG d 296      71.920  14.729  17.249  0.00  0.00     0.003 C 
ATOM   2458  CD  ARG d 296      72.289  15.264  15.863  0.00  0.00     0.172 C 
ATOM   2459  NE  ARG d 296      73.699  14.940  15.555  0.00  0.00    -0.081 NA
ATOM   2460  CZ  ARG d 296      74.758  15.602  16.070  0.00  0.00     0.782 C 
ATOM   2461  NH1 ARG d 296      74.540  16.618  16.916  0.00  0.00     0.063 N 
ATOM   2462  NH2 ARG d 296      76.007  15.247  15.741  0.00  0.00     0.063 N 
ATOM   2463 1HN1 ARG d 296      73.576  16.884  17.163  0.00  0.00     0.000 HD
ATOM   2464 2HN1 ARG d 296      75.336  17.133  17.318  0.00  0.00     0.000 HD
ATOM   2465 1HN2 ARG d 296      76.166  14.465  15.090  0.00  0.00     0.000 HD
ATOM   2466 2HN2 ARG d 296      76.809  15.757  16.138  0.00  0.00     0.000 HD
ATOM   2467  N   PRO d 297      68.230  17.523  17.409  0.00  0.00    -0.312 N 
ATOM   2468  CA  PRO d 297      66.806  17.813  17.536  0.00  0.00     0.165 C 
ATOM   2469  C   PRO d 297      66.024  16.524  17.277  0.00  0.00     0.272 C 
ATOM   2470  O   PRO d 297      66.438  15.698  16.472  0.00  0.00    -0.269 OA
ATOM   2471  CB  PRO d 297      66.528  18.973  16.664  0.00  0.00     0.034 C 
ATOM   2472  CG  PRO d 297      67.689  19.028  15.684  0.00  0.00     0.027 C 
ATOM   2473  CD  PRO d 297      68.794  18.132  16.220  0.00  0.00     0.105 C 
ATOM   2474  N   VAL d 298      64.900  16.356  17.958  0.00  0.00    -0.229 NA
ATOM   2475  CA  VAL d 298      64.089  15.160  17.769  0.00  0.00     0.186 C 
ATOM   2476  C   VAL d 298      62.680  15.490  17.317  0.00  0.00     0.274 C 
ATOM   2477  O   VAL d 298      62.118  16.522  17.691  0.00  0.00    -0.268 OA
ATOM   2478  CB  VAL d 298      63.948  14.345  19.068  0.00  0.00     0.032 C 
ATOM   2479  CG1 VAL d 298      65.265  13.654  19.427  0.00  0.00     0.003 C 
ATOM   2480  CG2 VAL d 298      63.460  15.227  20.219  0.00  0.00     0.003 C 
ATOM   2481  N   LYS d 299      62.121  14.607  16.498  0.00  0.00    -0.226 NA
ATOM   2482  CA  LYS d 299      60.746  14.748  16.046  0.00  0.00     0.218 C 
ATOM   2483  C   LYS d 299      59.994  13.712  16.866  0.00  0.00     0.277 C 
ATOM   2484  O   LYS d 299      60.414  12.551  16.943  0.00  0.00    -0.268 OA
ATOM   2485  CB  LYS d 299      60.628  14.419  14.546  0.00  0.00     0.000 C 
ATOM   2486  CG  LYS d 299      61.377  15.448  13.698  0.00  0.00     0.000 C 
ATOM   2487  CD  LYS d 299      61.259  15.121  12.208  0.00  0.00     0.043 C 
ATOM   2488  CE  LYS d 299      62.009  16.151  11.360  0.00  0.00     0.339 C 
ATOM   2489  NZ  LYS d 299      61.889  15.826   9.929  0.00  0.00     0.618 N 
ATOM   2490 1HNZ LYS d 299      60.918  15.818   9.659  0.00  0.00     0.000 HD
ATOM   2491 2HNZ LYS d 299      62.284  14.916   9.749  0.00  0.00     0.000 HD
ATOM   2492 3HNZ LYS d 299      62.393  16.515   9.393  0.00  0.00     0.000 HD
ATOM   2493  N   ALA d 300      58.904  14.123  17.500  0.00  0.00    -0.229 NA
ATOM   2494  CA  ALA d 300      58.128  13.193  18.295  0.00  0.00     0.186 C 
ATOM   2495  C   ALA d 300      57.357  12.270  17.370  0.00  0.00     0.274 C 
ATOM   2496  O   ALA d 300      56.879  12.679  16.318  0.00  0.00    -0.268 OA
ATOM   2497  CB  ALA d 300      57.150  13.948  19.214  0.00  0.00     0.037 C 
ATOM   2498  N   ILE d 301      57.268  11.010  17.752  0.00  0.00    -0.229 NA
ATOM   2499  CA  ILE d 301      56.500  10.037  16.980  0.00  0.00     0.186 C 
ATOM   2500  C   ILE d 301      55.224   9.943  17.815  0.00  0.00     0.274 C 
ATOM   2501  O   ILE d 301      55.196   9.338  18.890  0.00  0.00    -0.268 OA
ATOM   2502  CB  ILE d 301      57.257   8.698  16.903  0.00  0.00     0.032 C 
ATOM   2503  CG1 ILE d 301      58.629   8.881  16.250  0.00  0.00     0.002 C 
ATOM   2504  CG2 ILE d 301      56.420   7.635  16.191  0.00  0.00     0.003 C 
ATOM   2505  CD1 ILE d 301      59.453   7.594  16.337  0.00  0.00     0.000 C 
ATOM   2506  N   THR d 302      54.186  10.599  17.316  0.00  0.00    -0.226 NA
ATOM   2507  CA  THR d 302      52.898  10.717  17.991  0.00  0.00     0.215 C 
ATOM   2508  C   THR d 302      51.784   9.933  17.311  0.00  0.00     0.259 C 
ATOM   2509  O   THR d 302      51.285  10.354  16.271  0.00  0.00    -0.270 OA
ATOM   2510  CB  THR d 302      52.488  12.201  18.010  0.00  0.00     0.184 C 
ATOM   2511  CG2 THR d 302      51.413  12.499  19.057  0.00  0.00     0.038 C 
ATOM   2512  OG1 THR d 302      53.645  12.875  18.500  0.00  0.00    -0.221 OA
ATOM   2513  N   PRO d 303      51.393   8.779  17.873  0.00  0.00    -0.312 N 
ATOM   2514  CA  PRO d 303      51.932   8.171  19.095  0.00  0.00     0.165 C 
ATOM   2515  C   PRO d 303      53.096   7.252  18.727  0.00  0.00     0.276 C 
ATOM   2516  O   PRO d 303      53.350   7.011  17.546  0.00  0.00    -0.268 OA
ATOM   2517  CB  PRO d 303      50.887   7.305  19.641  0.00  0.00     0.034 C 
ATOM   2518  CG  PRO d 303      49.939   7.034  18.484  0.00  0.00     0.027 C 
ATOM   2519  CD  PRO d 303      50.248   8.036  17.384  0.00  0.00     0.105 C 
ATOM   2520  N   PRO d 304      53.825   6.732  19.725  0.00  0.00    -0.210 NA
ATOM   2521  CA  PRO d 304      54.956   5.847  19.427  0.00  0.00     0.119 C 
ATOM   2522  C   PRO d 304      54.579   4.613  18.612  0.00  0.00     0.289 C 
ATOM   2523  O   PRO d 304      53.521   4.019  18.819  0.00  0.00    -0.264 OA
ATOM   2524  CB  PRO d 304      55.864   5.902  20.566  0.00  0.00     0.051 C 
ATOM   2525  CG  PRO d 304      55.028   6.427  21.723  0.00  0.00     0.006 C 
ATOM   2526  CD  PRO d 304      53.748   7.009  21.146  0.00  0.00     0.000 C 
ATOM   2527  N   THR d 305      55.458   4.237  17.692  0.00  0.00    -0.223 NA
ATOM   2528  CA  THR d 305      55.238   3.070  16.847  0.00  0.00     0.215 C 
ATOM   2529  C   THR d 305      55.644   1.830  17.645  0.00  0.00     0.259 C 
ATOM   2530  O   THR d 305      56.755   1.785  18.192  0.00  0.00    -0.270 OA
ATOM   2531  CB  THR d 305      56.132   3.133  15.594  0.00  0.00     0.184 C 
ATOM   2532  CG2 THR d 305      55.693   2.145  14.512  0.00  0.00     0.038 C 
ATOM   2533  OG1 THR d 305      55.851   4.412  15.032  0.00  0.00    -0.221 OA
ATOM   2534  N   PRO d 306      54.760   0.815  17.730  0.00  0.00    -0.312 N 
ATOM   2535  CA  PRO d 306      55.113  -0.400  18.483  0.00  0.00     0.165 C 
ATOM   2536  C   PRO d 306      56.352  -1.026  17.848  0.00  0.00     0.272 C 
ATOM   2537  O   PRO d 306      56.648  -0.784  16.673  0.00  0.00    -0.269 OA
ATOM   2538  CB  PRO d 306      53.865  -1.076  18.816  0.00  0.00     0.034 C 
ATOM   2539  CG  PRO d 306      52.832  -0.527  17.845  0.00  0.00     0.027 C 
ATOM   2540  CD  PRO d 306      53.411   0.724  17.205  0.00  0.00     0.105 C 
ATOM   2541  N   ALA d 307      57.074  -1.820  18.626  0.00  0.00    -0.229 NA
ATOM   2542  CA  ALA d 307      58.291  -2.486  18.160  0.00  0.00     0.188 C 
ATOM   2543  C   ALA d 307      58.182  -3.001  16.727  0.00  0.00     0.296 C 
ATOM   2544  O   ALA d 307      57.321  -3.832  16.400  0.00  0.00    -0.267 OA
ATOM   2545  CB  ALA d 307      58.650  -3.643  19.111  0.00  0.00     0.037 C 
ATOM   2546  N   VAL d 308      59.086  -2.517  15.885  0.00  0.00    -0.105 N 
ATOM   2547  CA  VAL d 308      59.124  -2.888  14.483  0.00  0.00     0.090 C 
ATOM   2548  C   VAL d 308      60.071  -4.065  14.262  0.00  0.00     0.252 C 
ATOM   2549  O   VAL d 308      61.266  -3.971  14.536  0.00  0.00    -0.271 OA
ATOM   2550  CB  VAL d 308      59.580  -1.683  13.640  0.00  0.00     0.010 C 
ATOM   2551  CG1 VAL d 308      59.789  -2.084  12.178  0.00  0.00     0.000 C 
ATOM   2552  CG2 VAL d 308      58.586  -0.526  13.755  0.00  0.00     0.001 C 
ATOM   2553  N   ARG d 309      59.537  -5.171  13.753  0.00  0.00    -0.230 NA
ATOM   2554  CA  ARG d 309      60.356  -6.361  13.518  0.00  0.00     0.186 C 
ATOM   2555  C   ARG d 309      61.472  -6.148  12.519  0.00  0.00     0.274 C 
ATOM   2556  O   ARG d 309      62.557  -6.720  12.662  0.00  0.00    -0.268 OA
ATOM   2557  CB  ARG d 309      59.474  -7.540  13.067  0.00  0.00     0.036 C 
ATOM   2558  CG  ARG d 309      58.692  -8.122  14.246  0.00  0.00     0.029 C 
ATOM   2559  CD  ARG d 309      57.819  -9.296  13.799  0.00  0.00     0.145 C 
ATOM   2560  NE  ARG d 309      58.663 -10.357  13.205  0.00  0.00    -0.083 NA
ATOM   2561  CZ  ARG d 309      59.532 -11.115  13.907  0.00  0.00     0.782 C 
ATOM   2562  NH1 ARG d 309      59.654 -10.910  15.226  0.00  0.00     0.063 N 
ATOM   2563  NH2 ARG d 309      60.262 -12.057  13.295  0.00  0.00     0.063 N 
ATOM   2564 1HN1 ARG d 309      59.089 -10.184  15.688  0.00  0.00     0.000 HD
ATOM   2565 2HN1 ARG d 309      60.312 -11.479  15.776  0.00  0.00     0.000 HD
ATOM   2566 1HN2 ARG d 309      60.162 -12.208  12.281  0.00  0.00     0.000 HD
ATOM   2567 2HN2 ARG d 309      60.923 -12.631  13.838  0.00  0.00     0.000 HD
ATOM   2568  N   ALA d 310      61.215  -5.332  11.500  0.00  0.00    -0.229 NA
ATOM   2569  CA  ALA d 310      62.221  -5.059  10.492  0.00  0.00     0.186 C 
ATOM   2570  C   ALA d 310      63.095  -3.903  10.958  0.00  0.00     0.274 C 
ATOM   2571  O   ALA d 310      63.096  -2.822  10.353  0.00  0.00    -0.268 OA
ATOM   2572  CB  ALA d 310      61.557  -4.727   9.143  0.00  0.00     0.037 C 
ATOM   2573  N   SER d 311      63.850  -4.150  12.032  0.00  0.00    -0.226 NA
ATOM   2574  CA  SER d 311      64.736  -3.144  12.619  0.00  0.00     0.218 C 
ATOM   2575  C   SER d 311      66.088  -3.700  13.010  0.00  0.00     0.276 C 
ATOM   2576  O   SER d 311      66.233  -4.895  13.292  0.00  0.00    -0.268 OA
ATOM   2577  CB  SER d 311      64.146  -2.566  13.919  0.00  0.00     0.218 C 
ATOM   2578  OG  SER d 311      62.884  -1.942  13.701  0.00  0.00    -0.218 OA
ATOM   2579  N   TRP d 312      67.074  -2.814  13.010  0.00  0.00    -0.236 NA
ATOM   2580  CA  TRP d 312      68.413  -3.131  13.490  0.00  0.00     0.133 C 
ATOM   2581  C   TRP d 312      68.322  -2.487  14.894  0.00  0.00     0.356 C 
ATOM   2582  O   TRP d 312      68.180  -1.269  15.007  0.00  0.00    -0.258 OA
ATOM   2583  CB  TRP d 312      69.482  -2.421  12.638  0.00  0.00     0.054 C 
ATOM   2584  CG  TRP d 312      70.893  -2.494  13.223  0.00  0.00     0.000 A 
ATOM   2585  CD1 TRP d 312      71.439  -1.709  14.163  0.00  0.00     0.095 A 
ATOM   2586  CD2 TRP d 312      71.924  -3.439  12.867  0.00  0.00     0.015 A 
ATOM   2587  CE2 TRP d 312      73.044  -3.164  13.625  0.00  0.00     0.081 A 
ATOM   2588  CE3 TRP d 312      71.910  -4.493  11.936  0.00  0.00     0.001 A 
ATOM   2589  NE1 TRP d 312      72.740  -2.078  14.437  0.00  0.00    -0.244 NA
ATOM   2590  CZ2 TRP d 312      74.233  -3.896  13.528  0.00  0.00     0.019 A 
ATOM   2591  CZ3 TRP d 312      73.106  -5.215  11.852  0.00  0.00     0.000 A 
ATOM   2592  CH2 TRP d 312      74.243  -4.950  12.607  0.00  0.00     0.002 A 
ATOM   2593  N   VAL d 313      68.330  -3.300  15.945  0.00  0.00    -0.098 N 
ATOM   2594  CA  VAL d 313      68.207  -2.786  17.315  0.00  0.00     0.090 C 
ATOM   2595  C   VAL d 313      69.570  -2.938  17.962  0.00  0.00     0.252 C 
ATOM   2596  O   VAL d 313      70.190  -3.979  17.826  0.00  0.00    -0.271 OA
ATOM   2597  CB  VAL d 313      67.172  -3.589  18.126  0.00  0.00     0.009 C 
ATOM   2598  CG1 VAL d 313      66.889  -2.917  19.471  0.00  0.00     0.001 C 
ATOM   2599  CG2 VAL d 313      65.882  -3.783  17.327  0.00  0.00     0.001 C 
ATOM   2600  N   HID d 314      70.051  -1.914  18.665  0.00  0.00    -0.230 NA
ATOM   2601  CA  HID d 314      71.378  -2.053  19.226  0.00  0.00     0.192 C 
ATOM   2602  C   HID d 314      71.700  -1.123  20.379  0.00  0.00     0.275 C 
ATOM   2603  O   HID d 314      70.915  -0.248  20.723  0.00  0.00    -0.268 OA
ATOM   2604  CB  HID d 314      72.416  -1.852  18.106  0.00  0.00     0.082 C 
ATOM   2605  CG  HID d 314      72.518  -0.429  17.611  0.00  0.00     0.082 A 
ATOM   2606  CD2 HID d 314      71.654   0.619  17.728  0.00  0.00     0.116 A 
ATOM   2607  ND1 HID d 314      73.610   0.042  16.904  0.00  0.00    -0.227 NA
ATOM   2608  CE1 HID d 314      73.402   1.318  16.614  0.00  0.00     0.199 A 
ATOM   2609  NE2 HID d 314      72.189   1.674  17.127  0.00  0.00    -0.221 NA
ATOM   2610  N   LYS d 315      72.870  -1.333  20.976  0.00  0.00    -0.229 NA
ATOM   2611  CA  LYS d 315      73.322  -0.480  22.069  0.00  0.00     0.186 C 
ATOM   2612  C   LYS d 315      74.812  -0.705  22.339  0.00  0.00     0.274 C 
ATOM   2613  O   LYS d 315      75.263  -1.844  22.450  0.00  0.00    -0.268 OA
ATOM   2614  CB  LYS d 315      72.512  -0.753  23.350  0.00  0.00     0.034 C 
ATOM   2615  CG  LYS d 315      72.851   0.265  24.440  0.00  0.00     0.005 C 
ATOM   2616  CD  LYS d 315      72.340   1.658  24.068  0.00  0.00     0.041 C 
ATOM   2617  CE  LYS d 315      72.895   2.719  25.021  0.00  0.00     0.338 C 
ATOM   2618  NZ  LYS d 315      74.265   3.092  24.634  0.00  0.00     0.618 N 
ATOM   2619 1HNZ LYS d 315      74.270   3.457  23.694  0.00  0.00     0.000 HD
ATOM   2620 2HNZ LYS d 315      74.866   2.284  24.672  0.00  0.00     0.000 HD
ATOM   2621 3HNZ LYS d 315      74.610   3.788  25.278  0.00  0.00     0.000 HD
ATOM   2622  N   THR d 316      75.568   0.388  22.419  0.00  0.00    -0.234 NA
ATOM   2623  CA  THR d 316      77.001   0.339  22.724  0.00  0.00     0.162 C 
ATOM   2624  C   THR d 316      77.109   0.586  24.228  0.00  0.00     0.333 C 
ATOM   2625  O   THR d 316      76.218   1.175  24.834  0.00  0.00    -0.260 OA
ATOM   2626  CB  THR d 316      77.795   1.469  22.042  0.00  0.00     0.177 C 
ATOM   2627  CG2 THR d 316      77.671   1.435  20.518  0.00  0.00     0.038 C 
ATOM   2628  OG1 THR d 316      77.103   2.656  22.420  0.00  0.00    -0.221 OA
ATOM   2629  N   GLY d 317      78.197   0.135  24.829  0.00  0.00    -0.220 NA
ATOM   2630  CA  GLY d 317      78.375   0.358  26.251  0.00  0.00     0.218 C 
ATOM   2631  C   GLY d 317      79.831   0.165  26.620  0.00  0.00     0.276 C 
ATOM   2632  O   GLY d 317      80.540  -0.619  25.979  0.00  0.00    -0.268 OA
ATOM   2633  N   ALB d 318      80.284   0.874  27.647  0.00  0.00    -0.236 NA
ATOM   2634  CA  ALB d 318      81.663   0.737  28.089  0.00  0.00     0.129 C 
ATOM   2635  C   ALB d 318      81.817   1.207  29.516  0.00  0.00     0.356 C 
ATOM   2636  O   ALB d 318      80.903   1.770  30.101  0.00  0.00    -0.258 OA
ATOM   2637  CB  ALB d 318      82.594   1.569  27.188  0.00  0.00     0.029 C 
ATOM   2638  N   THR d 319      82.980   0.926  30.081  0.00  0.00    -0.098 N 
ATOM   2639  CA  THR d 319      83.327   1.421  31.406  0.00  0.00     0.122 C 
ATOM   2640  C   THR d 319      84.796   1.780  31.222  0.00  0.00     0.255 C 
ATOM   2641  O   THR d 319      85.303   1.764  30.101  0.00  0.00    -0.270 OA
ATOM   2642  CB  THR d 319      83.144   0.379  32.525  0.00  0.00     0.162 C 
ATOM   2643  CG2 THR d 319      81.715  -0.162  32.594  0.00  0.00     0.036 C 
ATOM   2644  OG1 THR d 319      83.917  -0.737  32.090  0.00  0.00    -0.223 OA
ATOM   2645  N   GLZ d 320      85.490   2.119  32.293  0.00  0.00    -0.228 NA
ATOM   2646  CA  GLZ d 320      86.887   2.466  32.126  0.00  0.00     0.217 C 
ATOM   2647  C   GLZ d 320      87.733   1.334  31.562  0.00  0.00     0.277 C 
ATOM   2648  O   GLZ d 320      88.706   1.578  30.848  0.00  0.00    -0.268 OA
ATOM   2649  N   GLY d 321      87.376   0.092  31.865  0.00  0.00    -0.226 NA
ATOM   2650  CA  GLY d 321      88.183  -1.003  31.370  0.00  0.00     0.218 C 
ATOM   2651  C   GLY d 321      87.482  -2.025  30.504  0.00  0.00     0.277 C 
ATOM   2652  O   GLY d 321      88.062  -3.080  30.219  0.00  0.00    -0.268 OA
ATOM   2653  N   PHE d 322      86.246  -1.731  30.086  0.00  0.00    -0.228 NA
ATOM   2654  CA  PHE d 322      85.484  -2.670  29.254  0.00  0.00     0.191 C 
ATOM   2655  C   PHE d 322      84.837  -1.997  28.047  0.00  0.00     0.275 C 
ATOM   2656  O   PHE d 322      84.624  -0.789  28.031  0.00  0.00    -0.268 OA
ATOM   2657  CB  PHE d 322      84.359  -3.349  30.057  0.00  0.00     0.060 C 
ATOM   2658  CG  PHE d 322      84.839  -4.305  31.140  0.00  0.00    -0.028 C 
ATOM   2659  CD1 PHE d 322      85.299  -3.806  32.381  0.00  0.00     0.000 C 
ATOM   2660  CD2 PHE d 322      84.834  -5.700  30.907  0.00  0.00    -0.030 C 
ATOM   2661  CE1 PHE d 322      85.747  -4.695  33.381  0.00  0.00     0.000 C 
ATOM   2662  CE2 PHE d 322      85.283  -6.588  31.908  0.00  0.00     0.030 C 
ATOM   2663  CZ  PHE d 322      85.739  -6.086  33.145  0.00  0.00     0.000 C 
ATOM   2664  N   GLY d 323      84.483  -2.811  27.058  0.00  0.00    -0.226 NA
ATOM   2665  CA  GLY d 323      83.841  -2.299  25.863  0.00  0.00     0.218 C 
ATOM   2666  C   GLY d 323      82.855  -3.346  25.396  0.00  0.00     0.277 C 
ATOM   2667  O   GLY d 323      83.225  -4.507  25.229  0.00  0.00    -0.268 OA
ATOM   2668  N   SER d 324      81.600  -2.965  25.197  0.00  0.00    -0.226 NA
ATOM   2669  CA  SER d 324      80.622  -3.961  24.751  0.00  0.00     0.219 C 
ATOM   2670  C   SER d 324      79.685  -3.434  23.674  0.00  0.00     0.277 C 
ATOM   2671  O   SER d 324      79.609  -2.228  23.430  0.00  0.00    -0.268 OA
ATOM   2672  CB  SER d 324      79.791  -4.447  25.953  0.00  0.00     0.216 C 
ATOM   2673  OG  SER d 324      79.009  -3.400  26.520  0.00  0.00    -0.218 OA
ATOM   2674  N   TYR d 325      78.973  -4.360  23.038  0.00  0.00    -0.228 NA
ATOM   2675  CA  TYR d 325      78.016  -4.014  21.992  0.00  0.00     0.191 C 
ATOM   2676  C   TYR d 325      77.017  -5.141  21.793  0.00  0.00     0.275 C 
ATOM   2677  O   TYR d 325      77.373  -6.330  21.832  0.00  0.00    -0.268 OA
ATOM   2678  CB  TYR d 325      78.743  -3.741  20.662  0.00  0.00     0.060 C 
ATOM   2679  CG  TYR d 325      77.837  -3.277  19.530  0.00  0.00    -0.020 A 
ATOM   2680  CD1 TYR d 325      77.093  -2.081  19.654  0.00  0.00    -0.002 A 
ATOM   2681  CD2 TYR d 325      77.729  -4.047  18.350  0.00  0.00    -0.002 A 
ATOM   2682  CE1 TYR d 325      76.252  -1.656  18.603  0.00  0.00     0.027 A 
ATOM   2683  CE2 TYR d 325      76.888  -3.623  17.299  0.00  0.00     0.027 A 
ATOM   2684  CZ  TYR d 325      76.149  -2.427  17.424  0.00  0.00     0.131 A 
ATOM   2685  OH  TYR d 325      75.337  -2.019  16.405  0.00  0.00    -0.190 OA
ATOM   2686  N   VAL d 326      75.760  -4.761  21.598  0.00  0.00    -0.229 NA
ATOM   2687  CA  VAL d 326      74.695  -5.735  21.347  0.00  0.00     0.186 C 
ATOM   2688  C   VAL d 326      73.875  -5.211  20.183  0.00  0.00     0.274 C 
ATOM   2689  O   VAL d 326      73.516  -4.041  20.159  0.00  0.00    -0.268 OA
ATOM   2690  CB  VAL d 326      73.745  -5.895  22.549  0.00  0.00     0.032 C 
ATOM   2691  CG1 VAL d 326      72.574  -6.816  22.203  0.00  0.00     0.003 C 
ATOM   2692  CG2 VAL d 326      74.499  -6.403  23.779  0.00  0.00     0.003 C 
ATOM   2693  N   ALA d 327      73.581  -6.072  19.216  0.00  0.00    -0.229 NA
ATOM   2694  CA  ALA d 327      72.760  -5.666  18.072  0.00  0.00     0.186 C 
ATOM   2695  C   ALA d 327      71.989  -6.883  17.594  0.00  0.00     0.274 C 
ATOM   2696  O   ALA d 327      72.518  -7.985  17.619  0.00  0.00    -0.268 OA
ATOM   2697  CB  ALA d 327      73.648  -5.131  16.933  0.00  0.00     0.037 C 
ATOM   2698  N   PHE d 328      70.740  -6.690  17.183  0.00  0.00    -0.228 NA
ATOM   2699  CA  PHE d 328      69.943  -7.806  16.663  0.00  0.00     0.191 C 
ATOM   2700  C   PHE d 328      68.872  -7.331  15.682  0.00  0.00     0.275 C 
ATOM   2701  O   PHE d 328      68.502  -6.150  15.663  0.00  0.00    -0.268 OA
ATOM   2702  CB  PHE d 328      69.298  -8.606  17.810  0.00  0.00     0.060 C 
ATOM   2703  CG  PHE d 328      68.419  -7.783  18.742  0.00  0.00    -0.020 A 
ATOM   2704  CD1 PHE d 328      68.993  -7.070  19.821  0.00  0.00    -0.004 A 
ATOM   2705  CD2 PHE d 328      67.021  -7.734  18.538  0.00  0.00    -0.004 A 
ATOM   2706  CE1 PHE d 328      68.175  -6.312  20.685  0.00  0.00    -0.000 A 
ATOM   2707  CE2 PHE d 328      66.203  -6.975  19.403  0.00  0.00    -0.000 A 
ATOM   2708  CZ  PHE d 328      66.780  -6.264  20.476  0.00  0.00    -0.000 A 
ATOM   2709  N   ILE d 329      68.377  -8.253  14.858  0.00  0.00    -0.226 NA
ATOM   2710  CA  ILE d 329      67.344  -7.910  13.870  0.00  0.00     0.216 C 
ATOM   2711  C   ILE d 329      66.208  -8.896  14.102  0.00  0.00     0.262 C 
ATOM   2712  O   ILE d 329      66.291 -10.037  13.680  0.00  0.00    -0.270 OA
ATOM   2713  CB  ILE d 329      67.887  -8.078  12.439  0.00  0.00     0.000 C 
ATOM   2714  CG1 ILE d 329      69.217  -7.341  12.267  0.00  0.00     0.000 C 
ATOM   2715  CG2 ILE d 329      66.850  -7.637  11.404  0.00  0.00     0.000 C 
ATOM   2716  CD1 ILE d 329      69.824  -7.619  10.890  0.00  0.00     0.000 C 
ATOM   2717  N   PRO d 330      65.128  -8.461  14.764  0.00  0.00    -0.297 N 
ATOM   2718  CA  PRO d 330      63.995  -9.343  15.056  0.00  0.00     0.097 C 
ATOM   2719  C   PRO d 330      63.460 -10.157  13.886  0.00  0.00     0.287 C 
ATOM   2720  O   PRO d 330      63.260 -11.358  14.011  0.00  0.00    -0.264 OA
ATOM   2721  CB  PRO d 330      63.210  -8.717  16.109  0.00  0.00     0.051 C 
ATOM   2722  CG  PRO d 330      63.605  -7.249  16.085  0.00  0.00     0.031 C 
ATOM   2723  CD  PRO d 330      64.876  -7.122  15.261  0.00  0.00     0.109 C 
ATOM   2724  N   GLU d 331      63.246  -9.510  12.749  0.00  0.00    -0.226 NA
ATOM   2725  CA  GLU d 331      62.695 -10.222  11.604  0.00  0.00     0.186 C 
ATOM   2726  C   GLU d 331      63.573 -11.370  11.084  0.00  0.00     0.274 C 
ATOM   2727  O   GLU d 331      63.062 -12.291  10.441  0.00  0.00    -0.268 OA
ATOM   2728  CB  GLU d 331      62.359  -9.233  10.472  0.00  0.00     0.034 C 
ATOM   2729  CG  GLU d 331      63.632  -8.736   9.783  0.00  0.00     0.003 C 
ATOM   2730  CD  GLU d 331      63.334  -8.254   8.362  0.00  0.00     0.466 C 
ATOM   2731  OE1 GLU d 331      62.543  -8.885   7.646  0.00  0.00    -0.233 OA
ATOM   2732  OE2 GLU d 331      63.956  -7.181   8.009  0.00  0.00    -0.233 OA
ATOM   2733  N   LYS d 332      64.870 -11.335  11.396  0.00  0.00    -0.229 NA
ATOM   2734  CA  LYS d 332      65.817 -12.366  10.959  0.00  0.00     0.186 C 
ATOM   2735  C   LYS d 332      66.238 -13.348  12.073  0.00  0.00     0.274 C 
ATOM   2736  O   LYS d 332      67.067 -14.228  11.839  0.00  0.00    -0.268 OA
ATOM   2737  CB  LYS d 332      67.092 -11.708  10.401  0.00  0.00     0.034 C 
ATOM   2738  CG  LYS d 332      66.771 -10.827   9.192  0.00  0.00     0.003 C 
ATOM   2739  CD  LYS d 332      66.679 -11.662   7.914  0.00  0.00     0.000 C 
ATOM   2740  CE  LYS d 332      66.524 -10.766   6.683  0.00  0.00     0.379 C 
ATOM   2741  NZ  LYS d 332      66.605 -11.566   5.450  0.00  0.00     0.621 N 
ATOM   2742 1HNZ LYS d 332      65.878 -12.264   5.445  0.00  0.00     0.000 HD
ATOM   2743 2HNZ LYS d 332      67.500 -12.027   5.398  0.00  0.00     0.000 HD
ATOM   2744 3HNZ LYS d 332      66.504 -10.954   4.655  0.00  0.00     0.000 HD
ATOM   2745  N   GLU d 333      65.679 -13.190  13.266  0.00  0.00    -0.229 NA
ATOM   2746  CA  GLU d 333      66.011 -14.041  14.417  0.00  0.00     0.187 C 
ATOM   2747  C   GLU d 333      67.532 -14.120  14.468  0.00  0.00     0.274 C 
ATOM   2748  O   GLU d 333      68.111 -15.182  14.682  0.00  0.00    -0.268 OA
ATOM   2749  CB  GLU d 333      65.405 -15.444  14.226  0.00  0.00     0.045 C 
ATOM   2750  CG  GLU d 333      63.928 -15.355  13.835  0.00  0.00     0.100 C 
ATOM   2751  CD  GLU d 333      63.357 -16.741  13.531  0.00  0.00     0.185 C 
ATOM   2752  OE1 GLU d 333      63.977 -17.518  12.790  0.00  0.00    -0.647 OA
ATOM   2753  OE2 GLU d 333      62.228 -17.002  14.096  0.00  0.00    -0.647 OA
ATOM   2754  N   LEU d 334      68.162 -12.965  14.268  0.00  0.00    -0.226 NA
ATOM   2755  CA  LEU d 334      69.610 -12.857  14.202  0.00  0.00     0.218 C 
ATOM   2756  C   LEU d 334      70.118 -11.814  15.193  0.00  0.00     0.277 C 
ATOM   2757  O   LEU d 334      69.500 -10.764  15.357  0.00  0.00    -0.268 OA
ATOM   2758  CB  LEU d 334      69.988 -12.453  12.765  0.00  0.00     0.000 C 
ATOM   2759  CG  LEU d 334      71.485 -12.340  12.471  0.00  0.00     0.000 C 
ATOM   2760  CD1 LEU d 334      72.184 -13.688  12.662  0.00  0.00     0.000 C 
ATOM   2761  CD2 LEU d 334      71.728 -11.761  11.076  0.00  0.00     0.000 C 
ATOM   2762  N   GLY d 335      71.233 -12.108  15.858  0.00  0.00    -0.226 NA
ATOM   2763  CA  GLY d 335      71.772 -11.149  16.812  0.00  0.00     0.218 C 
ATOM   2764  C   GLY d 335      73.205 -11.444  17.211  0.00  0.00     0.277 C 
ATOM   2765  O   GLY d 335      73.725 -12.522  16.920  0.00  0.00    -0.268 OA
ATOM   2766  N   ILE d 336      73.852 -10.480  17.866  0.00  0.00    -0.229 NA
ATOM   2767  CA  ILE d 336      75.231 -10.656  18.290  0.00  0.00     0.186 C 
ATOM   2768  C   ILE d 336      75.511  -9.892  19.582  0.00  0.00     0.274 C 
ATOM   2769  O   ILE d 336      74.873  -8.873  19.864  0.00  0.00    -0.268 OA
ATOM   2770  CB  ILE d 336      76.215 -10.183  17.204  0.00  0.00     0.032 C 
ATOM   2771  CG1 ILE d 336      77.649 -10.588  17.549  0.00  0.00     0.002 C 
ATOM   2772  CG2 ILE d 336      76.086  -8.677  16.965  0.00  0.00     0.003 C 
ATOM   2773  CD1 ILE d 336      78.629 -10.103  16.478  0.00  0.00     0.000 C 
ATOM   2774  N   VAL d 337      76.438 -10.420  20.377  0.00  0.00    -0.226 NA
ATOM   2775  CA  VAL d 337      76.865  -9.778  21.624  0.00  0.00     0.218 C 
ATOM   2776  C   VAL d 337      78.388  -9.836  21.601  0.00  0.00     0.277 C 
ATOM   2777  O   VAL d 337      78.964 -10.881  21.304  0.00  0.00    -0.268 OA
ATOM   2778  CB  VAL d 337      76.413 -10.523  22.894  0.00  0.00     0.000 C 
ATOM   2779  CG1 VAL d 337      76.816  -9.754  24.153  0.00  0.00     0.000 C 
ATOM   2780  CG2 VAL d 337      74.906 -10.785  22.869  0.00  0.00     0.000 C 
ATOM   2781  N   MET d 338      79.031  -8.714  21.904  0.00  0.00    -0.229 NA
ATOM   2782  CA  MET d 338      80.491  -8.630  21.925  0.00  0.00     0.189 C 
ATOM   2783  C   MET d 338      80.889  -7.981  23.244  0.00  0.00     0.296 C 
ATOM   2784  O   MET d 338      80.558  -6.819  23.483  0.00  0.00    -0.267 OA
ATOM   2785  CB  MET d 338      80.994  -7.753  20.763  0.00  0.00     0.046 C 
ATOM   2786  CG  MET d 338      80.614  -8.362  19.412  0.00  0.00     0.060 C 
ATOM   2787  SD  MET d 338      80.784  -7.117  18.100  0.00  0.00    -0.139 SA
ATOM   2788  CE  MET d 338      82.534  -6.677  18.307  0.00  0.00     0.069 C 
ATOM   2789  N   LEU d 339      81.576  -8.740  24.094  0.00  0.00    -0.105 N 
ATOM   2790  CA  LEU d 339      82.029  -8.243  25.394  0.00  0.00     0.090 C 
ATOM   2791  C   LEU d 339      83.561  -8.349  25.440  0.00  0.00     0.251 C 
ATOM   2792  O   LEU d 339      84.122  -9.411  25.151  0.00  0.00    -0.271 OA
ATOM   2793  CB  LEU d 339      81.410  -9.098  26.515  0.00  0.00     0.010 C 
ATOM   2794  CG  LEU d 339      79.896  -9.310  26.439  0.00  0.00     0.001 C 
ATOM   2795  CD1 LEU d 339      79.440 -10.370  27.444  0.00  0.00     0.000 C 
ATOM   2796  CD2 LEU d 339      79.148  -7.988  26.620  0.00  0.00     0.000 C 
ATOM   2797  N   ALA d 340      84.231  -7.253  25.786  0.00  0.00    -0.238 NA
ATOM   2798  CA  ALA d 340      85.696  -7.231  25.850  0.00  0.00     0.129 C 
ATOM   2799  C   ALA d 340      86.152  -6.505  27.108  0.00  0.00     0.333 C 
ATOM   2800  O   ALA d 340      85.479  -5.563  27.571  0.00  0.00    -0.260 OA
ATOM   2801  CB  ALA d 340      86.273  -6.523  24.610  0.00  0.00     0.029 C 
ATOM   2802  N   ASN d 341      87.281  -6.937  27.674  0.00  0.00    -0.222 NA
ATOM   2803  CA  ASN d 341      87.772  -6.264  28.871  0.00  0.00     0.196 C 
ATOM   2804  C   ASN d 341      88.850  -5.232  28.581  0.00  0.00     0.275 C 
ATOM   2805  O   ASN d 341      89.933  -5.219  29.181  0.00  0.00    -0.268 OA
ATOM   2806  CB  ASN d 341      88.239  -7.257  29.952  0.00  0.00     0.126 C 
ATOM   2807  CG  ASN d 341      89.320  -8.192  29.407  0.00  0.00     0.276 C 
ATOM   2808  ND2 ASN d 341      89.804  -9.042  30.308  0.00  0.00    -0.107 N 
ATOM   2809  OD1 ASN d 341      89.691  -8.144  28.246  0.00  0.00    -0.269 OA
ATOM   2810 1HND ASN d 341      89.455  -9.029  31.246  0.00  0.00     0.000 HD
ATOM   2811 2HND ASN d 341      90.515  -9.695  30.048  0.00  0.00     0.000 HD
ATOM   2812  N   LYS d 342      88.511  -4.372  27.629  0.00  0.00    -0.229 NA
ATOM   2813  CA  LYS d 342      89.309  -3.224  27.233  0.00  0.00     0.186 C 
ATOM   2814  C   LYS d 342      88.299  -2.316  26.542  0.00  0.00     0.274 C 
ATOM   2815  O   LYS d 342      87.461  -2.783  25.773  0.00  0.00    -0.268 OA
ATOM   2816  CB  LYS d 342      90.439  -3.581  26.250  0.00  0.00     0.034 C 
ATOM   2817  CG  LYS d 342      91.199  -2.328  25.810  0.00  0.00     0.005 C 
ATOM   2818  CD  LYS d 342      92.508  -2.698  25.108  0.00  0.00     0.041 C 
ATOM   2819  CE  LYS d 342      93.323  -1.448  24.774  0.00  0.00     0.338 C 
ATOM   2820  NZ  LYS d 342      94.653  -1.821  24.265  0.00  0.00     0.618 N 
ATOM   2821 1HNZ LYS d 342      94.558  -2.386  23.435  0.00  0.00     0.000 HD
ATOM   2822 2HNZ LYS d 342      95.152  -2.349  24.963  0.00  0.00     0.000 HD
ATOM   2823 3HNZ LYS d 342      95.171  -0.982  24.055  0.00  0.00     0.000 HD
ATOM   2824  N   ASN d 343      88.346  -1.032  26.849  0.00  0.00    -0.228 NA
ATOM   2825  CA  ASN d 343      87.441  -0.081  26.219  0.00  0.00     0.198 C 
ATOM   2826  C   ASN d 343      88.092   0.386  24.912  0.00  0.00     0.296 C 
ATOM   2827  O   ASN d 343      89.090   1.102  24.945  0.00  0.00    -0.267 OA
ATOM   2828  CB  ASN d 343      87.223   1.133  27.141  0.00  0.00     0.126 C 
ATOM   2829  CG  ASN d 343      86.247   2.130  26.514  0.00  0.00     0.276 C 
ATOM   2830  ND2 ASN d 343      85.900   3.128  27.321  0.00  0.00    -0.107 N 
ATOM   2831  OD1 ASN d 343      85.835   2.001  25.373  0.00  0.00    -0.269 OA
ATOM   2832 1HND ASN d 343      86.275   3.176  28.247  0.00  0.00     0.000 HD
ATOM   2833 2HND ASN d 343      85.265   3.832  27.002  0.00  0.00     0.000 HD
ATOM   2834  N   TYR d 344      87.556  -0.040  23.772  0.00  0.00    -0.105 N 
ATOM   2835  CA  TYR d 344      88.094   0.370  22.471  0.00  0.00     0.093 C 
ATOM   2836  C   TYR d 344      86.988   1.115  21.703  0.00  0.00     0.238 C 
ATOM   2837  O   TYR d 344      85.801   0.943  21.991  0.00  0.00    -0.272 OA
ATOM   2838  CB  TYR d 344      88.619  -0.854  21.699  0.00  0.00     0.036 C 
ATOM   2839  CG  TYR d 344      87.563  -1.907  21.391  0.00  0.00    -0.025 C 
ATOM   2840  CD1 TYR d 344      87.121  -2.111  20.063  0.00  0.00     0.033 C 
ATOM   2841  CD2 TYR d 344      87.014  -2.685  22.436  0.00  0.00    -0.003 C 
ATOM   2842  CE1 TYR d 344      86.140  -3.085  19.783  0.00  0.00     0.002 C 
ATOM   2843  CE2 TYR d 344      86.034  -3.660  22.157  0.00  0.00     0.027 C 
ATOM   2844  CZ  TYR d 344      85.596  -3.862  20.830  0.00  0.00     0.127 C 
ATOM   2845  OH  TYR d 344      84.647  -4.807  20.563  0.00  0.00    -0.191 OA
ATOM   2846  N   PRO d 345      87.361   1.955  20.717  0.00  0.00    -0.299 N 
ATOM   2847  CA  PRO d 345      86.402   2.741  19.926  0.00  0.00     0.097 C 
ATOM   2848  C   PRO d 345      85.095   2.056  19.520  0.00  0.00     0.287 C 
ATOM   2849  O   PRO d 345      85.106   0.941  18.996  0.00  0.00    -0.264 OA
ATOM   2850  CB  PRO d 345      87.153   3.666  19.109  0.00  0.00     0.051 C 
ATOM   2851  CG  PRO d 345      88.559   3.091  19.042  0.00  0.00     0.031 C 
ATOM   2852  CD  PRO d 345      88.683   2.035  20.128  0.00  0.00     0.109 C 
ATOM   2853  N   ASN d 346      83.977   2.743  19.754  0.00  0.00    -0.233 NA
ATOM   2854  CA  ASN d 346      82.664   2.208  19.390  0.00  0.00     0.129 C 
ATOM   2855  C   ASN d 346      82.590   1.804  17.913  0.00  0.00     0.317 C 
ATOM   2856  O   ASN d 346      82.116   0.711  17.597  0.00  0.00    -0.262 OA
ATOM   2857  CB  ASN d 346      81.541   3.232  19.637  0.00  0.00     0.029 C 
ATOM   2858  CG  ASN d 346      81.185   3.308  21.123  0.00  0.00     0.356 C 
ATOM   2859  ND2 ASN d 346      80.825   4.521  21.532  0.00  0.00    -0.098 N 
ATOM   2860  OD1 ASN d 346      81.235   2.330  21.851  0.00  0.00    -0.258 OA
ATOM   2861 1HND ASN d 346      80.805   5.282  20.883  0.00  0.00     0.000 HD
ATOM   2862 2HND ASN d 346      80.574   4.673  22.488  0.00  0.00     0.000 HD
ATOM   2863  N   PRO d 347      83.035   2.685  16.989  0.00  0.00    -0.289 N 
ATOM   2864  CA  PRO d 347      82.970   2.341  15.558  0.00  0.00     0.098 C 
ATOM   2865  C   PRO d 347      83.593   0.997  15.207  0.00  0.00     0.287 C 
ATOM   2866  O   PRO d 347      83.094   0.282  14.342  0.00  0.00    -0.264 OA
ATOM   2867  CB  PRO d 347      83.081   3.591  14.814  0.00  0.00     0.049 C 
ATOM   2868  CG  PRO d 347      83.699   4.589  15.779  0.00  0.00     0.007 C 
ATOM   2869  CD  PRO d 347      83.602   4.006  17.179  0.00  0.00     0.134 C 
ATOM   2870  N   ALA d 348      84.689   0.657  15.874  0.00  0.00    -0.226 NA
ATOM   2871  CA  ALA d 348      85.362  -0.610  15.612  0.00  0.00     0.187 C 
ATOM   2872  C   ALA d 348      84.437  -1.781  15.956  0.00  0.00     0.274 C 
ATOM   2873  O   ALA d 348      84.424  -2.789  15.247  0.00  0.00    -0.268 OA
ATOM   2874  CB  ALA d 348      86.660  -0.701  16.435  0.00  0.00     0.037 C 
ATOM   2875  N   ARG d 349      83.681  -1.650  17.045  0.00  0.00    -0.229 NA
ATOM   2876  CA  ARG d 349      82.762  -2.711  17.470  0.00  0.00     0.186 C 
ATOM   2877  C   ARG d 349      81.580  -2.832  16.509  0.00  0.00     0.274 C 
ATOM   2878  O   ARG d 349      81.190  -3.934  16.134  0.00  0.00    -0.268 OA
ATOM   2879  CB  ARG d 349      82.205  -2.443  18.880  0.00  0.00     0.034 C 
ATOM   2880  CG  ARG d 349      83.282  -1.854  19.793  0.00  0.00     0.003 C 
ATOM   2881  CD  ARG d 349      82.734  -1.606  21.200  0.00  0.00     0.172 C 
ATOM   2882  NE  ARG d 349      83.534  -0.562  21.878  0.00  0.00    -0.081 NA
ATOM   2883  CZ  ARG d 349      83.124   0.113  22.973  0.00  0.00     0.782 C 
ATOM   2884  NH1 ARG d 349      81.922  -0.164  23.495  0.00  0.00     0.063 N 
ATOM   2885  NH2 ARG d 349      83.909   1.046  23.530  0.00  0.00     0.063 N 
ATOM   2886 1HN1 ARG d 349      81.325  -0.883  23.061  0.00  0.00     0.000 HD
ATOM   2887 2HN1 ARG d 349      81.594   0.342  24.330  0.00  0.00     0.000 HD
ATOM   2888 1HN2 ARG d 349      84.832   1.253  23.122  0.00  0.00     0.000 HD
ATOM   2889 2HN2 ARG d 349      83.588   1.557  24.365  0.00  0.00     0.000 HD
ATOM   2890  N   VAL d 350      81.007  -1.696  16.109  0.00  0.00    -0.236 NA
ATOM   2891  CA  VAL d 350      79.861  -1.725  15.211  0.00  0.00     0.129 C 
ATOM   2892  C   VAL d 350      80.241  -2.251  13.840  0.00  0.00     0.333 C 
ATOM   2893  O   VAL d 350      79.487  -3.008  13.229  0.00  0.00    -0.260 OA
ATOM   2894  CB  VAL d 350      79.217  -0.332  15.088  0.00  0.00     0.025 C 
ATOM   2895  CG1 VAL d 350      77.939  -0.391  14.249  0.00  0.00     0.002 C 
ATOM   2896  CG2 VAL d 350      78.940   0.268  16.468  0.00  0.00     0.002 C 
ATOM   2897  N   ASP d 351      81.416  -1.860  13.365  0.00  0.00    -0.222 NA
ATOM   2898  CA  ASP d 351      81.905  -2.313  12.071  0.00  0.00     0.197 C 
ATOM   2899  C   ASP d 351      82.009  -3.848  12.090  0.00  0.00     0.275 C 
ATOM   2900  O   ASP d 351      81.573  -4.524  11.150  0.00  0.00    -0.268 OA
ATOM   2901  CB  ASP d 351      83.289  -1.695  11.799  0.00  0.00     0.132 C 
ATOM   2902  CG  ASP d 351      83.805  -1.869  10.369  0.00  0.00     0.188 C 
ATOM   2903  OD1 ASP d 351      83.535  -2.885   9.712  0.00  0.00    -0.647 OA
ATOM   2904  OD2 ASP d 351      84.522  -0.892   9.925  0.00  0.00    -0.647 OA
ATOM   2905  N   ALA d 352      82.579  -4.397  13.164  0.00  0.00    -0.229 NA
ATOM   2906  CA  ALA d 352      82.726  -5.849  13.285  0.00  0.00     0.186 C 
ATOM   2907  C   ALA d 352      81.373  -6.558  13.309  0.00  0.00     0.274 C 
ATOM   2908  O   ALA d 352      81.183  -7.543  12.592  0.00  0.00    -0.268 OA
ATOM   2909  CB  ALA d 352      83.527  -6.208  14.550  0.00  0.00     0.037 C 
ATOM   2910  N   ALA d 353      80.444  -6.058  14.125  0.00  0.00    -0.236 NA
ATOM   2911  CA  ALA d 353      79.098  -6.636  14.242  0.00  0.00     0.129 C 
ATOM   2912  C   ALA d 353      78.364  -6.585  12.900  0.00  0.00     0.333 C 
ATOM   2913  O   ALA d 353      77.673  -7.536  12.531  0.00  0.00    -0.260 OA
ATOM   2914  CB  ALA d 353      78.273  -5.889  15.307  0.00  0.00     0.029 C 
ATOM   2915  N   TRP d 354      78.510  -5.469  12.190  0.00  0.00    -0.222 NA
ATOM   2916  CA  TRP d 354      77.878  -5.307  10.873  0.00  0.00     0.191 C 
ATOM   2917  C   TRP d 354      78.390  -6.372   9.910  0.00  0.00     0.275 C 
ATOM   2918  O   TRP d 354      77.606  -7.040   9.241  0.00  0.00    -0.268 OA
ATOM   2919  CB  TRP d 354      78.178  -3.919  10.277  0.00  0.00     0.062 C 
ATOM   2920  CG  TRP d 354      77.854  -3.798   8.787  0.00  0.00     0.001 A 
ATOM   2921  CD1 TRP d 354      78.709  -3.778   7.756  0.00  0.00     0.095 A 
ATOM   2922  CD2 TRP d 354      76.541  -3.679   8.200  0.00  0.00     0.015 A 
ATOM   2923  CE2 TRP d 354      76.686  -3.595   6.830  0.00  0.00     0.081 A 
ATOM   2924  CE3 TRP d 354      75.273  -3.645   8.805  0.00  0.00     0.001 C 
ATOM   2925  NE1 TRP d 354      78.047  -3.657   6.551  0.00  0.00    -0.244 NA
ATOM   2926  CZ2 TRP d 354      75.604  -3.470   5.950  0.00  0.00     0.019 C 
ATOM   2927  CZ3 TRP d 354      74.201  -3.521   7.913  0.00  0.00     0.000 C 
ATOM   2928  CH2 TRP d 354      74.331  -3.434   6.532  0.00  0.00     0.002 C 
ATOM   2929  N   GLN d 355      79.707  -6.522   9.844  0.00  0.00    -0.229 NA
ATOM   2930  CA  GLN d 355      80.315  -7.518   8.970  0.00  0.00     0.186 C 
ATOM   2931  C   GLN d 355      79.771  -8.919   9.233  0.00  0.00     0.274 C 
ATOM   2932  O   GLN d 355      79.518  -9.690   8.302  0.00  0.00    -0.268 OA
ATOM   2933  CB  GLN d 355      81.842  -7.550   9.163  0.00  0.00     0.034 C 
ATOM   2934  CG  GLN d 355      82.492  -6.279   8.612  0.00  0.00     0.003 C 
ATOM   2935  CD  GLN d 355      82.069  -6.031   7.163  0.00  0.00     0.356 C 
ATOM   2936  NE2 GLN d 355      81.606  -4.805   6.937  0.00  0.00    -0.098 N 
ATOM   2937  OE1 GLN d 355      82.157  -6.896   6.307  0.00  0.00    -0.258 OA
ATOM   2938 1HNE GLN d 355      81.559  -4.142   7.684  0.00  0.00     0.000 HD
ATOM   2939 2HNE GLN d 355      81.304  -4.546   6.019  0.00  0.00     0.000 HD
ATOM   2940  N   ILE d 356      79.601  -9.248  10.507  0.00  0.00    -0.226 NA
ATOM   2941  CA  ILE d 356      79.119 -10.569  10.876  0.00  0.00     0.218 C 
ATOM   2942  C   ILE d 356      77.645 -10.781  10.560  0.00  0.00     0.277 C 
ATOM   2943  O   ILE d 356      77.296 -11.724   9.846  0.00  0.00    -0.268 OA
ATOM   2944  CB  ILE d 356      79.417 -10.853  12.360  0.00  0.00     0.000 C 
ATOM   2945  CG1 ILE d 356      80.921 -10.998  12.599  0.00  0.00     0.000 C 
ATOM   2946  CG2 ILE d 356      78.638 -12.075  12.851  0.00  0.00     0.000 C 
ATOM   2947  CD1 ILE d 356      81.248 -10.932  14.093  0.00  0.00     0.000 C 
ATOM   2948  N   LEU d 357      76.779  -9.901  11.049  0.00  0.00    -0.229 NA
ATOM   2949  CA  LEU d 357      75.352 -10.071  10.811  0.00  0.00     0.186 C 
ATOM   2950  C   LEU d 357      74.989  -9.911   9.332  0.00  0.00     0.274 C 
ATOM   2951  O   LEU d 357      74.117 -10.616   8.822  0.00  0.00    -0.268 OA
ATOM   2952  CB  LEU d 357      74.541  -9.087  11.674  0.00  0.00     0.037 C 
ATOM   2953  CG  LEU d 357      74.659  -9.267  13.188  0.00  0.00     0.000 C 
ATOM   2954  CD1 LEU d 357      73.609  -8.432  13.924  0.00  0.00     0.000 C 
ATOM   2955  CD2 LEU d 357      74.587 -10.746  13.572  0.00  0.00     0.000 C 
ATOM   2956  N   ASN d 358      75.668  -9.005   8.641  0.00  0.00    -0.228 NA
ATOM   2957  CA  ASN d 358      75.377  -8.811   7.231  0.00  0.00     0.196 C 
ATOM   2958  C   ASN d 358      75.758 -10.058   6.437  0.00  0.00     0.275 C 
ATOM   2959  O   ASN d 358      75.108 -10.390   5.451  0.00  0.00    -0.268 OA
ATOM   2960  CB  ASN d 358      76.127  -7.590   6.667  0.00  0.00     0.126 C 
ATOM   2961  CG  ASN d 358      75.743  -7.337   5.207  0.00  0.00     0.276 C 
ATOM   2962  ND2 ASN d 358      76.783  -7.177   4.395  0.00  0.00    -0.107 N 
ATOM   2963  OD1 ASN d 358      74.579  -7.290   4.844  0.00  0.00    -0.269 OA
ATOM   2964 1HND ASN d 358      77.714  -7.227   4.757  0.00  0.00     0.000 HD
ATOM   2965 2HND ASN d 358      76.635  -7.006   3.420  0.00  0.00     0.000 HD
ATOM   2966  N   ALA d 359      76.812 -10.744   6.870  0.00  0.00    -0.229 NA
ATOM   2967  CA  ALA d 359      77.243 -11.964   6.198  0.00  0.00     0.186 C 
ATOM   2968  C   ALA d 359      76.241 -13.092   6.410  0.00  0.00     0.274 C 
ATOM   2969  O   ALA d 359      76.006 -13.900   5.514  0.00  0.00    -0.268 OA
ATOM   2970  CB  ALA d 359      78.624 -12.404   6.718  0.00  0.00     0.037 C 
ATOM   2971  N   LEU d 360      75.636 -13.129   7.594  0.00  0.00    -0.226 NA
ATOM   2972  CA  LEU d 360      74.711 -14.192   7.957  0.00  0.00     0.218 C 
ATOM   2973  C   LEU d 360      73.248 -13.925   7.634  0.00  0.00     0.276 C 
ATOM   2974  O   LEU d 360      72.447 -14.856   7.536  0.00  0.00    -0.268 OA
ATOM   2975  CB  LEU d 360      74.846 -14.481   9.464  0.00  0.00     0.000 C 
ATOM   2976  CG  LEU d 360      76.251 -14.838   9.955  0.00  0.00     0.000 C 
ATOM   2977  CD1 LEU d 360      76.297 -14.906  11.482  0.00  0.00     0.000 C 
ATOM   2978  CD2 LEU d 360      76.746 -16.133   9.308  0.00  0.00     0.000 C 
ATOM   2979  N   GLN d 361      72.898 -12.655   7.491  0.00  0.00    -0.236 NA
ATOM   2980  CA  GLN d 361      71.523 -12.280   7.211  0.00  0.00     0.129 C 
ATOM   2981  C   GLN d 361      71.012 -12.924   5.914  0.00  0.00     0.466 C 
ATOM   2982  O   GLN d 361      71.826 -13.104   4.983  0.00  0.00    -0.233 OA
ATOM   2983  CB  GLN d 361      71.440 -10.743   7.153  0.00  0.00     0.036 C 
ATOM   2984  CG  GLN d 361      70.169 -10.290   6.431  0.00  0.00     0.094 C 
ATOM   2985  CD  GLN d 361      70.446 -10.018   4.951  0.00  0.00     0.274 C 
ATOM   2986  NE2 GLN d 361      71.720  -9.752   4.680  0.00  0.00    -0.107 N 
ATOM   2987  OE1 GLN d 361      69.561 -10.047   4.112  0.00  0.00    -0.269 OA
ATOM   2988  OXT GLN d 361      69.803 -13.244   5.845  0.00  0.00    -0.233 OA
ATOM   2989 1HNE GLN d 361      72.397  -9.744   5.416  0.00  0.00     0.000 HD
ATOM   2990 2HNE GLN d 361      72.002  -9.561   3.739  0.00  0.00     0.000 HD
TER    2991      GLN361 default 361 
