# Supplementary material for: Open Drug Discovery Toolkit (ODDT): a new open-source player in the drug discovery field
Source: J Cheminform. 2015 Jun 22;7:26. doi: 10.1186/s13321-015-0078-2 (PMC4475766; doi:10.1186/s13321-015-0078-2)
Supplement: Additional file 1: — Snippets.zip—IPython notebooks containing the code for each example. [file 13321_2015_78_MOESM1_ESM.zip › cdk2_decoys.ism]

Cc1c(cn(n1)C)C(=O)Nc2c(c3c(s2)CCC3)C(=O)N C02780389
CCn1c(cc(n1)C)C(=O)Nc2c(ccs2)C(=O)N C13699693
c1ccc2c(c1)NC[C@H](O2)C(=O)N3CCC[C@H](C3)C(=O)N C19480756
c1ccc2c(c1)NC[C@H](O2)C(=O)N3CCC[C@@H](C3)C(=O)N C19480758
c1ccc(c(c1)C(=S)N)S(=O)(=O)N2CCNC(=O)C2 C19511928
Cc1c(c(on1)C)S(=O)(=O)N[C@H](C)c2ccc(cc2)N C32159084
CCC(C)(C)NC(=O)C1CCN(CC1)S(=O)(=O)N C32967720
Cc1c(c(n[nH]1)C)S(=O)(=O)N(C)Cc2ccccc2N C35360757
Cc1cccc(c1S(=O)(=O)N2CCN(CC2)CCO)N C35609516
CC(C)n1cc(cc1C(=O)N2CCC(CC2)C(=O)NC)N C36863589
Cc1c(sc(n1)N)SCCN2C(=O)C(NC2=O)(C)C C37036852
Cc1cc(cc(c1C)S(=O)(=O)NC[C@@H]2COCCO2)N C38062491
Cc1c(cco1)C(=O)NCc2ccc(s2)S(=O)(=O)N C40215496
Cc1ccoc1C(=O)NCc2ccc(s2)S(=O)(=O)N C40215878
c1c(cn(n1)CC(=O)Nc2c(c3c(s2)CCC3)C#N)N C40311064
Cc1cc(no1)CNS(=O)(=O)c2ccc(cc2F)N C44687931
C[C@@H]1CCCC[C@H]1NS(=O)(=O)c2cc(n(c2)C)C(=O)N C44760200
CN(Cc1ccncc1)C(=O)C2(CCCCC2)/C(=N/O)/N C44785286
C[C@@H](C1CC1)N(C)C(=O)C2(CCOCC2)/C(=N/O)/N C44785305
C[C@H](C1CC1)N(C)C(=O)C2(CCOCC2)/C(=N/O)/N C44785306
CCO[C@@H]1CCCN(C1)C(=O)C2(CCCC2)/C(=N/O)/N C44791591
CN(Cc1cscn1)C(=O)C2(CCCC2)/C(=N/O)/N C44792632
CC[C@@H](C)NC(=O)c1c(oc(c1S(=O)(=O)N)C)C C44819276
CC(=O)NNC(=O)CNC(=O)C12CC3CC(C1)CC(C3)C2 C46643335
c1ccc(c(c1)S(=O)(=O)CCC(=O)NC(=O)N)Cl C47621759
Cc1c2c(=O)[nH]c(nc2sc1C(=O)N)C[C@H]3CCCO3 C48412316
Cc1cc(sc1C)C(=O)NNC(=O)C(=O)NC(C)C C48421039
Cc1c(sc(n1)C)[C@H](C)NC(=O)C(C)(C)NC(=O)NC C48941976
CCC(C)(C)NC(=O)Cn1c2cc(ccc2oc1=O)N C49281932
Cc1nc(cn1C)S(=O)(=O)N[C@@H](C)c2ccccc2N C50252678
Cc1c(c(n[nH]1)C(=O)N2CCN(CC2)CC(F)(F)F)N C50306003
Cc1nnc(o1)S[C@H](C)C(=O)Nc2ccc(cc2N)F C51037737
c1c(cc(cc1F)F)NC(=O)N2CCO[C@@H](C2)C(=O)N C51587129
Cc1ccsc1CNC(=O)N2CCO[C@@H](C2)C(=O)N C51687632
C[C@@H](Cc1ccsc1)NC(=O)N2CCO[C@@H](C2)C(=O)N C51711520
C[C@@H](Cc1ccsc1)NC(=O)N2CCO[C@H](C2)C(=O)N C51711522
CNc1cc(ccn1)S(=O)(=O)N[C@@H]2CCCC[C@H]2O C52016017
CN(CC#C)c1c(n(c(=O)[nH]c1=O)Cc2ccccc2)N C54636731
Cc1c(cnn1C)[C@H](C)NC(=O)c2csc(n2)N C55185778
Cc1cccc(c1NC(=O)CN2C(=O)C[C@@H](C2=O)C)N C40739534
C[C@H]1[C@@H]([C@@H](n2c(ncn2)N1)c3ccccc3F)C(=O)N C59669553
Cc1cc(c(o1)C)[C@H](C)NC(=O)Cn2cc(ccc2=O)N C61091877
C[C@@H](c1ccsc1)NS(=O)(=O)c2cnc(nc2)N C61373452
CC(C)NC(=O)c1c(c(sn1)C(=O)N2CCCC2)N C62006830
c1ccc(c(c1)[NH+]2CC[C@@H](C2)C(=O)[O-])S(=O)(=O)N C62133037
c1ccc(c(c1)[NH+]2CC[C@H](C2)C(=O)[O-])S(=O)(=O)N C62133038
c1c(cncc1S(=O)(=O)N2CCCC[C@@H]2CCO)N C62431361
c1cc(c(cc1C[NH2+]Cc2[n-]nnn2)Br)O C62702802
C[C@H](c1ccc(cc1O[C@@H](C)C(=O)NC(=O)NC)F)O C62748824
CCCC1(CCN(CC1)C(=O)N2CC[C@H](C2)C[NH3+])C(=O)[O-] C62847388
C[C@@H]1CCCN(C1)C(=O)c2cc(c3nc(nn3c2)c4ccc(o4)Br)N C03991475
c1ccc(c(c1)C#N)N2C3=C([C@@H](C(=C2N)C#N)c4ccc5c(c4)OCO5)C(=O)CCC3 C00707183
Cn1c2ccccc2c3c(c1=O)[C@@]4(c5ccccc5N(C4=O)CC=C)C(=C(O3)N)C#N C04728129
CC1(CC2=C(C(=O)C1)C3(CCN(CC3)C(=O)OC(C)(C)C)C(=C(O2)N)C#N)C C02334802
C=CCN1c2c3ccccc3oc(=O)c2[C@]4(C1=O)c5ccccc5OC(=C4C#N)N C02868905
Cc1cc2c(cc1C)nc3c(n2)c(nn3c4ccccc4)[C@H]5[C@H]([C@@H](CO5)O)O C05496204
Cc1ccsc1[C@H]2C(=C(N(C3=C2C(=O)CCC3)c4ccc(cc4)[N+](=O)[O-])N)C#N C05590273
c1ccc2c(c1)[C@](N(C(=O)N2)c3ccc(cc3)Cl)(C(=O)N4CCOCC4)O C06921259
CC1CCC2(CC1)C(=O)N(C(=O)N2)NC(=O)COc3ccc(c(c3)Cl)F C07126442
Cc1cc(c(c(c1)C)NC(=O)CSc2nnc3n2c4c(c(=O)[nH]3)CCCC4)C C09520381
Cc1ccc(cc1NC(=O)c2cn(c3c2[nH]c(=O)n(c3=O)c4ccccc4)C)Cl C09659597
C[C@@H]1CCCC[C@]12C(=O)N(C(=O)N2)CC(=O)N3CCc4c(c5ccccc5[nH]4)C3 C09901208
C=C(CO)[C@@H]1Cc2cc3c(cc2O1)OC[C@]4([C@@H]3Oc5c4cc6c(c5)OCO6)O C14439315
C[C@@]1([C@@H]2[C@@H]([C@H](N1)c3ccc(cc3)O)C(=O)N(C2=O)c4ccc(cc4)F)C(=O)OC C19460585
C[C@@]1([C@@H]2[C@@H]([C@H](N1)c3ccc(cc3)O)C(=O)N(C2=O)c4ccccc4F)C(=O)OC C19460609
C[C@@H]1C(=O)Nc2cc(ccc2O1)NC(=O)[C@]3(CC(=NO3)c4ccccc4Cl)C C19462100
c1ccc2c(c1)cccc2[C@H]3c4c(=O)[nH]c(nc4NC(=O)[C@H]3C#N)N5CCCC5 C19961512
c1cc(sc1)/C=c/2\c(=O)oc3=C([C@@H](c4c(oc(n4)N)-n23)c5cccs5)C#N C20479776
Cc1ccc(cc1Cl)NC(=O)NCc2ccc(o2)C(=O)N3CCOCC3 C20864808
c1ccc2c(c1)c(n[nH]c2=O)C(=O)Nc3cc4c(cc3Br)OCCO4 C24945331
Cc1cc2c(=O)cc(oc2cc1C)C(=O)Nc3ccc4c(c3)NC(=O)[C@H](O4)C C28290028
Cc1ccc(o1)c2nc(c(s2)C(=O)N[C@@H](C)c3ccc4c(c3)NC(=O)CO4)C C31370838
Cc1c2ccccc2oc1C(=O)Nc3cccc(c3)S(=O)(=O)/N=C\4/CCCN4 C35306561
c1cc(cc(c1)S(=O)(=O)/N=C\2/CCCN2)NC(=O)c3ccc4c(c3)scn4 C36437914
c1ccc2c(c1)[C@]3(CCO2)C(=O)N(C(=O)N3)CC(=O)NCc4ccc(cc4)Cl C36882674
CCc1c(nc(n2c1nnc2SCC(=O)N3CCCc4c3cccc4)N)C C01331376
Cc1c2c(nc(nc2sc1C(=O)Nc3ccc4c(c3)NC(=O)[C@H](O4)C)C)C C39549251
C[C@@]1(C(=O)Nc2ccccc2O1)C(=O)Nc3cnn(c3)Cc4ccccc4Cl C41545887
Cc1ccc2c(c1)NC(=O)[C@@](O2)(C)C(=O)Nc3ccnn3[C@@H](C)c4ccccc4 C41547954
Cc1ccc2c(c1)NC(=O)[C@@](O2)(C)C(=O)Nc3ccnn3[C@H](C)c4ccccc4 C41547960
Cc1c(c(n2cnc(c2n1)C(=O)N)C)CCC(=O)N3CC[C@H]([C@H]4[C@@H]3CCCC4)C C41907749
C[C@@H]1CCCN(C1)C(=O)Nc2cccc(c2)S(=O)(=O)/N=C/3\CCCCCN3 C43667141
CCc1ccc(c2c1nc-3c(c2)Cn4c3cc5c(c4=O)COC(=O)[C@]5(CC)O)O C43771918
c1ccc2c(c1)c3c([nH]2)CN(CC3)C(=O)[C@@H]4CCCC[C@H]4C(=O)N5CCNC(=O)C5 C44975382
C[C@@H]1CN(C[C@@H](O1)C)c2ccccc2NC(=O)NC[C@@H]3COc4ccccc4O3 C47807198
c1cc(cc(c1)I)Oc2c(cc(cn2)[N+](=O)[O-])C(=O)N C47852515
CC(C)(C)c1cc(=O)[nH]c2c1ccc(c2)NC(=O)Cn3c4ccccc4oc3=O C49472689
Cc1c(sc2c1c(=O)n(c(n2)S[C@H](C)C(=O)NC(=O)NC(C)(C)C)C)C C25724691
Cc1cccc(c1C)n2c(=O)c3ccccc3n4c2nnc4S[C@H](C)C(=O)N C22021872
c1cc2c(cc1Cl)C[C@@H](CO2)C(=O)NN3C(=O)C4(CCCCC4)NC3=O C17115229
c1cc2c(cc1Cl)C[C@H](CO2)C(=O)NN3C(=O)C4(CCCCC4)NC3=O C17115230
Cc1c2c(n(n1)c3ccc(nn3)Cl)NC(=O)C[C@@H]2c4ccc(c(c4)Cl)O C36358555
c1ccc2c(c1)CC[C@]3(C2)C(=O)N(C(=O)N3)CC(=O)Nc4cccc(c4)C#N C66057837
CCNC(=O)NC1(CCCC1)C(=O)N2CCN(CC2)C(=O)C3CCCCC3 C66341548
Cc1ccccc1[C@H](C#N)NC(=O)CN2C(=O)[C@]3(C[C@@H](CC(C3)(C)C)C)NC2=O C66405047
c1ccc2c(c1)cc([nH]c2=O)C(=O)Nc3ccc(cc3)c4nnc5n4CCCC5 C66856617
Cc1ccc(c(c1)[C@@H]2C3=C(COC3=O)N(C(=O)N2)CC(=O)NC4CCCCC4)C C67288559
Cc1cccc(c1)[C@H]2c3c(=O)[nH]c(nc3NC(=O)[C@H]2C#N)N4CCC(CC4)C C67320951
Cc1ccc(cc1)[C@@H]2c3c(=O)[nH]c(nc3NC(=O)[C@H]2C#N)N4CCC(CC4)C C67320961
c1cc(c(cc1[N+](=O)[O-])NC(=O)C(=O)N[C@H]2CCc3c2ccc(c3)Cl)F C67430319
C[C@H](C(=O)N/N=C/c1ccc(c(c1)OCC(=O)N)OC)Nc2ccc3ccccc3c2 C01092151
CC(C)NC(=O)C[C@@H]1c2c(sc(n2)NC(=O)OCC=C)C[C@H]3[C@]1(CC[C@H]([C@@]3(C)CO)O)C C04237008
COc1cccc(c1O)/C=N/NC(=O)[C@@H]2CCCN(CC2)C(=S)NN[C@H]3C[C@H]4C[C@@H]3C=C4 C01048234
CC(C)c1nnc(n1N)SCc2ccccc2CSc3nnc(n3N)C(C)C C05548735
c1ccc(cc1)OCc2c3ccccc3oc2C(=O)NCCCc4c(c([nH]n4)N)C#N C08231996
c1ccc2c(c1)c(c(s2)C(=O)NCC(=O)OCC(=O)Nc3c(c4c(s3)CCC4)C(=O)N)Cl C08629655
c1ccc(cc1)c2c3cc(ccc3[nH]c2C(=O)N/N=C/c4ccc(cc4O)O)[N+](=O)[O-] C01198794
CCc1c(sc(c1C(=O)N)NC(=S)NC(=O)/C=C/c2ccc(cc2)[N+](=O)[O-])C C09229791
C[C@@H]1CCc2c(sc(c2C(=O)N)NC(=O)CSc3nnc(s3)NCc4ccco4)C1 C09724644
C[C@@H](C(=O)NCCc1c[nH]c2c1cccc2)NC(=O)c3cc4c([nH]3)ccc(c4OC)OC C12296868
CC/C(=N\NC(=O)CCC(=O)N/N=C(\CC)/c1ccc(cc1)O)/c2ccc(cc2)O C05727578
c1ccc(cc1)/C(=C\c2ccc(cc2)OC(F)F)/C(=O)OCc3nc(nc(n3)N)N C12896444
CC(C)CN(c1c(n(c(=O)[nH]c1=O)Cc2ccccc2)N)C(=O)CNc3ccccc3Cl C16046264
CC1=C([C@@H](NC(=O)N1)c2cc(c(c(c2)Br)O)Cl)C(=O)Nc3ccccc3C(=O)OC C16382411
Cc1cccc(c1N)C(=O)OCC(=O)Nc2c(c3c(s2)CCCC3)C(=O)NCCOC C19353190
C/C(=N\Nc1nnc(n1N)SCC(=O)NCc2ccc(cc2)F)/c3ccc(cc3)Br C21323068
CCCCn1c(c(c(=O)[nH]c1=O)N(CC)CC(=O)NC23CC4CC(C2)CC(C4)C3)N C21385581
c1cc(cc(c1)I)NC(=O)CNc2cc(ccc2NCCO)[N+](=O)[O-] C21698858
COc1ccc(cc1)CNc2nnc(s2)SCC(=O)Nc3c(c4c(s3)CCCC4)C(=O)N C21737623
c1cc(ccc1N(CCC(=O)N)C(=O)COC(=O)c2c(c(c(c(n2)Cl)Cl)N)Cl)F C16804736
Cc1cc2c(c([nH]c2c(c1)[N+](=O)[O-])C(=O)N/N=C/c3ccc(cc3O)O)c4ccccc4 C22135315
Cc1ccc(cc1)S(=O)(=O)N[C@@H](CC(C)C)C(=O)NNC(=O)c2cc(c[nH]2)Br C23915054
CC(C)NS(=O)(=O)c1ccc(cc1)/C=C/C(=O)Nc2ccc(cc2)NC(=O)NCC=C C32058450
CC(C)C[C@@H](C(=O)N)NC(=O)[C@H](CC(C)C)NC(=O)c1cc2ccccc2oc1=O C32603043
CC(C)(C)CC(C)(C)NC(=O)[C@@H](c1c(cc(cc1O)O)O)N(Cc2ccco2)C=O C36499272
CC(C)(C)NC(=O)[C@H](c1ccc(cc1)O)N(Cc2ccco2)C(=O)c3c(cccc3O)O C36500467
CCCCNC(=O)[C@H](c1cccc(c1)O)N(Cc2ccco2)C(=O)c3cccc(c3O)O C36500703
CCCCNC(=O)[C@H](c1c(cc(cc1O)O)O)N(Cc2ccco2)C(=O)C=C(C)C C36502719
CCCCNC(=O)[C@@H](c1c(cc(cc1O)O)O)N(Cc2ccco2)C(=O)C(=C)C C36505027
c1ccc(c(c1)N([C@H](c2c(cc(cc2O)O)O)C(=O)NC3CCCCC3)C(=O)c4ccco4)Cl C36543941
CCCN([C@H](c1ccc(c(c1)OC)O)C(=O)NC(C)(C)C)C(=O)c2c(cccc2O)O C36571185
Cc1ccc(o1)CN([C@@H](c2c(cc(cc2O)O)O)C(=O)NC(C)(C)C)C(=O)C(=C)C C36601628
CCCCNC(=O)[C@H](c1c(cc(cc1O)O)O)N(Cc2ccc(o2)C)C(=O)C(=C)C C36601635
CC(C)c1nnc(n1N)SCc2ccc(cc2)CSc3nnc(n3N)C(C)C C01807362
CC(C)C[C@H]1NN[C@@H](S1)NC(=O)[C@@H]2CC(=O)N(C2)CCc3c[nH]c4c3cc(cc4)OC C39252477
CC(C)C[C@H]1NN[C@H](S1)NC(=O)[C@@H]2CC(=O)N(C2)CCc3c[nH]c4c3cc(cc4)OC C39252482
CCC(C)(C)C1CCC2(CC1)C(=O)N(C(=O)N2)CC(=O)Nc3ccc4c(c3)[nH]c(=O)[nH]4 C39544368
c1ccc2c(c1)cccc2OCCCn3c4ccccc4nc3S[C@H]5[C@H]([C@@H]([C@@H]([C@@H](O5)CO)O)O)O C39916043
CCOCCCNC(=O)c1c2c(sc1NC(=O)c3cc(n[nH]3)c4cccc(c4O)C)CCC2 C40527307
c1cc2c(ccc(c2nc1)Oc3c(c(ncn3)NNC(=O)c4ccc(cc4)Cl)N)Br C40784451
Cc1cc(ccc1NC(=O)CNC(=O)C2=NN([C@H](C2)C(=O)N)c3ccccc3)Br C45947480
CCc1ccc2c(c1)[C@]3([C@H]4[C@@H]([C@H](N3)Cc5ccc(c(c5)O)O)C(=O)N(C4=O)Cc6ccccc6)C(=O)N2 C15967815
COc1cc(ccc1O)[C@@H](C(=O)NC2CCCCC2)N(c3ccccc3)C(=O)c4c(cccc4O)O C36610244
Cc1c\2c(oc1C(=O)Nc3ccc(cc3)N=Nc4ccccc4)CCC/C2=N\NC(=O)N C40824368
C[C@@H](C(=O)Nc1c(c2c(s1)CCC2)C(=O)N)OC(=O)c3cc4ccccc4cc3NC(=O)C C58361369
CCCCn1c(c(c(=O)[nH]c1=O)N(Cc2ccccc2)CC(=O)NC3CCCC3)N C27313908
c1ccc(c(c1)CNC(=O)CSc2nc([nH]n2)N/N=C/c3ccccc3O)Cl C06336492
C[C@@H](C(=O)NCC=C)Sc1nc([nH]n1)N/N=C/c2cc(cc(c2O)Cl)Cl C59815737
CCN1[C@H](NN[C@@H]1SCc2[nH]c(=O)c3ccccc3n2)CC(=O)Nc4ccccc4C C39561970
CC(C)(C)NC(=O)c1ccc(cc1)NCC(=O)Nc2ccc(cc2)C(=O)NCc3ccco3 C66085804
c1ccc2c(c1)CC[C@@]23C(=O)N(C(=O)N3)CC(=O)Nc4ccccc4Cl C03288552
CCOc1ccc(cc1)[C@@H]2c3c(c4ccccc4n(c3=O)C)OC(=C2C#N)N C01427790
Cc1cccc(c1O)C(=O)N2[C@@](CC(=N2)c3ccncc3)(C(F)(F)F)O C00871866
Cc1ccc(cc1C)n2c(=O)c3c4c(sc3n(c2=O)CC(=O)N)CCCCC4 C04176363
c1ccc2c(c1)c3c(c(=O)o2)[C@H](C(=C(O3)N)C#N)c4ccc(cc4)OC(F)F C00715686
Cc1cc2c(c(=O)n1Cc3ccco3)[C@@H](C(=C(O2)N)C#N)c4ccc(cc4)Cl C02258032
C[C@@H]1CCCC[C@H]1NC(=O)CN2C(=O)[C@@]3(CCc4ccccc4C3)NC2=O C06078958
Cc1ccc(c(c1)F)NC(=O)CN2C(=O)[C@@]3(CCc4c3cccc4)NC2=O C06587761
Cc1c(sc2c1c(=O)[nH]c(n2)CC(=O)N/N=C\3/C[C@@H](CC(C3)(C)C)C)C C08045530
C[C@@H]1CCCC[C@@H]1NC2=NN/C(=C/3\C=C(N=C3)C(=O)N4CCCC4)/CS2 C08745540
Cc1nc2c(c3c(s2)CCCCC3)c(=O)n1/N=C/c4ccc(c(c4)O)O C03252234
Cc1ccc(cc1N)n2cc3c(c2c4ccc(cc4)F)c(=O)n(c(=O)n3C)C C12324439
CCCCN1c2ccccc2[C@@]3(C1=O)C(=C(OC4=C3C(=O)CC(C4)(C)C)N)C#N C12420082
Cc1ccc(cc1)O[C@@H](C)C(=O)N2CCc3c(sc4c3c(ncn4)N)C2 C12555374
C[C@]1(C(=O)N(C(=O)N1)NC(=O)c2c(c3ccccc3s2)Cl)c4ccccc4 C13100248
CNC(=O)c1cccc2c1N[C@H]([C@@H]3[C@@H]2C=CC3)c4cc(ccc4Cl)[N+](=O)[O-] C14473283
Cc1c(c([nH]c1C(=O)Nc2cc3c(cc2Br)OCCO3)C)C(=O)C C24945572
CCOc1cc(ccc1O)[C@@H]2C3=C(CCCC3=O)Nc4ccccc4N2C(=O)C C27904873
C[C@H](c1nc2ccccc2s1)N3CCN(CC3)c4cc(nc(n4)N)Cl C32779178
Cc1ccc(nc1)NC(=O)C2=C(NC3=C([C@@H]2c4cccnc4)C(=O)CC(C3)(C)C)C C18097460
COC(=O)[C@@H]1Cc2c3ccccc3[nH]c2[C@@H](N1)c4ccc5c(c4)OCCO5 C34792481
Cc1c(c2ccccc2[nH]1)C(=O)CN3C(=O)[C@]4(C[C@H](CC(C4)(C)C)C)NC3=O C03288783
Cc1cc(cc(c1O)/C=N/NC(=O)[C@H]2C=C(N=N2)C)I C38995151
Cc1cc(nc2c1C3=NC(=O)C4=C([C@H]3S2)OC(=C([C@H]4c5ccccc5)C#N)N)C C39315625
Cc1cc(cc(c1)N2[C@@H]3CCC[C@@H]([C@@H]3C=N2)NC(=O)c4c[nH]c(cc4=O)C)C C39447253
COc1cc2c(cc1SC)[C@H]3CO[P@](=O)(NN3CC2)c4ccccc4O C39464316
CCOc1cc2c(cc1F)[C@@H]3CO[P@](=O)(NN3CC2)c4ccccc4O C39464499
CCO[P@]1(=O)NN2C[C@@H]3C=C(C(=C[C@@H]3C[C@@H]2CO1)c4ccccc4O)Cl C39469355
C[C@H]1C[C@@]2(CC(C1)(C)C)C(=O)N(C(=O)N2)CC(=O)Nc3ccc4c(c3)CCC4 C06236206
Cc1cccc(c1NC(=O)CN2C(=O)[C@]3(C[C@H](CC(C3)(C)C)C)NC2=O)C C36692957
C[C@H]1CN/C(=[NH+]\C(=O)Cn2c(nnc2[S-])c3ccc(cc3)Cl)/S1 C39747572
c1ccc2=[NH+]CC(=c2c1)/C=C\3/C(=O)N(C(=S)S3)c4ccc(c(c4)C(=O)[O-])O C39909777
CC1=C2[C@@H](C(=C(O[C@@H]2N=N1)N)C(=O)OC)c3ccc(cc3)Br C39943320
c1cc2c(cc1NC(=O)/C=C/c3ccc(o3)I)[nH]c(=O)o2 C44744872
c1cc(cc(c1)Cl)N2CCN(CC2)CN3C(=O)c4cccc(c4C3=O)N C45773644
C[C@@H]1C[C@]2(CC(C1)(C)C)C(=O)N(C(=O)N2)CC(=O)Nc3cccc(c3)C#C C25158204
Cc1cc(cc\2c1N(C(=O)/C2=N\NC(=O)c3cccc(c3)O)C)Br C12445804
c1cc(ccc1c2cc3c(s2)c(ncn3)N4CCO[C@H](C4)C(=O)N)Cl C50956290
CN1[C@H]([C@H](c2ccccc2C1=O)C(=O)N=c3[nH]c4ccccc4[nH]3)c5ccccc5 C36365561
Cc1cc(cc(c1)NC(=O)CN2C(=O)[C@@]3(CCCc4c3ccs4)NC2=O)C C05680803
Cc1c(sc2c1c(=O)[nH]c(n2)[C@@H](C)Nc3ccc4c(c3)CCN4C(=O)C)C C19669520
c1ccc2c(c1)OC[C@@H](O2)C(=O)NNC(=O)C34C[C@H]5C[C@@H](C3)CC(C5)(C4)Cl C05975380
C[C@H]1C[C@@]2(CC(C1)(C)C)C(=O)N(C(=O)N2)CC(=O)N[C@@H]3CCc4c3cccc4 C53475950
CC1(Oc2ccc(cc2O1)NC(=O)c3c[nH]c(=S)n3c4ccccc4)C C47285501
c1cc2c(c(c1)Cl)NC(=O)[C@@]23CC(=O)Nc4c3cnn4c5ccc(cc5)Cl C20727860
Cc1ccccc1n2c3c(cn2)[C@]4(CC(=O)N3)c5cccc(c5NC4=O)Cl C20745745
COc1ccccc1[C@@H]2[C@@H]3C(=NN=C3OC(=C2C#N)N)c4ccccc4Cl C00985814
c1cc(ccc1C2=NN=C3[C@H]2[C@@H](C(=C(O3)N)C#N)c4ccncc4)Br C04659782
c1ccc(cc1)N2C=CC(=O)[C@H](N2)C(=O)/N=c\3/[nH]c4ccc(cc4s3)F C39024722
c1ccc2c(c1)C[C@H](N(C2)C(=O)c3ccn(n3)c4ccccc4Cl)C(=O)N C65087322
C[NH+](CCCNC(=O)[C@H]1C[C@@H]2CCC[NH+]2[C@@]13c4ccccc4NC3=O)C5CCCCC5 C06894712
c1cc(cc(c1)C(F)(F)F)C[NH2+]Cc2cc3cc4c(cc3[nH+]c2N5CCC[C@H](C5)CO)OCO4 C12130945
CCOC(=O)[NH+]=c1ccc-2c(cc(oc2c1)O)C[NH+](C)CC(=O)Nc3ccc(cc3)C C30538019
Cc1ccc(c(c1)S(=O)(=O)/N=C\2/[C@@H]([NH+]=c3ccccc3=[NH+]2)Nc4ccc(cc4)NC(=O)C)C C38966346
Cc1cccc2=C3[C@H]([NH+]=c12)[NH+]=C(N=N3)N/N=C/c4cc(cc(c4O)Br)Cl C39205118
c1ccc2=[NH+][C@@H]3C(=c2c1)N=NC(=[NH+]3)N/N=C/c4cc(c(c(c4)Br)O)Br C39412407
CSCCC(=O)N1C[C@@H](C2(C1)CC[NH2+]CC2)C(=O)NC[C@H](c3cccnc3)[NH+]4CCCC4 C39594847
Cc1ccsc1C(=O)N2C[C@@H](C3(C2)CC[NH2+]CC3)C(=O)NCCC[NH+]4CCCC[C@@H]4C C39628645
C1C[C@H](N(C1)C(=O)C(F)(F)F)C(=O)N2C[C@H](C3(C2)CC[NH2+]CC3)C(=O)N[C@@H]4C[NH+]5CCC4CC5 C39662943
c1cc(c(cc1Cl)C(=O)N2C[C@@H](C3(C2)CC[NH2+]CC3)C(=O)N[C@@H]4C[NH+]5CCC4CC5)F C39663193
Cc1cc(n(n1)C(C)(C)C)C(=O)N2C[C@@H](C3(C2)CC[NH2+]CC3)C(=O)N[C@H]4C[NH+]5CCC4CC5 C39663231
CCn1c(c(c(n1)C)Br)C(=O)N2C[C@H](C3(C2)CC[NH2+]CC3)C(=O)N[C@H]4C[NH+]5CCC4CC5 C39663240
c1ccc2c(c1)OC[C@@H](O2)C(=O)N3C[C@@H](C4(C3)CC[NH2+]CC4)C(=O)N[C@@H]5C[NH+]6CCC5CC6 C39663241
c1ccc2c(c1)OC[C@H](O2)C(=O)N3C[C@@H](C4(C3)CC[NH2+]CC4)C(=O)N[C@@H]5C[NH+]6CCC5CC6 C39663242
c1ccc2c(c1)OC[C@H](O2)C(=O)N3C[C@H](C4(C3)CC[NH2+]CC4)C(=O)N[C@@H]5C[NH+]6CCC5CC6 C39663244
CC[C@@H](c1ccccc1)C(=O)N2C[C@@H](C3(C2)CC[NH2+]CC3)C(=O)NC[C@@H](c4ccc(cc4)OC)[NH+]5CCCC5 C39664131
CC[C@@H](c1ccccc1)C(=O)N2C[C@H](C3(C2)CC[NH2+]CC3)C(=O)NC[C@@H](c4ccc(cc4)OC)[NH+]5CCCC5 C39664133
Cc1ccn2cc([nH+]c2c1)CNC(=O)[C@H]3CN(CC34CC[NH2+]CC4)C(=O)c5ccc(c(c5)C)Br C39670107
Cc1ccn2cc([nH+]c2c1)CNC(=O)[C@@H]3CN(CC34CC[NH2+]CC4)C(=O)c5cccn5C C39670122
Cc1ccn2cc([nH+]c2c1)CNC(=O)[C@H]3CN(CC34CC[NH2+]CC4)C(=O)[C@@H]5COc6ccccc6O5 C39670194
Cc1ccn2cc([nH+]c2c1)CNC(=O)[C@H]3CN(CC34CC[NH2+]CC4)C(=O)c5ccc(o5)c6ccccc6F C39670245
Cc1ccn2cc([nH+]c2c1)CNC(=O)[C@H]3CN(CC34CC[NH2+]CC4)C(=O)c5ccc(o5)c6ccc(cc6)F C39670251
Cc1ccc2[nH+]c(cn2c1)CNC(=O)[C@@H]3CN(CC34CC[NH2+]CC4)C(=O)C5CCOCC5 C39670612
Cc1cccc2n1cc([nH+]2)CNC(=O)[C@H]3CN(CC34CC[NH2+]CC4)C(=O)[C@@H]5COc6ccccc6O5 C39670787
C[C@@H]1C(=c2cc(ccc2=[NH+]1)C#N)CCNC(=O)[C@@H]3CN(CC34CC[NH2+]CC4)C(=O)c5ccncc5 C39674784
C[C@H]1C(=c2cc(ccc2=[NH+]1)C#N)CCNC(=O)[C@@H]3CN(CC34CC[NH2+]CC4)C(=O)c5ccncc5 C39674785
C[C@H]1C(=c2cc(ccc2=[NH+]1)C#N)CCNC(=O)[C@H]3CN(CC34CC[NH2+]CC4)C(=O)c5ccc6ccccc6n5 C39674851
c1ccc2c(c1)OC[C@@H](O2)C(=O)N3C[C@@H](C4(C3)CC[NH2+]CC4)C(=O)N[C@H]5C[NH+]6CCC5CC6 C39681949
CCCCCCC(=O)N1C[C@@H](C2(C1)CC[NH2+]CC2)C(=O)NCC3CC[NH+](CC3)C4CCCC4 C39689196
CC1=C([C@@H](N(N1)c2ccc(cc2)Br)O)/C=C(\C#N)/C3[NH+]=c4ccccc4=[NH+]3 C39698058
CCCNC(=S)N1CCC2(CC1)[NH2+][C@@H](C(=O)N2C3CC[NH+](CC3)Cc4ccccc4)[C@@H](C)CC C36028062
CCCNC(=S)N1CCC2(CC1)[NH2+][C@H](C(=O)N2C3CC[NH+](CC3)Cc4ccccc4)[C@H](C)CC C36028065
c1ccc2=[NH+]C([NH+]=c2c1)CS[C@H]3NN[C@@H](N3Cc4ccco4)c5ccc(cc5)Cl C63162962
C[C@@H]1C(=c2cc(ccc2=[NH+]1)OC(F)(F)F)CCN3C(=O)OC4([C@@]3(C)O)CC([NH2+]C(C4)(C)C)(C)C C63506871
c1ccc(cc1)N2[C@@H]([C@@H](CN2)C[NH+]3CCC(CC3)C(=O)NCCC4=c5ccccc5=[NH+]C4)n6cccc6 C63529044
c1cc2c(cc1[C@H]3C[C@@H](N4C(=[NH+]3)C[C@@H](N4)C(=O)NC[C@@H]5C=c6cc(ccc6=[NH+]5)Cl)C(F)(F)F)OCO2 C63537948
c1cc2c(cc1[C@H]3C[C@H](N4C(=[NH+]3)C[C@@H](N4)C(=O)NC[C@@H]5C=c6cc(ccc6=[NH+]5)Cl)C(F)(F)F)OCO2 C63537953
Cc1ccc(cc1)[C@H]2C[C@H](N3C(=[NH+]2)C[C@@H](N3)C(=O)NC[C@@H]4C=c5cc(ccc5=[NH+]4)Cl)C(F)(F)F C63537967
COc1ccc(cc1)C2=[NH+]C3=C[C@H](NN3C(=C2)C(F)(F)F)C(=O)NCCC4=c5cc(ccc5=[NH+]C4)OC C63546948
Cc1ccc2=[NH+]CC(=c2c1)CCNC(=O)[C@H]3C=C4[NH+]=C(C=C(N4N3)C(F)(F)F)c5ccc(cc5)F C63547030
c1cc(sc1)C2=[NH+]C3=C[C@H](NN3C(=C2)C(F)(F)F)C(=O)NCCC4=c5cc(ccc5=[NH+]C4)Cl C63547041
C[C@H]1C[C@@H](C[NH+](C1)CCCNC(=O)[C@H](CC2=c3ccccc3=[NH+]C2)NC(=O)C4CCC(CC4)C)C C63626084
C[NH+](C)[C@H](CNC(=O)[C@H](CC1=c2ccccc2=[NH+]C1)NC(=O)c3ccc(cc3)F)c4cccs4 C63807620
CC1(CC(CC([NH2+]1)(C)C)NC(=O)C(=O)N2CCN(CC2)C(=O)[C@@H]3C=c4ccccc4=[NH+]3)C C63818916
CC(C)[C@H](C1[NH+]=c2ccccc2=[NH+]1)NC(=O)CS[C@@H]3N=NNN3c4ccccc4Cl C64164328
CC(C)[C@@H](C1[NH+]=c2ccccc2=[NH+]1)NC(=O)CS[C@H]3N=NNN3c4ccccc4Cl C64164331
CC1=C2[C@H](CC(=O)N[C@@H]2N(N1)C3[NH+]=c4ccccc4=[NH+]3)c5ccc(c(c5)Br)OC C64450346
CC(C)(C)Nc1c([nH+]c2n1N[C@@H](S2)N3CCN(CC3)C(=O)[C@H]4C=c5ccccc5=[NH+]4)c6ccccc6 C64450876
CC(C)(C)Nc1c([nH+]c2n1N[C@H](S2)N3CCN(CC3)C(=O)[C@H]4C=c5ccccc5=[NH+]4)c6ccccc6 C64450877
CC1CC[NH+](CC1)c2ccc(cc2)[C@H]3N[C@H](ON3)C(=O)N4CCN(CC4)C(=O)[C@@H]5C=c6ccccc6=[NH+]5 C64519995
CC[C@H](C)[C@@H](c1nnc(o1)SCC(=O)Nc2cc(ccc2C)C)[NH3+] C06707325
c1cc(ccc1CCN2C(=O)[C@@H](C(=NC2=O)O)/C=N/[C@H]3CCCC[C@@H]3[NH3+])F C06448136
c1cc(ccc1CN2C(=O)[C@H](C(=O)N=C2O)/C=N/[C@@H]3CCCC[C@@H]3[NH3+])F C06448184
c1cc(ccc1CN2C(=O)[C@H](C(=O)N=C2O)/C=N/[C@@H]3CCCC[C@H]3[NH3+])F C06448187
C[C@@H](C(=O)NC(=O)NC(C)(C)C)[NH+]1CCN(CC1)c2ccccc2O C08309256
c1cc(oc1)CNC(=S)N2CCC(CC2)(C(=O)N)[NH+]3CCCCC3 C02433757
CN(c1c(ccc[nH+]1)CNC(=O)[C@@H]2CCCN(C2)C(=O)N)C3CCCCC3 C11712521
CC(C)(CO)NC(=O)C[C@@H]1C(=O)NCC[NH+]1Cc2cccc(c2F)F C12712925
CCn1c(cc(n1)C(=O)Nc2c(c3c(s2)C[NH+](CC3)C)C(=O)N)C C13702980
c1ccc2c(c1)[C@](C(=O)N2C[NH+]3CCCCC3)([C@H]4C(=O)N=C(S4)N)O C09935073
CC1(CCC[C@H](C1)[NH+]2CCC(CC2)Cn3cc(nn3)CNC(=O)N)C C19795080
CC(C)(C)/[NH+]=C(\N)/SCC(=O)N1C[C@@H](Oc2c1cccc2)C(=O)NC C29547582
C[C@H](C(=O)N1CCC2(CC1)c3c([nH+]c[nH]3)CCN2)NC(=O)c4ccccc4 C24985522
c1cc(ccc1Cc2nc(on2)[C@H](Cc3c[nH]cn3)[NH3+])Br C37330775
COc1cc(cc(c1O[C@H]2CS(=O)(=O)C[C@@H]2O)Br)C[NH3+] C37711755
Cc1ccc2=[NH+][C@H]([NH+]=c2c1)C3=C(N(CC3=O)c4ccc(cc4)C(=O)[O-])N C38819074
c1c(cc(cc1C(F)(F)F)F)C(=O)N2C[C@@H](C3(C2)CC[NH2+]CC3)C(=O)NCCCO C39605362
Cc1ccc(cc1F)C(=O)N2C[C@@H](C3(C2)CC[NH2+]CC3)C(=O)NCCCO C39605396
Cc1ccc(c(c1F)F)C(=O)N2C[C@H](C3(C2)CC[NH2+]CC3)C(=O)NCCCO C39605417
C1C[C@@H](CC=C1)C(=O)N2C[C@@H](C3(C2)CC[NH2+]CC3)C(=O)NCCCO C39605510
C[C@@H](CCCC(C)(C)O)NC(=O)[C@H]1CN(CC12CC[NH2+]CC2)C(=O)C C39631147
Cc1ccc(c(c1)C)C(=O)N2C[C@@H](C3(C2)CC[NH2+]CC3)C(=O)N[C@@H](C)C(=O)NC C39683993
CN(C)Nc1c(c(nc[nH+]1)N2CCN(CC2)c3cccc(c3)Cl)N C40728124
CCC(=O)N1C[C@@H](C2(C1)CC[NH2+]CC2)C(=O)N[C@H](C)c3c([nH]nc3C)C C44713797
C[C@H]1CCCC[NH+]1[C@@H](C)CNC(=O)NN[C@@]2(CCS(=O)(=O)C2)C C46338822
c1csc(c1Br)S(=O)(=O)N(CC(=O)N)C2CC[NH2+]CC2 C49060973
Cc1c(c(n(n1)CC(C)C)C)NC(=O)C(=O)NC2CC([NH2+]C(C2)(C)C)(C)C C49547891
CC[NH+]1CCC[C@@H]1CNS(=O)(=O)c2cc(cnc2N)Br C50649154
C[NH+]1CC[C@@H](C1)CNS(=O)(=O)c2cc(cnc2N)Br C50660254
c1cc(sc1)C(=O)NNC(=O)NCc2cc[nH+]c(c2)N3CCCC3 C29327699
c1ccc2c(c1)CC[NH+](C2)C[C@H](Cn3c4ccccc4nc3CC(=O)N)O C60042856
C[C@@H]1C(=C(NN1C)C)NC(=O)C(=O)NCCC2=c3cc(ccc3=[NH+]C2)Cl C63795383
C1C[C@H](CN(C1)C(=O)C2=CC3=CC=N[C@H]3C=C2)CN4C[C@@H](N[NH2+]4)CCO C63870864
C[C@H]1CCC[C@](C1)(CNC(=O)c2ccc(o2)S(=O)(=O)N)[NH+](C)C C64309584
C[C@H](C(=O)NC(=O)NC1CCCC1)[NH+]2CCC[C@H](C2)C(=O)NC3CC3 C65251651
CC1=c2cc(ccc2=[NH+][C@H]1CN3CCN4[C@@H](C3)C=C(N4)C(=O)NCCO)F C65404920
C[C@H](CNC(=O)N[C@@H](C)c1ccc2c(c1)CCC(=O)N2)[NH+]3CCCC3 C65443920
Cc1c(sc2c1c(nc(n2)CC[NH3+])N(C)CC3(CCOCC3)CO)C C65488386
C[C@H](c1ccccc1)[NH+]2CC[C@@H](C2)NC(=O)NN[C@]3(CCS(=O)(=O)C3)C C65522588
Cc1cc([nH]n1)C[C@@H](C)NC(=O)C2=C[C@H]3C[NH+](CCCN3N2)C(C)C C65534765
C[C@@H]1C[C@@H](c2ccccc2N1C(=O)C(=O)NC[C@H]3CC[NH+](C3)C(C)C)C(=O)N C65638705
CC1CCN(CC1)c2ccc(c[nH+]2)CNC(=O)C(C)(C)NC(=O)NC C65781508
CCNC(=O)NC(=O)[C@@H](C)[NH+]1CCC(CC1)C(=O)NC2CCCCC2 C65965035
CCNC(=O)NC(=O)[C@H](C)[NH2+]CC1(CCOCC1)c2ccc(cc2)F C66390507
CC(=O)Nc1cc(c(cc1F)F)NC(=O)NCCc2cn3c([nH+]2)CCCC3 C66980595
CCOc1ccc(cc1)c2nc(cs2)C[NH+]3C[C@H](C[C@@H]3C(=O)N)O C67128859
CN(C)c1nc(nc(n1)N)C[NH+]2CCC(CC2)[C@H](c3ccc(cc3)Cl)O C67401216
C1C[NH+](C[C@@H]1NC(=O)CCCC[C@@H]2[C@@H]3[C@@H](CS2)NC(=O)N3)C4CC4 C67614395
CC1CC[NH+](CC1)C[C@H](CNC(=O)NC[C@@H]2Cc3ccccc3O2)O C67622558
CC1CC[NH+](CC1)C[C@@H](CNC(=O)NCc2csc(n2)C(C)(C)C)O C67640027
CC[NH+]1CCc2c(sc(c2C(=O)N)NC(=O)c3cc4ccccc4oc3=O)C1 C04087263
CC[NH+]1CCc2c(sc3c2C(=N[C@H](N3)c4cc(cc(c4O)OC)Cl)O)C1 C04556399
CCc1nnc(s1)NC(=O)c2c(c3cc4c(nc3s2)CC[NH+](C4)C(C)C)N C04708266
c1ccc(cc1)Cn2c3ccccc3nc2[C@H]4[NH+]=C(Nc5n4c6ccccc6n5)N C04741798
CCNC(=O)N[C@@H]1[C@H]2CO[C@H](O2)[C@@H]([C@H]1O)[NH+]3CCC(CC3)Cc4ccccc4 C12483472
Cc1c(cnn1C)C[NH+](C)CC(=O)Nc2c(c3c(s2)C[C@@H](CC3)C)C(=O)N C17079533
c1ccc(cc1)N2CCN(CC2)[C@H]3[C@H](O[C@H]([C@H]3O)CO)C[NH2+]Cc4ccc(cc4)F C20464905
Cc1cc(ccc1Br)NC(=O)c\2cc3c(cnc(c3o/c2=[NH+]\O)C)CO C20849232
C[C@@H](CNC(=O)Cc1ccc(s1)S(=O)(=O)N)[NH+]2CCc3c(ccs3)C2 C25126289
CC(C)CNC(=O)NC(=O)C[NH+]1CCC[C@@H]1C(=O)Nc2cc(ccc2Cl)Cl C26603247
c1cc(c(cc1Cl)Cl)C(=O)N2CC[NH+](CC2)CC(=O)Nc3c(ccs3)C(=O)N C30260677
C[NH+](Cc1ccccc1)[C@H]2[C@H](O[C@H]([C@H]2O)CO)CNC(=O)c3ccc(c(c3)Cl)F C30879657
C[C@@H](c1ccc(c(c1)Cl)Cl)[NH2+][C@H](C)C(=O)c2c(n(c(=O)n(c2=O)C)C)N C32791557
C[C@H](c1ccc(c(c1)Cl)Cl)[NH2+][C@H](C)C(=O)c2c(n(c(=O)n(c2=O)C)C)N C32791559
c1ccc(c(c1)C2=N[C@@H](C(=O)Nc3c2cc(cc3)Br)OC(=O)CCC[NH3+])Cl C01819585
c1ccc(c(c1)C2=N[C@H](C(=O)Nc3c2cc(cc3)Br)OC(=O)CCC[NH3+])Cl C01819584
CCC[NH+]1CCc2c(sc(c2C(=O)N)NC(=O)c3cc(nn3C(C)C)C)C1 C38506998
c1ccc(cc1)CC2=C[C@@H]3C[C@@H]4CO[P@@](=O)(N[NH+]4C[C@@H]3C=C2O)c5ccccc5O C39467059
c1ccc(cc1)CC2=C[C@@H]3C[C@H]4CO[P@@](=O)(N[NH+]4C[C@@H]3C=C2O)c5ccccc5O C39467063
C[C@H](CCCC(C)(C)O)NC(=O)[C@@H]1CN(CC12CC[NH2+]CC2)C(=O)c3ccc(cc3F)F C39631346
C[C@@H](CCCC(C)(C)O)NC(=O)[C@H]1CN(CC12CC[NH2+]CC2)C(=O)c3cc(cc(c3)F)F C39631385
C[C@@H](CCCC(C)(C)O)NC(=O)[C@H]1CN(CC12CC[NH2+]CC2)C(=O)c3cc(cc(c3)Cl)Cl C39631394
Cc1ccc(cc1F)C(=O)N2C[C@@H](C3(C2)CC[NH2+]CC3)C(=O)N[C@H](C)CCCC(C)(C)O C39631596
C[C@H](CCCC(C)(C)O)NC(=O)[C@@H]1CN(CC12CC[NH2+]CC2)C(=O)c3cccc(c3Cl)Cl C39631622
Cc1ccc(cc1C(=O)N2C[C@@H](C3(C2)CC[NH2+]CC3)C(=O)N[C@@H](C)CCCC(C)(C)O)F C39631785
C[C@@]1(CCS(=O)(=O)C1)NNC(=O)NCC2(CCCCC2)[NH+]3CCCCC3 C43111740
C[C@]1(CCS(=O)(=O)C1)NNC(=O)NC[C@@H](c2ccccc2Cl)[NH+](C)C C43307515
CCC[C@H](C)C(=O)N1C[C@H](C2(C1)CC[NH2+]CC2)C(=O)N[C@@H](C)c3c([nH]nc3C)C C44713644
Cc1cc(c(o1)C)C(=O)NNC(=O)NCc2ccccc2C[NH+]3CCC[C@H](C3)C C45789212
Cc1ccc(cc1)C[C@@H]2CCC[NH+](C2)CC(=O)c3c(n(c(=O)[nH]c3=O)C4CC4)N C51063921
C[C@@H]1C[C@H](C[NH+](C1)Cc2ccccc2CNC(=O)N3CCO[C@@H](C3)C(=O)N)C C51684378
Cc1ccc2c(c1)[nH]c(n2)[C@H](C)NC(=O)[C@H]3CN(CC34CC[NH2+]CC4)C(=O)c5ccccc5F C44736990
COCC[C@H](C(=O)Nc1c(cc(cc1Br)Br)C(=O)OC)[NH3+] C52808189
Cc1ccc2c(c1)[nH]c(n2)[C@H](C)NC(=O)[C@H]3CN(CC34CC[NH2+]CC4)C(=O)c5ccc(cc5F)F C44737124
CCC(=O)N1C[C@@H](C2(C1)CC[NH2+]CC2)C(=O)N[C@H](C)c3[nH]c4cc(ccc4n3)C C44737214
Cc1ccc2c(c1)[nH]c(n2)[C@H](C)NC(=O)[C@@H]3CN(CC34CC[NH2+]CC4)C(=O)c5ccc(c(c5)C)C C39695813
Cc1ccc2c(c1)[nH]c(n2)[C@@H](C)NC(=O)[C@H]3CN(CC34CC[NH2+]CC4)C(=O)c5ccc(c(c5)C)C C44737412
c1ccc2c(c1)nc3n2[C@H](NC(=[NH2+])N3)c4ccc(cc4)n5ccc(n5)C(F)(F)F C54681193
c1ccc2c(c1)NC(=O)C3(N2)CC[NH+](CC3)Cc4c[nH]nc4c5ccc(cc5)F C55325237
Cc1cc([nH+]c2c1c(c(s2)C(=O)OCC(=O)NC(=O)c3cccs3)N)C C57481733
CCOC(=O)c1ccc(cc1)/[NH+]=c\2/c(cc3c(cnc(c3o2)C)CO)C(=S)N C04335261
c1cc(c(c(c1)Cl)[C@@H](CNC(=O)NNC(=O)c2ccoc2)[NH+]3CCCC3)F C61862549
c1ccc2=[NH+][C@@H](C=c2c1)C(=O)N3CCC[C@H](C3)C(=O)NCCc4ccc(c(c4)O)O C63295090
COc1cccc2=[NH+][C@H](C=c21)C(=O)NCCC(=O)N[C@H]3Nc4ccccc4S3 C63303063
c1ccc2=[NH+]CC(=c2c1)CCNC(=O)CC[C@@H]3C(=Nc4ccccc4C(=O)N3)O C63386827
c1ccc2=[NH+][C@H]3[C@@H](NCCC3=c2c1)[C@@H]4[C@@H](N[C@@H](N(C4=O)Cc5ccc(cc5)F)S)O C63896912
Cc1ccc2=[NH+]CC(=c2c1)CCN3C[C@@H](CC3=O)C(=O)N[C@@H]4NN[C@@H](S4)C C63948113
Cc1ccc(cc1NC(=O)C(=O)NCC(C)(C)[NH+]2CCC[C@@H](C2)C)C(=O)NC C67392792
Cc1cc(ccc1NC(=O)C(=O)NCC(C)(C)[NH+]2CCC[C@H](C2)C)C(=O)NC C67392815
c1cc(cc(c1)NC(=O)[C@H]2CCCO2)CNC(=O)N[C@@H]3CC[NH+]4[C@@H]3CCCC4 C67606997
Cc1cc2c(c(=O)n1CCc3ccc(c(c3)OC)OC)[C@H](C(=C(O2)N)C#N)c4ccc5c(c4)OCO5 C02430217
Cc1c(c(n(n1)Cc2ccccc2)C)CNC(=O)CN3C(=O)[C@]4(CCOc5c4cccc5)NC3=O C08880761
Cc1ccc(cc1)S(=O)(=O)N2CCC[C@@H]2C(=O)Nc3c(c4c(s3)CCC4)C(=O)NC(=O)OC C08893822
CN(c1cccc(c1)Cl)S(=O)(=O)c2cccc(c2)C(=O)NN3C(=O)C4(CCCCC4)NC3=O C09798808
CC[C@@H]1CCc2c(cc(s2)c3nnc(n3C)S[C@@H](C)C(=O)c4c(n(c(=O)n(c4=O)C)C)N)C1 C10440261
CC[C@H]1CCc2c(cc(s2)c3nnc(n3C)S[C@@H](C)C(=O)c4c(n(c(=O)n(c4=O)C)C)N)C1 C10440263
COc1cc(c(cc1OC)OC)[C@@H]2C3=C(C[C@@H](CC3=O)c4cccs4)Nc5c(non5)N2 C12321498
COc1cc(c(cc1OC)OC)[C@@H]2C3=C(C[C@H](CC3=O)c4cccs4)Nc5c(non5)N2 C12321500
c1ccc2c(c1)CCN(C2)S(=O)(=O)c3ccc(cc3)c4nc(c(o4)N5CCC(CC5)C(=O)N)C#N C12421297
CC(C)c1ccccc1n2c(=O)c3ccccc3nc2SCC(=O)c4c(n(c(=O)n(c4=O)C)C)N C03359783
Cn1c(c(c(=O)n(c1=O)C)c2csc(n2)N3[C@@H](CC(=N3)c4ccc(cc4)Cl)c5ccco5)N C14110512
Cc1cc(c(c(c1)C)S(=O)(=O)N2CCC(CC2)C(=O)NNC(=O)[C@@H]3COc4ccccc4O3)C C15795005
CC(C)(C)NC(=O)N1CCC2(CC1)C(=O)N(CN2c3ccccc3)CC(=O)NC[C@@H]4CCCO4 C16613193
Cc1cc(c(c(c1)C)S(=O)(=O)N2CCC(CC2)C(=O)NN3C(=O)C4(CCC(CC4)C)NC3=O)C C17795686
c1ccc(cc1)C(=O)[C@H]2[C@H](C(=C(N2S(=O)(=O)c3ccccc3)N)C#N)c4ccc(cc4)[N+](=O)[O-] C20086024
COc1cc(ccc1OC(=O)c2ccco2)[C@@H]3c4c(c5ccccc5oc4=O)OC(=C3C#N)N C03014111
CCOc1ccc(cc1)n2c(=O)c(c([nH]c2=S)[O-])[C@@H]3c4c(cc5c(c4OC)OCO5)CC[NH+]3C C20756601
CCn1c(=O)c2c3c(sc2nc1S[C@@H](C)C(=O)c4c(n(c(=O)n(c4=O)C)C)N)C[C@H](CC3)C C21121536
CCn1c(=O)c2c3c(sc2nc1S[C@H](C)C(=O)c4c(n(c(=O)n(c4=O)C)C)N)C[C@@H](CC3)C C21121547
Cc1cc(c(o1)C)c2cc(c3cnn(c3n2)C(C)C)C(=O)Nc4ccc5c(c4)NC(=O)[C@@H](O5)C C21475780
Cc1cccc(c1n2c(=O)c3ccccc3nc2S[C@@H](C)C(=O)c4c(n(c(=O)n(c4=O)C)C)N)C C21629517
CC(C)Cn1c2c(c(=O)[nH]c1=O)C(N=C(N2)c3cccc(c3)[N+](=O)[O-])(C(F)(F)F)C(F)(F)F C15304755
CCCn1c(=O)c2ccccc2c(n1)C(=O)NNC(=O)[C@H]3CC(=O)N(C3)c4cccc(c4C)C C17162040
CC(C)(C)c1ccc(cc1)c2nnc(n2N)SCC(=O)N3CCN(CC3)[C@@H]4CCS(=O)(=O)C4 C22739356
c1cc(c(cc1C(=O)N2CCN(CC2)S(=O)(=O)c3ccc(c(c3)C(F)(F)F)Cl)[N+](=O)[O-])N C23154193
CCOC(=O)c1c(c([nH]c1C)C(=O)Nc2c3c(cc(nc3sc2C(=O)N4CCOCC4)C)C)C C24763475
CCOC(=O)C1=C(NC(=O)N[C@@H]1c2ccco2)Cn3cnc4ccc(cc4c3=O)Br C27240181
Cc1ccc(c(c1)F)NC(=O)Cn2cnc3c(c2=O)sc(n3)N4CCC[C@@H](C4)C(=O)NC(C)C C33141470
CC[C@@H](C)[C@@]1([C@@H]2[C@@H]([C@@H]([NH2+]1)c3cccc4c3cccc4)C(=O)N(C2=O)c5cccc(c5)[N+](=O)[O-])C(=O)[O-] C33421923
Cc1cc2c(c(=O)n1Cc3ccco3)[C@@]4(c5ccccc5N(C4=O)CC(C)C)C(=C(O2)N)C(=O)OC C35167781
Cc1cc2c(cc1C)oc3c(c2=O)[C@@H](N(C3=O)c4nnc(s4)C)c5ccc(cc5)OCC(=O)N C35485866
CCOc1cc(cc(c1O)[N+](=O)[O-])/C=C/2\C(=O)N(C(=O)N2)Cc3ccc(cc3)Br C36189839
c1c2cc3c(cc2[nH]c(=O)c1CN(CCN4CCOCC4)C(=O)NC5CCCCC5)OCCO3 C19292521
Cc1ccc(c(c1)O)C2=C[C@@H](N=N2)C(=O)Nc3ccc(cc3)S(=O)(=O)N4C[C@H](O[C@@H](C4)C)C C38577312
c1ccc(cc1)Cc2cc3c(c4c(n(c3=O)S(=O)(=O)Oc5ccccc5)C(=O)C[C@H](N4)O)nc2 C39450516
C[C@@H]1CCc2c(sc(c2C(=O)NC(=O)N(C)C)NC(=O)c3ccc(cc3)S(=O)(=O)N(C)C)C1 C39700522
C[C@H]1CCc2c(sc(c2C(=O)N[C@H]3CCS(=O)(=O)C3)NC(=O)c4ccccc4[N+](=O)[O-])C1 C39836246
Cc1ccc2c(=O)c3c(oc2c1C)C(=O)N([C@@H]3c4ccc(cc4)OCC(=O)N)c5cc(on5)C C40066148
Cc1ccc2c(=O)c3c(oc2c1C)C(=O)N([C@@H]3c4ccc(cc4)OCC(=O)N)c5nnc(s5)C C40066166
C[C@]1(C(=O)N(C(=O)N1)CC(=O)Nc2cc(ccc2n3cncn3)Cl)c4cccc(c4)C(F)(F)F C46877585
Cc1cc(no1)NC(=O)[C@@H]2[C@H]3C(=O)N([C@H]([C@]34C=C[C@]2(O4)C)C(=O)NC(C)(C)C)c5cccc(c5)F C01380931
CC(C)(C)C1CCC2(CC1)C(=O)N(C(=O)N2)CC(=O)N3CCc4c3ccc(c4)S(=O)(=O)NC C60195700
Cc1cc(c(o1)C)[C@]2(C(=O)N(C(=O)N2)CC(=O)Nc3c(c4c(s3)C[C@H](CC4)C)C(=O)OC)C C60346316
c1ccc2c(c1)C(c3ccccc3O2)C(=O)OCC(=O)NNC(=O)[C@H]4COc5ccccc5O4 C10796861
CC(C)[C@@H](C(=O)N[C@H](c1ccccc1)C(=O)[O-])N2C(=O)[C@@]3([C@H]4C(=c5ccccc5=[NH+]4)CCN3C2=O)C C63374184
COc1ccc(cc1OC)C2=NN=C3[C@@H]2[C@H](C(=C(O3)N)C#N)[C@@H]4C=NN=C4c5ccc(cc5)F C39210339
C[C@@H]1C(=C2C(=NC(=NC2=O)CC(=O)N/N=C/C3=C(NN([C@@H]3N4CCCC4)c5ccccc5)C)S1)C C64230954
Cc1ccc(cc1N(C)C)NC(=O)[C@@H]2CCCN(C2)S(=O)(=O)c3cc4c(cc3C)NC(=O)CO4 C35378942
Cc1cc2c(cc1S(=O)(=O)N3CCC[C@H](C3)C(=O)Nc4ccc(cc4)C(=O)C)O[C@@H](C(=O)N2)C C35379037
CCCc1c(c(=O)n([nH]1)c2[nH]c3ccccc3n2)[C@@H]4CC(=O)N(C4=O)c5ccc(cc5)C(=O)C C14607965
CCOC(=O)C1=C(n2c(=O)/c(=C/c3ccccc3)/sc2=C([C@@H]1c4ccccc4)C(=O)N)N C02216701
c1cc2c(cc1C(=O)c3c(c4c(=O)[nH]c(=O)n(c4s3)c5ccc(cc5Cl)Cl)N)NC(=O)CO2 C02659303
CCOc1cc(ccc1O)/C=c\2/c(=O)n3c(=C([C@H](C(=C3N)C#N)c4ccc(c(c4)OCC)O)C#N)s2 C08893394
Cc1cc(nc2c1c(c(s2)C(=O)NNC(=O)c3ccc4c(c3)nc5n(c4=O)CCCCC5)N)C C09468149
Cc1c2c(n(n1)c3ccccc3)NC4=C([C@@H]2c5ccc(c(c5)O)O)C(=O)C[C@H](C4)c6ccc(cc6)O C09485973
CCCn1c(c(c(=O)[nH]c1=O)C(=O)CSc2[nH]c(=O)c3c(csc3n2)c4cccs4)N C09594496
c1ccc(cc1)n2c(=O)c3c([nH]2)NC4=C([C@@H]3c5ccc(c(c5)O)O)C(=O)C[C@H](C4)c6cccs6 C12349453
c1cc(ccc1c2c(c[nH]n2)[C@H]3c4c(n[nH]c4OC(=C3C#N)N)c5ccc(cc5)Br)F C00718553
CC1(CC2=C([C@H](C(=C(N2c3ccc(cc3)S(=O)(=O)N)N)C#N)c4ccc(cc4)SC)C(=O)C1)C C03669885
CC(C)[C@H](C(=O)NCc1ccc(s1)S(=O)(=O)N)NC(=O)C23CC4CC(C2)CC(C4)C3 C12854753
CCCCn1c(c(c(=O)[nH]c1=O)N(Cc2ccccc2)C(=O)c3ccc4c(c3)NC(=O)[C@@H](S4)C)N C14625138
CC1=C([C@H](C(=C(N1)SCC(=O)N)C#N)c2ccccc2Cl)C(=O)Nc3ccccc3OC C04019916
Cc1c(cccc1Cl)NC(=O)CSC2=C([C@@H](C(=C(N2)C)C(=O)N)c3ccco3)C#N C19882976
c1cc(sc1)S(=O)(=O)Nc2cc(ccc2N3CCC(CC3)(C(=O)N)[NH+]4CCCCC4)C(=O)[O-] C32971114
CCOc1cc(ccc1O)[C@H]2[C@@H]([C@@](NC(=O)N2)(c3ccc(cc3)Cl)O)C(=O)C(F)(F)F C35099368
C[C@]12CC[C@H]3[C@H]([C@@]1(CC[C@H]2C4=CC(=O)OC4)O)CC[C@@]5([C@@]3(CC[C@@H](C5)O)/C=N/Nc6ccccc6)O C35365959
C[C@@H]1C/C=C/[C@@H]2[C@@H](C(=C([C@@H]3[C@@]2(C(=O)C[C@@H]([C@@H](C1)O)OC)C(=O)N[C@@H]3Cc4c[nH]c5c4cccc5)C)C)O C35459091
CC(C)(C)[C@@H]1CCc2c(sc(c2C(=O)N)NC(=S)NC(=O)/C=C/c3cnn(c3)C)C1 C19643983
Cc1ccc(cc1)S(=O)(=O)CNC(=O)[C@H](c2c(cc(cc2O)O)O)N(C=O)c3ccccc3Cl C36544375
CC(C)CCN(c1c(n(c(=O)[nH]c1=O)Cc2ccccc2)N)C(=O)c3cc(=O)[nH]c4c3cccc4 C09643611
c1ccc(cc1)C2=C[C@@H](N=N2)[C@@H]3NN[C@@H](N3N)SCC(=O)c4ccc(c(c4)Cl)Cl C38556199
c1ccc(cc1)C2=C[C@@H](N=N2)[C@H]3NN[C@@H](N3N)SCC(=O)c4ccc(c(c4)Cl)Cl C38556201
CC1=C([C@H](NO1)c2ccccc2)C(=O)NC(=S)NNC(=O)[C@H]3C=C(N=N3)c4ccc(cc4)F C38626809
COc1ccc(cc1)C2=C[C@@H](N=N2)[C@@H]3NN[C@@H](N3N)SCC(=O)c4ccc(cc4)Cl C38752466
CC(C)(C)[C@H]1NN[C@@H](S1)NC(=O)[C@@H]2CC(=O)N(C2)CCc3c[nH]c4c3cc(cc4)OC C39252434
Cc1ccc(cc1)NC(=O)CSC2=NN[C@H](N2c3ccccc3)Cc4cc(=O)[nH]c(=O)[nH]4 C39361524
Cc1ccc(c(c1)N2[C@H](NN=C2SCC(=O)Nc3ccccc3)Cc4cc(=O)[nH]c(=O)[nH]4)C C39361846
c1cc(c(cc1Br)C(=O)OCC(=O)Nc2c(c3c(s2)CCCC3)C(=O)N)O C39587530
c1ccc2cc(ccc2c1)OCCn3c4ccccc4nc3S[C@H]5[C@H]([C@@H]([C@@H]([C@@H](O5)CO)O)O)O C39916003
C[C@]12CC[C@@H]3[C@@H]([C@]1(CC[C@@H]2C4=CC(=O)OC4)O)CC[C@@]5([C@@]3(CC[C@H](C5)O)/C=N/Nc6ccccc6)O C43867027
c1cc(ncc1F)c2nc(on2)C[C@@H](C(=O)NC3=C(C[C@H](CC3)c4cc(cc(c4F)F)F)C(=O)[O-])[NH3+] C49034851
CCOc1ccc(cc1)n2c(=O)c(c([nH]c2=O)[O-])[C@@H]3c4c(c5cc(ccc5[nH]4)OC)CC[NH2+]3 C20611465
CCc1ccc2c(c1)[C@@]3([C@H]4[C@@H]([C@@H](N3)CC(=O)N)C(=O)N(C4=O)CCc5ccccc5)C(=O)N2 C15968075
c1ccc2c(c1)nc3c(c(n(c3n2)/N=C/c4cc(ccc4O)Br)N)C(=O)NC[C@@H]5CCCO5 C02248145
Cc1cc(c(cc1Cl)c2c3c([nH]n2)C(=O)N([C@@H]3c4cc(c(c(c4)Br)O)OC)CCO)O C08845171
CCc1ccc(cc1)N2C(=O)[C@@H]3[C@H](N[C@]4([C@@H]3C2=O)c5ccc(c(c5NC4=O)C)Cl)CCC(=O)N C16012571
CCc1ccc(cc1)N2C(=O)[C@@H]3[C@@H](N[C@]4([C@@H]3C2=O)c5ccc(c(c5NC4=O)C)Cl)CCC(=O)N C16012573
c1cc(c(cc1C[C@H]2[C@@H]3[C@@H](C(=O)N(C3=O)C4CCCCC4)[C@]5(N2)c6cc(ccc6NC5=O)F)O)O C16021255
c1ccc(cc1)CCN2C(=O)[C@@H]3[C@H](N[C@@]4([C@@H]3C2=O)c5cc(ccc5NC4=O)Br)CC(=O)N C16022297
c1ccc(cc1)CCN2C(=O)[C@@H]3[C@@H](N[C@@]4([C@@H]3C2=O)c5cc(ccc5NC4=O)Br)CC(=O)N C16022296
CC(C)(C)NC(=O)[C@H](c1ccc(c(c1)OC)O)N(c2ccccc2)C(=O)c3c(cccc3O)O C36610243
C[C@@H]([C@H]1C[C@@H]([C@@]2(N1)c3cc(ccc3NC2=O)Cl)C(=O)Nc4cc(ccc4OC)Cl)O C57142619
CC(C)[C@@H](c1ccc2c(c1)OCCCO2)NCC(=O)Nc3c(c4c(s3)CCCC4)C(=O)N C57303691
Cc1cc(n(n1)c2ccc(cc2NC(=O)C[C@@H](c3cccs3)NC(=O)N)C(F)(F)F)C C58981197
CC(C)(C)NC(=O)CSc1nc([nH]n1)N/N=C/c2cc(cc(c2O)Br)Br C59017020
C[C@H]([C@@H]1C[C@@H]([C@]2(N1)c3cc(ccc3NC2=O)Cl)C(=O)Nc4cc(ccc4OC)Cl)O C15972885
C[C@]1(C(=O)N(C(=O)N1)CC(=O)Nc2c(c3c(s2)CCC3)C(=O)N)c4ccc5ccccc5c4 C31634138
CCOC(=O)c1ccc(cc1)n2c(=O)c(c([nH]c2=O)[O-])[C@@H]3c4c(c5ccccc5[nH]4)CC[NH2+]3 C16977555
c1cc(ccc1c2nc([nH]n2)SCC(=O)N[C@@H]3[C@H](C4=C(S3)CCC4)C(=O)N)Br C39936251
Cc1ccc(cc1)S(=O)(=O)N[C@H]([C@@H]2N[C@@H](NO2)c3ccc4c(c3)[nH]c(=O)n4C)C(C)C C64890984
C/C(=N\NC(=O)N)/[C@H](C[NH+]1CCOCC1)[C@H](c2ccccc2)c3c(c4ccccc4oc3=O)O C05831947
CCOC(=O)c1ccc(cc1)N2C(=O)[C@@H]3[C@H]([NH2+][C@]4([C@@H]3C2=O)c5cc(ccc5NC4=O)Cl)CC(=O)N C08789560
CCc1cccc2c1NC(=O)[C@@]23[C@H]4[C@@H]([C@H]([NH2+]3)CC(=O)N)C(=O)N(C4=O)Cc5ccc6c(c5)OCO6 C08790875
CCOc1ccccc1NC(=O)[C@@H]2CC(=O)NC(=[NH+]2)Nc3nc(c4cc(ccc4n3)C)C C09008287
C[C@@H](CCc1ccccc1)n2c(=O)c(c(nc2O)O)[C@H]3c4c(c5ccccc5[nH]4)CC[NH2+]3 C09109277
C[NH+](Cc1ccc(o1)c2ccc(cc2)Cl)CC(=O)Nc3c(c4c(s3)CCC4)C(=O)N C09375905
Cc1c(c(c(cn1)C/N=c/2\ccc-3c(cc2O)[C@H](CCc4c3c(c(c(c4)OC)OC)OC)[NH2+]C)OC)N C09185077
CC[NH+]1CCc2c3ccccc3[nH]c2[C@@H]1c4c(nc(n(c4=O)c5ccc(cc5C)C)O)O C09046250
C[C@H]1CCCC[C@H]1[NH2+]CC(=O)Nc2ccc(cc2C(=O)Nc3ccc4c(c3)OCCO4)[N+](=O)[O-] C20155144
C[C@@H]1CCC[C@H]([C@@H]1C)[NH2+]CC(=O)Nc2ccc(cc2C(=O)Nc3ccc4c(c3)OCCO4)[N+](=O)[O-] C20155174
Cc1cc2c(c(c1)Cl)NC(=O)[C@@]23[C@@H](C[C@@H]([NH2+]3)[C@@H](C)O)C(=O)Nc4cc(ccc4OC)Cl C35883732
Cc1cc([nH+]c2c1c(c(s2)C(=O)OCC(=O)Nc3c(c4c(s3)CCC4)C(=O)N)N)C C36645734
c1cc(ccc1C#CC2(CCCCC2)O)C(=O)N3CCC(CC3)(C(=O)N)[NH+]4CCCCC4 C08660939
c1cc(oc1)[C@H]2C[C@@H](N3[C@@H]([NH2+]2)[C@@H](CN3)C(=O)NCc4cc5cc(ccc5[nH]4)Cl)C(F)(F)F C39237426
CCOC1=C[C@H]2C[C@@H]3CO[P@@](=O)(N[NH+]3C[C@@H]2C=C1c4ccccc4O)c5ccccc5O C39467476
C[C@H](CCCC(C)(C)O)NC(=O)[C@H]1CN(CC12CC[NH2+]CC2)C(=O)c3ccc(cc3)Br C39631499
CC[C@@H](c1ccccc1)C(=O)N2C[C@@H](C3(C2)CC[NH2+]CC3)C(=O)NCCc4ccc(c(c4)O)O C39661818
CC[C@@H](c1ccccc1)C(=O)N2C[C@H](C3(C2)CC[NH2+]CC3)C(=O)NCCc4ccc(c(c4)O)O C39661820
c1ccc2c(c1)cc([nH]2)CNC(=O)[C@H]3CN(CC34CC[NH2+]CC4)C(=O)c5ccc(c(c5)F)C(F)(F)F C39671439
Cc1ccc(c(c1F)C(=O)N2C[C@@H](C3(C2)CC[NH2+]CC3)C(=O)NCc4cc5ccccc5[nH]4)F C39671480
Cc1ccc(c(c1F)F)C(=O)N2C[C@H](C3(C2)CC[NH2+]CC3)C(=O)NCc4cc5ccccc5[nH]4 C39671489
c1ccc(cc1)CCCC(=O)N2C[C@@H](C3(C2)CC[NH2+]CC3)C(=O)NCc4cc5ccccc5[nH]4 C39671524
Cc1ccc(c(c1)C)C(=O)N2C[C@@H](C3(C2)CC[NH2+]CC3)C(=O)NCc4cc5ccccc5[nH]4 C39671564
Cc1c(c2ccccc2[nH]1)CCNC(=O)[C@@H]3CN(CC34CC[NH2+]CC4)C(=O)CCc5ccccc5 C39673952
CCC[C@@H](C)C(=O)N1C[C@H](C2(C1)CC[NH2+]CC2)C(=O)NCCc3c[nH]c4c3cccc4C C39684063
Cc1cccc2c1[nH]cc2CCNC(=O)[C@@H]3CN(CC34CC[NH2+]CC4)C(=O)[C@H]5COc6ccccc6O5 C39684197
Cc1ccc(c(c1F)C(=O)N2C[C@H](C3(C2)CC[NH2+]CC3)C(=O)N[C@@H](C(C)C)C(=O)NC(C)(C)C)Cl C39685803
c1ccc(cc1)[C@@H]2NN[C@H](N2c3ccccc3)SCC(=O)N/N=C/C4=c5ccccc5=[NH+]C4 C39769750
Cc1ccc(cc1)C(=O)N/N=C/2\CCCc3c2c(c(o3)C(=O)NC4CC([NH2+]C(C4)(C)C)(C)C)C C40804808
Cc1c\2c(oc1C(=O)NC3CC([NH2+]C(C3)(C)C)(C)C)CCC/C2=N\NC(=O)c4cccc(c4)[N+](=O)[O-] C40813084
Cc1cccc2c1[nH]cc2CCNC(=O)[C@@H]3CN(CC34CC[NH2+]CC4)C(=O)c5csc6c5cccc6 C44728488
c1c(cc(c(c1Br)NC(=O)Cn2cc(nn2)C[NH3+])Br)Br C50224228
Cc1ccc2c(c1)[nH]c(n2)[C@H](C)NC(=O)[C@H]3CN(CC34CC[NH2+]CC4)C(=O)[C@@H](C(C)C)Oc5ccccc5 C44737551
CCOc1cc(cc(c1O)Cl)[C@@H]2NC(=[NH+]c3n2c4cc5c(cc4n3)OCCCO5)N C12506445
Cc1ccc2=[NH+]C(=O)C(=c2c1)NNC(=O)/C(=C/c3ccc(cc3)[N+](=O)[O-])/NC(=O)c4ccccc4 C15015346
CCOc1cc(cc(c1O)Cl)[C@H]2NC(=[NH2+])Nc3n2c4cc5c(cc4n3)OCCCO5 C12506447
CCOc1cc(c(c(c1O)[C@@H]2Nc3c(c4c(s3)C[NH+](CC4)C(C)C)C(=N2)O)Cl)Cl C15947078
Cc1ccc(cc1S(=O)(=O)N)NC(=O)[C@H](CC2=c3ccccc3=[NH+]C2)NC(=O)c4cccs4 C63182735
c1ccc2=[NH+]CC(=c2c1)CCNC(=O)C(=O)Nc3ccc(cc3)[C@@H]4Nc5ccccc5S4 C63281361
COc1ccc2=[NH+][C@H]3[C@@H](NCCC3=c2c1)[C@@H]4[C@@H](N(C(=S)NC4=O)Cc5ccccc5)O C63375706
C[C@H]1CC(=O)N2[C@H](N=C(N[C@@H]2N1)NCCC3=c4cc(ccc4=[NH+]C3)OC)c5ccccc5 C63633445
Cc1ccc(cc1)C(=O)N[C@@H]2NC3=C(CC[C@@H]3S2)C(=O)NCCC4=c5ccccc5=[NH+]C4 C63690795
Cc1ccc(cc1)C(=O)N[C@@H]2NC3=C(CC[C@H]3S2)C(=O)NCCC4=c5ccccc5=[NH+]C4 C63690803
c1ccc2=[NH+]CC(=c2c1)c3nnc(n3C4CC4)SCC(=O)N[C@H]5C(=C6CCCC[C@H]6S5)C(=O)N C63896770
c1ccc2=[NH+]CC(=c2c1)C[C@@H](C(=O)NC[C@@H]3NN=C4N3C=CC=C4)NC(=O)c5cccs5 C64046518
Cc1ccc(c(c1)N2[C@H](N=C([C@@H](C2=O)[C@@H]3[C@@H]4C(=c5cc(ccc5=[NH+]4)OC)CCN3)O)O)C C64097969
c1ccc2c(c1)C[C@@H](NC2)C(=O)N[C@@H](CC3=c4ccccc4=[NH+]C3)C(=O)NC5CCCC5 C64227828
CC[C@H]1CC2=c3ccccc3=[NH+][C@H]2[C@@H]([NH2+]1)c4c([nH]c(=O)n(c4=O)c5ccc(cc5)OC)[O-] C63385755
c1ccc(cc1)C/[NH+]=C\2/[C@@]3(CCCN(C3)C(=O)NCc4ccco4)Nc5ccccc5N2 C65259935
C[NH+](C)C[C@H](CNC(=O)Nc1cc2c(cc1Cl)NC(=O)CO2)[C@@H](c3ccccc3)O C65491277
CC1=C([C@@]2(c3ccccc3NC2=O)C(=C(O1)N)C#C)C(=O)OC(C)C C02807220
Cc1c2c(n(n1)c3ccccc3)OC(=C([C@@H]2c4ccc(cc4)O)C#N)N C00197243
c1ccc2c(c1)nc3c(c(n(c3n2)c4ccccc4O)N)C#N C00199103
Cc1cc2c(c(=O)n1O)[C@@H](C(=C(O2)N)C#N)c3ccc(cc3)Cl C02435549
Cc1cc2c(c(=O)n1O)[C@@H](C(=C(O2)N)C#N)c3cccc(c3)Cl C02354565
Cc1c2c(cc(/c(=N/c3ccc(cc3)Cl)/o2)C(=O)N)c(cn1)CO C00424257
Cc1cc(cc(c1)n2c(c(c(=O)[nH]c2=O)c3c(sc(n3)C)C)N)C C11566907
c1cc2cn[nH]c2cc1Nc3[nH]c(=O)c4c(n3)CCCC4 C11903667
c1cc(c(cc1[C@@H]2C3=C(CN(C3=O)CCO)NC(=O)N2)Cl)Cl C12346964
Cc1c(c(on1)C)C(=O)Nc2c(c3c(s2)CCCCCC3)C(=O)N C16602929
Cc1c(nc2n1cccc2N)c3ccc4c(c3)NC(=O)[C@@H](O4)C C19733964
Cc1c(nc2n1cccc2N)c3ccc4c(c3)NC(=O)[C@H](O4)C C19733965
Cn1c2ccccc2c3c(c1=O)[C@H](C(=C(O3)N)C#N)c4ccc(cc4)O C20086061
Cc1cc2c(c(=O)n1C)[C@H](C(=C(O2)N)C#N)c3c[nH]c4c3cccc4 C20086830
Cc1c(c(n(n1)C)C)N[C@@H](C)c2ccc3c(c2)[nH]c(=O)[nH]3 C20135796
Cn1cc(cc1C(=O)NNC(=O)c2cc(c[nH]2)Br)Cl C24124220
c1ccc2c(c1)/C(=C/3\NN=C(O3)SCCC(=O)N)/C=N2 C10215440
Cc1c(c([nH]c1C(=O)N2Cc3ccccc3C[C@H]2C(=O)N)C)C(=O)C C32819561
c1ccc(cc1)c2nnc3n2N[C@H]([C@@H](S3)C(=O)N)c4ccccc4 C35669005
CCN1CCc2c(c(nc3c2c([nH]n3)N)N(CC)CC)C1 C20763840
Cc1ccc(c(c1)Br)NS(=O)(=O)c2cn(nc2N)C C37558028
c1ccc(cc1)CC2=C[C@H]3C[C@H]4CO[P@@](=O)(N[NH+]4C[C@@H]3C=C2O)[O-] C39468761
Cc1c\2c(oc1C(=O)N3CCCC3)CC(C/C2=N\NC(=S)N)(C)C C39856146
Cc1c(nnc(c1/C(=N/O)/N)Oc2cccc(c2)Br)C C40291894
Cc1c\2c(oc1C(=O)N3CCCC[C@@H]3C)CCC/C2=N\NC(=S)N C40824438
C[C@@H]1CCCCN1S(=O)(=O)c2cc(cnc2NN)Br C41069908
c1c(cnc(c1S(=O)(=O)N2CCCCCC2)NN)Br C41069927
c1cc(ccc1NN)S(=O)(=O)N2CCO[C@H]3[C@@H]2CCCC3 C43428243
COC(=O)NNC(=O)N[C@@H]1CCC[C@H](C1)C(F)(F)F C45439960
Cc1cc(c(o1)C)C(=O)NNC(=O)N[C@@H]2C[C@H]3CC[C@@]2(C3(C)C)C C46907034
Cc1cc(c2ccccc2n1)C(=O)N[C@@H](C)c3ccc4c(c3)[nH]c(=O)[nH]4 C47534331
CCC(C)(C)NS(=O)(=O)c1c(nc2n1ccs2)N C50636430
Cc1cc[nH]/c(=N\S(=O)(=O)c2cc(cnc2N)Br)/c1 C50650068
Cc1ccc2cccc(c2n1)OCc3c(snn3)NN C51149562
c1ccc(cc1)c2nnn(n2)C[C@H](c3ccccc3N)O C51327323
CC(C)(C)c1ccc(cc1)CN(C)C(=O)c2nc([nH]n2)N C55166967
CCC[C@@H]1C(=O)N(C(=O)N1)Cc2c(ccc(n2)N)Cl C61639357
CCC[C@H]1C(=O)N(C(=O)N1)Cc2c(ccc(n2)N)Cl C61639358
CC1(CCCN1S(=O)(=O)c2cc(cnc2NN)Br)C C63074142
c1cc(cc(c1)O)[C@H]2[C@H]3C(=NN=C3OC(=C2C#N)N)c4cccs4 C00091262
c1cc(ccc1C(F)(F)F)N[C@@H]2C3=NC=NC3=[NH+]C(=N2)[NH-] C39272763
Cc1ccc(cc1NC(=O)c2cc(c(cc2C)C)S(=O)(=O)N)C#N C64070832
Cc1ccc2c(c1)N[C@H](NS2(=O)=O)C(=O)Nc3cccc(c3C)C C64959816
C[C@]12CC[C@H](C1(C)C)C[C@H]2NC(=O)C3CCC4(CC3)C(=O)NC(=O)N4 C65547807
C[C@@]12CC[C@@H](C1(C)C)C[C@H]2NC(=O)C3CCC4(CC3)C(=O)NC(=O)N4 C65547810
c1cc(ccc1/N=C/2\NN=C(CS2)c3cc(co3)C(=O)N)F C66106421
C[C@H](C(=O)N1CCO[C@@H](C1)c2ccc(c(c2)Cl)Cl)NC(=O)N C66708704
C[C@@H](C(=O)N1CCO[C@H](C1)c2ccc(c(c2)Cl)Cl)NC(=O)N C66708705
Cc1cc2c([nH]1)c(=O)n(c(n2)SCC(=O)N)C(C)C C67239501
Cc1cc(c(c(c1)C)CNC(=O)C2CCC3(CC2)C(=O)NC(=O)N3)C C67267186
C[C@@H]1[C@@H]([C@@H]([C@@H]([C@H](O1)Nc2ccc(cc2)Cl)O)O)O C01511119
Cc1c(c(=O)[nH]c(n1)N)[C@@H](C(Cl)(Cl)Cl)O C03091418
C1C(=Nc2c(nc(nc2S1)N)N)C(F)(F)F C05086572
c1c(c(cc(c1Cl)Cl)S(=O)(=O)NO)N C01635782
Cc1ccc(cc1C)N[C@H]2[C@H]([C@H]([C@@H]([C@H](O2)C)O)O)O C13476153
c1cc(sc1CNC(=O)CNC(=O)N)Cl C29171451
CNC(=O)CNc1ccc2c(c1N)ncs2 C35344706
Cc1cccc(c1S(=O)(=O)NC(C)(C)CO)N C35599395
CN(Cc1ccco1)c2ccc(cc2N)C(=O)N C35701116
C[C@@H]([C@@H]1CCCO1)Nc2cc3c(cc2N)CC(=O)N3 C35734548
c1c2c(cc(c1N)N3CCC[C@@H](C3)CO)NC(=O)C2 C36227008
C[C@H]1C[C@H](c2ccccc2N1)C(=O)NCCC(=O)N C36747585
CC[C@H](C(=O)Nc1cc(c(cc1F)F)C(=O)[O-])[NH3+] C37001951
Cc1ccc(cc1N)C(=O)N2CCCC[C@@H]2C(=O)N C37799416
c1cc2c(cc1N)[nH]cc2C(=O)N3CCCC[C@@H]3CCO C40295427
CC[C@@H](CO)NC(=O)c1cc2cc(ccc2o1)N C40303340
C[C@H](c1ccncc1)NC(=O)c2c[nH]c3c2ccc(c3)N C40303553
CC[C@@](C)(/C(=N/O)/N)NC(=O)c1ccsc1 C40373079
c1cc2cccnc2c(c1)Sc3c(c(ncn3)N)N C40724196
C[C@H](c1ccc(cc1F)F)NC(=O)CNC(=O)N C41302295
c1cc(c(cc1N)Cl)C(=O)N2CCCC[C@H]2C(=O)N C42270526
c1cc(nc2c1cc(cc2)N)NCc3c[nH]nc3 C42358618
CCCNC(=O)C1(CCCCCC1)/C(=N/O)/N C44783238
C1CCC(C1)(/C(=N\O)/N)C(=O)NCC2CCC2 C44784964
CC[C@@H](/C(=N/O)/N)C(=O)Nc1cc(cc(c1)F)F C44864583
CC1(C[C@H]1NS(=O)(=O)c2ccc(c(c2)N)O)C C45116218
Cc1ccc(cc1)[C@H](C)NC(=O)[C@@H](C)NC(=O)N C48934251
CN(C[C@@H]1CCCO1)c2ccc(c(c2)C(=O)N)N C48951697
C[C@@H](C(=O)NC)NC(=O)c1cc2cc(ccc2s1)N C49095542
CN(c1cc(c(cc1F)N)C(=O)N)C2CCOCC2 C50030461
C[C@@H]1CCC[C@@H]([C@@H]1C)NC(=O)c2cccc(n2)NN C51096240
CC(C)(/C(=N/O)/N)NC(=O)c1ccc(s1)Cl C51173196
C[C@@H](CN(C)c1cc2c(cc1N)CCC(=O)N2)O C51819747
CC1=N[C@@H](C(=[NH+]1)N)N2CC[NH+](CC2)C3CCCC3 C52060999
C[C@@H]1C[C@H]1NS(=O)(=O)c2ccccc2NN C52295601
Cc1ccc(c(c1)C(=O)N[C@@H](C)C/C(=N/O)/N)F C52999268
Cc1c(cc(cn1)N)C(=O)NC2(CCCCC2)CO C53111780
C[C@H]1CCC[C@](C1)(CO)Nc2c(cc(cn2)N)C#N C53114576
c1cc(sc1C(=O)NCC/C(=N\O)/N)Cl C54154577
c1c(nc(s1)N)C(=O)N[C@@H]2CCCC[C@H]2O C55189275
C[C@H]1CCC[C@@](C1)(CO)NC(=O)c2csc(n2)N C55189324
C[C@H](c1ccsc1)NC(=O)[C@H](C)/C(=N/O)/N C61371142
c1cscc1C(=O)N[C@H]2CCC[C@H]2/C(=N\O)/N C61886257
CC(C)(C)CC(=O)N[C@H]1CCC[C@H]1/C(=N/O)/N C61887690
C1C[C@H]([C@@H](C1)NC(=O)CC(F)(F)F)/C(=N\O)/N C61887693
C[C@@H](CN(C)c1cc(ccc1/C(=N/O)/N)Cl)O C62789547
C[C@@H](COC)NC(=O)c1c[nH]c2c1cc(cc2)N C62832379
c1cc(c(cc1C(=O)N[C@H]2CCCCNC2=O)F)N C63010183
c1cc2c(cc1N)sc(n2)NCc3cc[nH]n3 C63103749
c1cc(c(cc1NC(=O)[C@@H]2CSC(=O)N2)N)F C63202487
CC(C)c1ccc(cc1)C2C(=C(OC(=C2C#N)N)N)C#N C00279074
Cc1ccc(c(c1)C)Cc2c(nc(nc2O)NC(=O)N)C C16884315
C[C@H]1CCCC[C@@H]1NS(=O)(=O)c2ccc(c(c2)N)O C19979355
CC(C)C/C(=N\NC(=O)N)/c1ccc2ccccc2c1O C25500688
CC(C)c1nc(cs1)CSc2nc(cc(n2)N)N C31655798
c1ccc2c(c1)CCC[C@H]2Nc3c4cn[nH]c4nc(n3)N C32587058
Cc1ccc(cc1)[C@H]2c3c(nc(s3)N)OC(=C2C#N)N C27825393
c1ccc(c(c1)C#N)Nc2cc3c(cc2N)CCC(=O)N3 C35355951
CCCn1c(c(c(=O)[nH]c1=O)N[C@@H]2CCCC[C@@H]2C)N C37486303
CCCn1c(c(c(=O)[nH]c1=O)N[C@@H]2CCCC[C@H]2C)N C37486305
CCn1c(c(c(=O)[nH]c1=O)NC2CCCCCCC2)N C37486403
CC(C)(C)c1ccc(cc1)NS(=O)(=O)c2c[nH]nc2N C37558120
Cc1ccc(cc1F)C(=O)NC2(CCCC2)/C(=N/O)/N C40372133
CC(C)c1ccc(cc1)C(=O)NC2(CCCC2)/C(=N/O)/N C40372220
CC[C@](C)(/C(=N/O)/N)NC(=O)c1ccc(cc1F)Cl C40373132
c1cc(c(cc1Cl)NC(=O)C2(CCCC2)[NH3+])C(=O)[O-] C40471610
CC(C)Nc1c(c(ncn1)Nc2ccc(cn2)Cl)N C40708151
CC[C@H]1CC[C@H]([C@@H](C1)Sc2nc(cc(n2)N)N)C#N C41023697
Cc1ccc(c(c1)Oc2c(cc(cn2)N)C(=O)N)C(C)C C42139589
Cc1ccc(c(c1)F)NC(=O)C2(CCCC2)/C(=N/O)/N C44784749
C[C@@H]1CCC[C@H](C1)NC(=O)C2(CCCCC2)/C(=N/O)/N C44784980
C[C@H](c1ccc(cc1)Cl)NC(=O)C(C)(C)/C(=N/O)/N C44786294
C[C@H]1CCCC[C@@H]1CNC(=O)C2(CCCC2)/C(=N/O)/N C44792560
CC(C)[C@@H](/C(=N/O)/N)C(=O)NC12CC3CC(C1)CC(C3)C2 C44862599
CC(C)[C@@H](/C(=N/O)/N)C(=O)Nc1ccc(c(c1F)F)F C44863093
c1cc2c(c([nH]c2c3c1cnc(c3)Cl)C[NH3+])C(=O)[O-] C45821220
c1cc(c(cc1[N+](=O)[O-])C(=O)[O-])N[C@H]2CCCC[C@@H]2[NH3+] C48840143
CC[C@@H]1CCCC[C@@H]1Nc2cc3c(cc2N)OCC(=O)N3 C49118694
CC[C@@H]1CCCC[C@H]1Nc2cc3c(cc2N)OCC(=O)N3 C49118700
CCC1CCC(CC1)Nc2cc3c(cc2N)c(=O)[nH]cn3 C49118855
c1c(c(cc(c1N[C@@H]2C[NH+]3CCC2CC3)F)N)C(=O)[O-] C50019199
c1c(c(cc(c1N[C@H]2CC[NH+]3[C@@H]2CCC3)F)N)C(=O)[O-] C50032305
CCCc1c(c([nH]n1)C(=O)Nc2nc3c(s2)CCC3)N C50323056
C[C@@H]1CCCC[C@@H]1NC(=O)c2c(ccc(n2)NN)Cl C51096563
C[C@H]1CCCC[C@H]1NC(=O)c2c(ccc(n2)NN)Cl C51096566
c1cc(sc1C(=O)NC2(CCCC2)/C(=N\O)/N)Cl C51173203
c1cc(c(cc1Nc2cc3c(cc2N)CC(=O)N3)C#N)F C51636171
CC[C@@H](C1CCCCC1)Nc2c(n(c(=O)[nH]c2=O)C)N C52341111
Cc1ccc(c(c1)C(=O)Nc2cc(ccc2C)C#N)NN C53006637
CC1CCC(CC1)(CO)Nc2ccc(c3c2non3)N C53114301
C[C@@H]1CCC[C@](C1)(CO)Nc2ccc(c3c2non3)N C53115039
C1CCCC(CC1)C(=O)NC2(CCCCC2)/C(=N\O)/N C53716155
c1cc(sc1)C(=O)N/N=C/c2c(cc(cc2O)O)O C59165462
c1ccc(cc1)/C=C/2\C(=O)N/C(=N/NC(=S)N)/S2 C33946071
CC(C)[C@H](/C(=N/O)/N)C(=O)Nc1cc(c(c(c1)F)F)F C61122165
c1c(c(cc(c1F)F)NC(=O)C2(CCCC2)[NH3+])C(=O)[O-] C61564418
Cc1cc(cc2c1[nH]c(c2c3coc(n3)N)CO)Cl C62424881
c1cc(c(cc1C#N)Cl)Sc2nc(cc(n2)N)N C62794201
Cc1ccc(cc1NC(=O)c2ccc(c(c2)C)NN)C#N C63058935
Cc1c(cc(cc1Cl)NCC(=O)NC(=O)N)Cl C58202766
Cc1ccc(cc1C)NC(=O)NNC(=O)C(C)(C)O C02857263
c1cc(c(cc1F)Cl)OCc2nc(nc(n2)N)N C08006881
Cc1cc(c(c(c1)OCc2nc(nc(n2)N)N)C)C C08224110
C[C@@H](C(=O)N)Sc1nnc(n1N)C2CCCCC2 C08985555
C[C@H](C(=O)N)Sc1nnc(n1N)C2CCCCC2 C08985561
c1ccc2c(c1)ccc3c2nc4c(nc(nc4n3)N)N C13212061
Cc1ccc(cc1C)NC(=O)C/C(=N\NC(=O)N)/C C17211515
Cc1cc(cc(c1O[C@H](C)C(=O)NC(=O)N)C)CO C20424882
Cc1cc(cc(c1O[C@@H](C)C(=O)NC(=O)N)C)CO C20424884
Cn1cccc1C(=O)CSc2nc(cc(n2)N)N C31354532
c1ccc2c(c1)-c3c(nc4c(nc(nc4n3)N)N)C2=O C32266942
c1ccc2c(c1)nc(s2)Nc3[nH]c(=O)cc(n3)N C08974662
CCNC(=O)NC(=O)[C@H](C)Oc1cc(ccc1C)N C35678083
c1c2c(cc(c1N)NC3CCOCC3)nc[nH]c2=O C36319252
CC(C)Cn1c(c(c(=O)[nH]c1=O)NC2CCCC2)N C37486249
CCn1c(c(c(=O)[nH]c1=O)NC2CCCCCC2)N C37486409
Cc1cc(cc(c1)NS(=O)(=O)c2c[nH]nc2N)C C37557636
c1cc(cc(c1)O)/C=N/Nc2c(c(ncn2)Cl)N C05420521
CCCn1cc(ccc1=O)NC(=O)c2cc(c[nH]2)N C40307511
C1CCCC(CC1)(/C(=N\O)/N)NC(=O)[C@H]2CCCO2 C40372793
CC(C)(/C(=N/O)/N)NS(=O)(=O)C1CCCCC1 C40377053
CC(C)S(=O)(=O)NC1(CCCCC1)/C(=N/O)/N C40377247
CCC1CCC(CC1)(/C(=N/O)/N)NS(=O)(=O)C C40377271
Cc1ccc(c(c1)C(=O)[O-])NC(=O)[C@@H]2C[C@@H](C[NH2+]2)O C40480146
Cc1cc(cc(c1C)S(=O)(=O)NCc2cc[nH]n2)N C41013895
C[C@@H]1CCN(c2c1cccc2)Cc3nc(nc(n3)N)N C42147025
C[C@@H]1CCCC[C@H]1CNc2c(n(c(=O)[nH]c2=O)C)N C42804661
c1c(c(c(c(c1Br)[O-])C[NH3+])O)[N+](=O)[O-] C44249979
c1cc(oc1)CNC(=O)C2(CCCCC2)/C(=N\O)/N C44783332
C[C@@H]([C@H]1CCCO1)NC(=O)C2(CCCC2)/C(=N/O)/N C44785113
C[C@@H](c1ccco1)NC(=O)C2(CCCC2)/C(=N/O)/N C44785153
CC[C@@H]1CCCC[C@H]1Nc2c(n(c(=O)[nH]c2=O)C)N C47873471
C[C@@H](c1cc2ccccc2o1)NC(=O)CNC(=O)N C48421550
C1CCC(CC1)[C@@H](/C(=N/O)/N)NC(=O)[C@H]2CCOC2 C48630362
C1CC[C@@H]([C@H](C1)[NH3+])NC(=O)N2CCC(CC2)C(=O)[O-] C48843971
C[C@H](C(=O)OC)Nc1cc2c(cc1N)CCC(=O)N2 C49352263
Cc1c(c(n[nH]1)C(=O)N(CCO)C2CCCCC2)N C50306092
c1c(c(cc2c1OCCO2)N[C@@H]3CCCNC3=O)N C50397337
Cc1ccc(cc1)[C@H](C)NC(=O)c2ccc(nn2)NN C51119549
CC[C@H]1CCCC[C@H]1NC(=O)c2ccc(nn2)NN C51123776
c1c(nc([nH]c1=O)S[C@H]\2[C@@H]3CC[C@@H](C3)/C2=N\O)N C16383477
C[C@]12CC[C@H](C1(C)C)C[C@H]2NC(=O)c3nc([nH]n3)N C55165525
c1cc(ncc1N/C(=N/[C@@H]2C[C@@H]3CC[C@H]2C3)/NC#N)N C13737416
Cc1ccc(c(c1)C(=O)NCc2cnc(cn2)C)NN C61324138
c1c(c(n[nH]1)C(=O)Nc2nc3c(s2)CCCC3)N C62812002
CNC(=O)CN(C)C(=O)c1cc2cccc(c2[nH]1)N C62833698
C[C@@H](C(=O)OC)NC(=O)c1cc2cc(ccc2[nH]1)N C62834419
Cc1cc(on1)NC(=O)c2cc(c(c(c2)F)NN)F C63007430
Cc1ccc(c(c1)O)C(=O)N(C)[C@H](C)C/C(=N/O)/N C63090989
Cc1c2c(n[nH]1)C(=O)N[C@]3(N2)c4cccc(c4NC3=O)Cl C66740422
c1c2c(nc3c1c4c(s3)c(nc(n4)N)N)CCCCC2 C00293613
Cc1ccc(cc1)C(=O)[C@@H](C)Sc2nc(cc(n2)N)N C04894135
c1cc(ccc1N)Oc2cncc3c2cc(s3)C(=O)N C13864408
Cc1ccc(cc1C)C(=O)CSc2nc(cc(n2)N)N C08488050
[H]/N=C\1/c2c(c(c(nc2Sc3ccccc3N1)N)C#N)C C20094964
C[C@H](C(=O)NC(=O)N)Nc1cc(cc(c1)Cl)Cl C20307895
CC1(Cc2c(sc3c2c(=O)[nH]c(n3)NN)CS1)C C08914778
C[C@@H]1CCC[C@H](C1)Nc2cc3c(cc2N)OCC(=O)N3 C35453275
C[C@@H]([C@H]1CCCO1)Nc2cc3c(cc2N)CCC(=O)N3 C35734542
Cc1ccc(c(c1)Br)NC(=O)C/C(=N/O)/N C36929703
C[C@@](C1CC1)(C(=O)Nc2cc(c(cc2F)F)C(=O)[O-])[NH3+] C37614677
c1cc2c(cc1F)N[C@@H](S2)CSc3nc([nH]n3)N C39313665
C1CCC(CC1)[C@H](/C(=N/O)/N)NC(=O)C2CCCCC2 C40369762
C1CCCC(CC1)(/C(=N\O)/N)NC(=O)CC2CCCC2 C40372774
CCN(c1cccc2c1cccc2)c3c(c(ncn3)N)N C40701928
C[C@@H](C(=O)N)OC(=O)c1cc(c(c(c1)Cl)Cl)N C41094538
C[C@H]1C[C@@H](CC(C1)(C)C)Oc2c(cc(cn2)N)C(=O)N C42139843
C[C@H](C(=O)NC(C)C)Sc1[nH]c2cc(ccc2n1)N C42142382
c1c2c(cc(c1N)NC[C@@H]3CCCCO3)NC(=O)CC2 C42813826
c1c2c(cc(c1N)NC[C@H]3CCCCO3)NC(=O)CC2 C42813831
CC[C@@H](/C(=N/O)/N)NC(=O)c1csc2c1cccc2 C42892598
[H]/N=C/1\[C@H]([C@H](C(=C(O1)C)C(=O)C)c2ccc(cc2)OC)C[NH3+] C44250178
Cc1ccc(c(c1)NC(=O)C2(CCCC2)/C(=N/O)/N)C C44784257
C[C@H]1CCCC[C@H]1NC(=O)C2(CCCCC2)/C(=N/O)/N C44784394
Cc1cccc(c1NC(=O)C2(CCCC2)/C(=N/O)/N)C C44784518
c1ccc(cc1)[C@@H]2C[C@@H]2NC(=O)C3(CCCC3)/C(=N\O)/N C44793043
CC(C)[C@H](/C(=N/O)/N)C(=O)Nc1ccc2c(c1)CCC2 C44863474
c1c2c(cc(c1NC[C@H]3CCCOC3)N)NC(=O)CC2 C44981889
Cc1c(sc2c1c(nc(n2)S[C@@H](C)C(=O)N)N)C C46581214
c1ccc(c(c1)CSc2c(c(cc(n2)N)N)C#N)C#N C48380228
C[C@@H](c1ccccc1F)SCc2nc(nc(n2)N)N C48675220
C[C@H](Cc1ccco1)Nc2cc3c(cc2N)NC(=O)CC3 C49128315
CO[C@@H]1CCC[C@@H]1Nc2cc3c(cc2N)NC(=O)CC3 C50369082
C[C@@H](C/C(=N/O)/N)NC(=O)c1cc2c(s1)CCCC2 C50389332
c1cc(c(cc1Cl)C(=O)NC[C@H]2CCCCO2)NN C51094478
CC[C@@](C)(/C(=N/O)/N)NC(=O)c1ccc(s1)Cl C51173212
CC(C)(/C(=N/O)/N)C(=O)N[C@@H]1CCc2ccccc2C1 C51633753
CC(C)(C)Oc1c(ccc(n1)N[C@@H]2CCCC[C@H]2O)N C51999001
C[C@@H](C1CCCCC1)NC(=O)C2(CCCC2)/C(=N/O)/N C52344503
Cc1c(cccc1S(=O)(=O)NC2(CCCC2)CO)N C53044325
Cc1ccc(c(c1)N)S(=O)(=O)NC2(CCCC2)CO C53044405
CCn1cc(cc1C(=O)N[C@]2(CCC[C@@H](C2)C)CO)N C53112275
c1ccc(c(c1)N)S(=O)(=O)NC2(CCCCC2)CO C53112666
CC(C)(/C(=N/O)/N)C(=O)NCc1ccc(c(c1)Cl)F C53160671
C[C@@H](CNC(=O)C12CC3CC(C1)CC(C3)C2)/C(=N/O)/N C54154965
C[C@@H](CNC(=O)c1cc2c(s1)CCCC2)/C(=N/O)/N C54155335
C[C@@H](CNC(=O)c1csc2c1cccc2)/C(=N/O)/N C54155615
C[C@H](CNC(=O)[C@H]1CCCc2c1cccc2)/C(=N/O)/N C54669622
CCc1ccc2c(c1)c(c(o2)C(=O)NNC(=S)N)C C62714990
C[C@@H](c1ccccn1)NC(=O)c2cc3cccc(c3[nH]2)N C62833719
c1cc(sc1)[C@H]2C[C@@](N(N2)C(=O)N)(C(F)(F)F)O C04234539
c1ccc2c(c1)[C@@]3(c4ccc(cc4OC(=C3C#N)N)O)C(=O)N2 C01436432
c1cc(c(cc1SCc2nc(nc(n2)N)N)Cl)F C16670223
CC1=C([C@@H](NC(=S)N1)c2ccccc2OC)C(=O)N C04574734
C[C@@H](C(=O)NC(=O)N)Nc1cc(cc(c1)Cl)Cl C20307897
c1cc(ccc1CSc2nnc(n2N)C(F)(F)F)N C20396378
CC(C)c1ccc(cc1)SCc2nc(nc(n2)N)N C27683633
c1cc2c(c(c1N3CCC[C@@H](C3)C(=O)N)N)ncs2 C35344157
C[C@H]1CCC[C@@H](C1)NS(=O)(=O)c2ccccc2NN C35354902
C[C@H]1CCC[C@@H](C1)Nc2cc3c(cc2N)OCC(=O)N3 C35453273
CC(C)(CO)NS(=O)(=O)c1ccc(c(c1)N)Cl C35599460
C[C@H]([C@H]1CCCO1)Nc2cc3c(cc2N)CCC(=O)N3 C35734543
c1cc(sc1)S(=O)(=O)NCc2cc(ccc2O)N C36742822
c1cc(ccc1c2c[nH]cn2)NCc3ccc(c(c3)O)O C37071645
c1cc2c(cc1O)OC[C@@]3([C@H]2c4cc(c(cc4C3)O)O)O C01648164
CC1CCC(CC1)(/C(=N/O)/N)NC(=O)c2ccsc2 C40372500
CC(C)NC(=O)CNc1c(cc(cn1)Br)N C40713768
c1ccc(cc1)CC2CCN(CC2)c3c(c(ncn3)N)N C40723738
C[C@@H]1c2ccsc2CCN1c3c(cc(cn3)N)C(=O)N C42740669
c1ccc(cc1)[C@H]2C[C@@H]2NC(=O)C3(CCCC3)/C(=N\O)/N C44793046
CC[C@H](/C(=N/O)/N)C(=O)NC12CC3CC(C1)CC(C3)C2 C44862593
CC(C)[C@@H](/C(=N/O)/N)C(=O)Nc1ccc2c(c1)CCC2 C44863472
c1c2c(cc(c1N)NC[C@@H]3CCCOC3)NC(=O)CC2 C44981867
C[C@@H]1C[C@H](c2ccccc2N1)C(=O)NC(C)(C)C(=O)N C45109908
c1ccc(cc1)[C@@](Cn2cnc3c2cccc3)(C(=O)N)N C45434110
Cc1c(sc2c1c(nc(n2)S[C@H](C)C(=O)N)N)C C46581216
c1ccc(c(c1)[C@@H](CNc2cc(nc(n2)N)Cl)O)F C48443857
CC[C@@H](/C(=N/O)/N)NC(=O)c1cc2ccccc2s1 C48856585
c1c(c(cc(c1N[C@H]2CC[NH+](C2)C3CC3)F)N)C(=O)[O-] C50033295
C[C@H]1CN(CC(O1)(C)C)c2cc(c(cc2F)N)C(=O)N C50033673
c1c(cnc(c1C(=O)NCC(F)(F)F)NN)Br C51092583
CC1(C[C@@H]1NC(=O)c2cc(cnc2NN)Br)C C51113374
c1ccc2c(c1)NC(=O)CN2C[C@H](c3cccc(c3)N)O C51326021
CC(C)(/C(=N/O)/N)C(=O)N[C@@H]1CCCc2c1cccc2 C51633786
CC(C)(/C(=N/O)/N)C(=O)N[C@H]1CCCc2c1cccc2 C51633788
Cc1c(nnc(c1C(=S)N)N[C@@H]2CCCC[C@@H]2O)C C52010582
c1cc(c(cc1Cl)C(=[NH2+])N)Sc2nccc(n2)[O-] C52860437
c1cc2c(cc1N)cc(o2)C(=O)NC3(CCCCC3)CO C53111819
c1cc(cc(c1)S(=O)(=O)NC2(CCCCC2)CO)N C53112663
c1c(cc(c(c1F)SCc2nc(nc(n2)N)N)F)F C54477007
CC(C)(/C(=N/O)/N)NC(=O)[C@H]1CCCc2c1cccc2 C54669568
c1ccc2c(c1)[C@](CCO2)(C(=O)[O-])N[C@@H]3CCCC[C@@H]3[NH3+] C48846835
c1ccc2c(c1)[C@](CCO2)(C(=O)[O-])N[C@H]3CCCC[C@@H]3[NH3+] C48846839
CC(C)(C)[C@@H](C(=O)Nc1cc(c(cc1C(=O)[O-])F)F)[NH3+] C61564491
c1cc(sc1C(=O)N[C@@H]2CCC[C@H]2/C(=N\O)/N)Cl C61886671
CN(Cc1cccc(c1)C#N)c2ccc(cc2N)C(=O)N C61948918
C[C@H](c1ccncc1)NC(=O)c2cc3cccc(c3[nH]2)N C62833718
C[C@H](c1ccccn1)NC(=O)c2cc3cccc(c3[nH]2)N C62833720
CO[C@H]1CCC[C@H]1NC(=O)c2cc(c(c(c2)F)NN)F C63007544
c1cc(nc(c1Cl)C(=O)NCc2ccsc2)NN C63151989
CCOc1ccc(cc1O)[C@@H]2c3c(c4ccccc4[nH]3)C[C@@H]([NH2+]2)C(=O)[O-] C04027326
CCOc1cc(ccc1O)[C@@H]2c3c(c4ccccc4[nH]3)C[C@@H]([NH2+]2)C(=O)[O-] C02125673
CCOc1cc(ccc1O)[C@@H]2c3c(c4ccccc4[nH]3)C[C@H]([NH2+]2)C(=O)[O-] C02125669
C[C@H](C(=O)N)Sc1nnc(n1N)c2ccccc2Br C05449963
c1cc(cc2c1cc(cc2)Br)O[C@H]3[C@H]([C@H]([C@H]([C@H](O3)CO)O)O)O C02126592
c1cc(cnc1)C(=O)[C@@H]2[C@H](NC(=O)N[C@]2(C(F)(F)F)O)c3ccc(cc3)O C11859161
C#CCNC(=O)[C@H]1C[C@H]([C@@H]([C@H]2[C@@H]1SC(=N2)Nc3ccc(cc3)Cl)O)O C12604067
c1cc(c(cc1Cl)NC(=O)CNc2cc(=O)[nH]c(=S)[nH]2)C#N C06017139
c1cc(ccc1N2[C@@H]3[C@@H](C[C@H]([C@@H]([C@@H]3NC2=S)O)O)C(=O)NC4CC4)Cl C08636520
Cc1c2c([nH]n1)OC(=C([C@H]2c3cc(c(c(c3)Cl)O)Cl)C#N)N C16265986
c1ccc2c(c1)[C@](C(=O)N2)([C@@H]3CCC[C@H](C3=O)[C@]4(c5ccccc5NC4=O)O)O C17046509
CN1c2ccccc2[C@]3(C1=O)N=C(NC(=N3)Nc4ccccc4F)N C19325480
c1cc(ccc1[C@H]2CC(=O)Nc3c2c(=O)[nH]c(n3)N)Br C09014183
CC[C@@H](C)[C@H](C(=O)Nc1ccc2c(c1)CCN2C(=O)C)NC(=O)N C26901651
CC[C@H](C)[C@@H](C(=O)Nc1ccc2c(c1)CCN2C(=O)C)NC(=O)N C26901660
c1cc2c3c(ccc(c3c1)C(=O)N[C@H]4CCCc5c4cc(c(=O)[nH]5)C(=O)N)CC2 C32883599
c1cc(c(cc1O)O)[C@H]2[C@H]3CCCC=C3C(=C(C2(C#N)C#N)N)C#N C33374673
C[C@@H](C(=O)NC(=O)NC)Oc1c(cc(cc1Br)F)N C37288708
CC1=C[C@@H](N=N1)[C@@H]2NN[C@@H](N2N)SCC(=O)c3ccc(cc3)F C38556235
CC1=C[C@H](N=N1)[C@@H]2NN[C@@H](N2N)SCC(=O)c3ccc(cc3)F C38556236
CC1=C[C@H](N=N1)[C@H]2NN[C@@H](N2N)SCC(=O)c3ccc(cc3)F C38556238
CC(=C)CS[C@@H]1NN[C@@H](N1N)[C@@H]2C=C(N=N2)c3ccc(cc3)F C38994758
c1ccc(cc1)N2[C@@H](NC(=O)C=C2N)SCc3[nH]c(=O)c4ccccc4n3 C39215128
c1ccc(cc1)N2[C@H](NC(=O)C=C2N)SCc3[nH]c(=O)c4ccccc4n3 C39215130
C1CCc2c(c([nH]n2)CCNC(=O)NC3=NN[C@@H](S3)C4CCC4)C1 C39490024
C[C@H]1CC[C@@H](CN1S(=O)(=O)c2ccc(c(c2)N)Cl)C(=O)N C40334418
C[C@H]1CC[C@H](CN1S(=O)(=O)c2ccc(cc2N)Br)C(=O)N C40334462
c1cc(ccc1/C(=N\O)/N)NS(=O)(=O)c2ccc(s2)Br C40376006
CC[C@H](/C(=N/O)/N)NS(=O)(=O)c1ccccc1Br C40376759
CC1(CC2=C([C@@H](c3c(nc(=S)[nH]c3N2)N)c4cccnc4)C(=O)C1)C C06910145
C[C@H](C1CC1)NS(=O)(=O)c2cc(cnc2NN)Br C41070077
C[C@H](C(=O)NC(=O)NC)OC(=O)c1cc(c(c(c1)Cl)Cl)N C41094514
Cc1nc([nH]n1)SCC(=O)Nc2c(cc(cc2Cl)N)Cl C41632527
c1c(c(cc(c1S(=O)(=O)N2CCCC[C@@H]2C(=O)N)Cl)F)N C42272549
CC1(C[C@@H]1NS(=O)(=O)c2cc(cnc2NN)Br)C C45138297
c1cc(c(cc1S(=O)(=O)N[C@@H]2CCCC[C@@H]2[NH3+])C(=O)[O-])Cl C48839772
c1cc(c(cc1S(=O)(=O)N[C@@H]2CCCC[C@H]2[NH3+])C(=O)[O-])Cl C48839778
c1cc(c(cc1S(=O)(=O)N[C@H]2CCCC[C@H]2[NH3+])C(=O)[O-])Cl C48839781
C[C@@H](c1ccc(c(c1)Br)OC)NC(=O)[C@H](C)NC(=O)N C48935195
CNC(=O)c1c(c(sn1)C(=O)NCc2ccc(cc2)SC)N C49006205
c1ccc(cc1)[C@H](/C(=N/O)/N)NS(=O)(=O)c2c(ccs2)Br C49061003
CC(C)(C)[C@H]1CCc2c(cc(s2)C(=O)[C@@H](C#N)c3nc(nc(n3)N)N)C1 C49435743
Cc1cc(nc(n1)NC(=O)c2cc(cnc2NN)Br)C C51088626
C[C@H](CNS(=O)(=O)c1ccccc1Br)/C(=N/O)/N C54156148
c1c(cc(c(c1N)Br)S(=O)(=O)NCc2c[nH]nc2)Cl C61882168
c1c(cc(c(c1N)Br)S(=O)(=O)N[C@H]2CCCNC2=O)Cl C61882528
c1cc(c(cc1I)C(=O)[O-])NC(=O)[C@H]2C[C@H](C[NH2+]2)O C62824498
Cn1cc[nH+]c1CCNC(=O)NC2[C@@H]3CCC[C@H]2C[NH+](C3)C4CC4 C66233673
Cc1ccc(cc1C(=O)N)NC(=O)NCCN2C[C@H](O[C@@H](C2)C)C C67311717
Cc1ccc(cc1C(=O)N)NC(=O)NCCN2C[C@@H](O[C@H](C2)C)C C67311720
Cc1cc(c2cc(c(=O)[nH]c2c1)[C@@H]3c4c(n[nH]c4OC(=C3C#N)N)C)C C00421477
c1cc2c(cc1N)OC(=C([C@@H]2c3cc4cc5c(cc4nc3Cl)OCO5)C#N)N C00933857
CSc1nc(c2c(n1)OC(=C([C@@H]2c3ccc(cc3)Br)C#N)N)N C01430914
COc1cccc2c1o/c(=N\c3ccccc3C(=O)N)/c(c2)C(=O)N C05127860
c1cc(c(c(c1)Cl)[C@@H]2c3c(=O)[nH]c(=S)[nH]c3OC(=C2C#N)N)Cl C05530634
CC/C(=N\NC(=O)c1cc(c(c(c1)O)O)O)/c2cccc(c2)Cl C05727606
Cc1ccccc1N/N=C(/C(=O)NN)\S(=O)(=O)c2ccccc2 C03586551
c1cc(ccc1[C@H]2[C@H]([C@](NC(=O)N2)(C(F)(F)F)O)C(=O)c3ccc(cc3)F)O C13562997
C[C@@H]1[C@@H]([C@H]([C@H]([C@H](O1)Oc2c[nH]c3c2c(c(cc3)Br)Cl)O)O)O C15206248
CC1(CC2=C([C@H](c3c(nc(=S)[nH]c3N2)N)c4ccc(cc4)N(C)C)C(=O)C1)C C06859092
c1ccc2c(c1)c3c([nH]2)[C@@H]([NH2+]CC3)c4c([nH]c(=S)n(c4=O)C5CC5)[O-] C20411347
CC1(CC(=C(C(=O)C1)[C@H]2c3ccccc3CCN2C(=O)CSC(=[NH2+])N)[O-])C C01272782
c1c(cc(c(c1N)S(=O)(=O)Nc2c[nH]nc2)Br)Br C35763472
Cc1ccccc1C(=O)CS[C@@H]2NN[C@@H](N2N)[C@@H]3C=C(N=N3)C C38556259
Cc1ccccc1C(=O)CS[C@H]2NN[C@H](N2N)[C@@H]3C=C(N=N3)C C38556262
Cc1ccc(cc1)C(=O)CS[C@H]2NN[C@@H](N2N)[C@@H]3C=C(N=N3)C C38752890
Cc1ccc(cc1)C(=O)CS[C@H]2NN[C@H](N2N)[C@@H]3C=C(N=N3)C C38752897
C[C@@]12CC[C@@](C1(C)C)(C[C@@H]2O)C(=O)N/N=C\c3ccc(cc3O)O C36577367
c1ccc(c(c1)/C(=N\O)/N)NS(=O)(=O)c2ccc(s2)Cl C40376090
CC[C@@H](/C(=N/O)/N)NS(=O)(=O)c1ccc(s1)Br C40376790
Cc1ccc(s1)S(=O)(=O)NC2(CCC(CC2)C)/C(=N/O)/N C40377264
c1cc2c(cc1[C@@H]3c4c(nc(=S)[nH]c4NC5=C3C(=O)CCC5)N)OCO2 C08514987
CC[C@@H](C)Nc1c(c(ncn1)Nc2ccc(cn2)Br)N C40779991
c1ccc(c(c1)CNS(=O)(=O)c2cc(cnc2NN)Br)Cl C41069870
Cc1c(sc(c1C(=O)N)NC(=O)[C@@]2(C(=O)Nc3ccccc3S2)C)C C41644337
c1ccn(c1)c2c(c3c(s2)CSCC3)C(=O)Nc4cccc(c4)NC(=O)N C42620645
Cc1ccc(cc1NC(=O)C2(CCOCC2)/C(=N/O)/N)Br C44785470
c1ccc(c(c1)c2nc(on2)CSc3nc(cc(n3)N)N)Cl C08488070
C[C@H](c1ccc(s1)Cl)NS(=O)(=O)c2ccnc(c2)NN C49147401
Cc1ccc(s1)CNS(=O)(=O)c2cc(cnc2NN)Br C50226849
C[C@H](C/C(=N/O)/N)NS(=O)(=O)c1cc(sc1Cl)Cl C50389832
c1ccc(cc1)c2c3c([nH]n2)OC(=C([C@@]34c5cc(ccc5NC4=O)Cl)C#N)N C00846308
C[C@@H](c1ccc2c(c1)[nH]c(=O)[nH]2)NC(=O)CNC(=O)c3ccccc3 C53851214
C[C@H]1[C@H]([C@H]([C@@H]([C@@H](O1)Oc2c[nH]c3c2cc(c(c3)Cl)Br)O)O)O C33358919
c1cc(ccc1[C@H]2[C@@H]([C@@](NC(=O)N2)(C(F)(F)F)O)C(=O)c3ccc(cc3)F)O C04898588
c1cc(ccc1[C@H]2[C@H]([C@@](NC(=O)N2)(C(F)(F)F)O)C(=O)c3ccc(cc3)F)O C04898591
CC[C@@H]1CN(c2cc(ccc2O1)c3csc(n3)N)C[C@@H](CO)O C34719358
Cc1c(cc(cc1F)C(=O)N)NC(=O)C[C@@H]2C(=O)Nc3ccccc3S2 C58352450
CC1(CC2=C([C@H](C(=C(O2)N)C(=O)N)c3ccc(cc3)N(C)C)C(=O)C1)C C58949855
C[C@H](C(=O)N/N=C/c1c(cc(cc1O)O)O)Sc2ccccn2 C59146665
c1c(nc(s1)C2CCCCC2)CSCc3nc(nc(n3)N)N C60512399
C[C@@H](c1ccsc1)NS(=O)(=O)c2cc(cnc2NN)Br C61368630
c1c(cc(c(c1N)Br)S(=O)(=O)NCC(=O)NC2CC2)Cl C61881849
c1c(c(sc1Cl)Cl)S(=O)(=O)N[C@@H]2CCC[C@H]2/C(=N\O)/N C61888133
c1cc(c(cc1I)C(=O)[O-])NC(=O)N2CC[C@@H](C2)C[NH3+] C62824886
CC(C)(C)NC(=O)CNC(=O)NC[C@@]1(CCCc2c1cccc2)O C66908063
C[C@H](c1cccc(c1)NC(=O)C)NC(=O)NC[C@]2(CCCc3c2cccc3)O C66908655
c1cc(ccc1CNC(=O)N)NC(=O)/C=C/c2ccc3c(c2)CCO3 C67241112
Cc1ccc(cc1C(=O)N)NC(=O)N[C@@H](C)C(=O)N2CCc3c2cccc3 C67308552
c1cc(cc(c1)F)[C@@H]2C[C@H]2NC(=O)NCc3ccc(s3)S(=O)(=O)N C67559833
CSc1ccc(cc1)/C=C/2\C(=O)N(C(=O)N2)c3cccc(c3)Cl C00202346
CC[C@@]1(Cc2c(sc(c2C#N)NC(=O)[C@@H](C)Br)CO1)C C01239268
CCc1c(sc(c1C#N)NC(=O)c2ccc(o2)Br)C C04423222
C[C@]1(C(=O)N(C(=O)N1)Cc2ccccc2F)c3ccccc3Cl C03370089
COC(=O)c1ccc(c2c1[C@@H]3C=CC[C@H]3[C@H](N2)c4cccnc4)Cl C04623404
CCN1c2cc(ccc2SCC1=O)C(=O)N[C@H]3CCC[C@@H]([C@@H]3C)C C04674746
CC1CCC(CC1)NC(=O)[C@H]2CC(=O)N(C2)c3ccc(c(c3)Cl)F C03007776
C[C@@]12CCC(=O)N1[C@@H](CS2)C(=O)NCC34CC5CC(C3)CC(C5)C4 C05937769
Cc1ccc(cc1)CN2C(=O)[C@](NC2=O)(C)c3ccc4c(c3)CCC4 C06108157
c1ccc(c(c1)NS(=O)(=O)c2ccc(nc2)Cl)Br C05121353
CC[NH+]1Cc2c(c3ccccc3nc2/C(=C\c4ccsc4)/C1)C(=O)[O-] C06429658
Cc1c(cccc1Cl)NC(=O)C[C@H]2c3ccccc3C=CN2C(=O)C C07947216
Cc1ccc(cc1NC(=O)C[C@@H]2c3ccccc3C=CN2C(=O)C)Cl C07957172
COc1ccccc1/C=C\2/C(=O)N(C(=S)N2)c3ccccc3Cl C01854722
Cc1ccccc1N2C(=O)/C(=C/c3ccc(c(c3)C)OC)/NC2=S C11294872
CCN1C=C([C@H](NC1=O)c2ccc(cc2)Cl)c3csc(n3)C C12321263
CN\1C=C(C=C/C1=C(\C#N)/C(=O)Nc2ccccc2F)C(F)(F)F C12559281
C[C@]1(C(=O)N(C(=O)N1)Cc2cccc(c2)Cl)c3ccc(c(c3)F)F C16462256
Cc1cc(ccc1[N-]S(=O)(=O)[NH+]2CCCC[C@@H]2C)Br C20546585
c1ccc2c(c1)C=C(CO2)[C@H]3Nc4ccccc4C(=O)N3CC(F)(F)F C32869782
C[C@@H]1CCCCN1C(=O)CNC(=O)C23C[C@H]4C[C@@H](C2)CC(C4)(C3)Cl C18267937
Cc1nc2cc(ccc2o1)NCc3ccc(o3)I C37232757
Cc1ccc(cc1NS(=O)(=O)N2CCCC[C@H]2C)Br C37369320
CN(c1ccc(cc1)O)S(=O)(=O)c2cc(sc2Cl)Cl C37376387
Cc1c(sc(n1)Cl)S(=O)(=O)N[C@H]2CCSc3c2cccc3 C37985269
COc1ccc(cc1[C@H](c2ccc3c(c2)OCO3)O)Br C40241590
COc1ccc(c(c1)Br)[C@@H]([C@H]2COc3ccccc3O2)O C40264480
Cc1cccc2c1c(cn2C)[C@H]3CCCN3C(=O)Cc4ccc(cc4)O C40821102
Cc1ccc2c(c1)cc(c(=O)[nH]2)CCC(=O)N3CCCc4c3cccc4 C41186757
CN(Cc1ccc(o1)Br)C(=O)Nc2ccc(c(c2)F)F C43266390
Cc1ccc(cc1)S(=O)(=O)N/N=C/2\C[C@H]3C=C[C@@H]2c4c3cccc4 C43763554
C[C@@H]1[C@H](Oc2ccccc2O1)C(=O)NCc3ccc(cc3Cl)Cl C45629703
C[C@@H]1CCN([C@@H]2[C@@H]1CCCC2)C(=O)[C@@H](C)NC(=O)c3cccs3 C45905976
Cn1c2ccc(cc2oc1=O)[C@H](Cc3ccc(cc3)Br)O C51362427
c1ccn2c(c1)nc(cc2=O)CNc3ccc(cc3Br)F C54346841
Cc1ccc(s1)C(=O)NCC(=O)N2CC[C@H]([C@H]3[C@@H]2CCCC3)C C57083492
C[C@]1(C(=O)N(C(=O)N1)Cc2ccccc2)c3ccccc3Br C08888300
c1ccc2c(c1)CC[C@]23C(=O)N(C(=O)N3)Cc4ccc(cc4)C(F)(F)F C16617744
c1ccc(cc1)n2c3ccccc3nc2S[C@H]4CCCCNC4=O C28942891
CCN1C[C@H](CC1=O)C(=O)Nc2cc(c(cc2Cl)Cl)Cl C58736645
c1csc2c1[C@H](CCC2)NS(=O)(=O)c3cnc(s3)Cl C61365456
COc1ccc(cc1Br)[C@@H](c2ccc3c(c2)nccn3)O C61416548
CNS(=O)(=O)N1CCc2ccccc2[C@H]1c3ccccc3Cl C62447311
Cc1ccc(cc1F)N[C@H]2CC(=O)N(C2=O)c3ccccc3Cl C07001192
C[C@@H]1C(=C2C(=NC(=NC2=O)[C@H](C)Nc3ccc(c(c3)Cl)F)S1)C C64220706
C[C@@H]1CO[C@@H](CN1Cc2c(ccc3c2cncc3)O)c4ccccc4 C66795120
C=C(CNC(=O)N1CCO[C@@H](C1)c2ccc(c(c2)F)F)Br C67066083
c1ccc(c(c1)CC(=O)N2CCO[C@@H](C2)c3ccc(c(c3)Cl)F)O C67177061
Cc1cccc(c1NC(=O)N2CCO[C@H](C2)c3ccccc3F)C(C)C C67252046
C[C@@H]1CC[C@H]2[C@@H](C1)CCCN2C(=O)/C=C/c3ccc(cc3)NC(=O)C C67518157
C[C@@H]1CN(CCN1c2ccc(cc2)Cl)c3cc[nH+]cc3N C05103962
CCOc1cc(ccc1O)[C@@H]2c3cccn3-c4ccccc4C[NH2+]2 C00104520
C[NH+]1CCc2c(sc3c2C(=N[C@H](N3)/C=C\c4ccccc4)O)C1 C05151288
Cc1c2c(c(n1c3ccccc3)C)[C@@]4(c5ccccc5NC4=O)[NH2+]CC2 C09378956
Cc1ccc(cc1C)OCc2nc3c(c(n2)C[NH3+])CCCC3 C20383757
Cc1cc(cc(c1C)[C@H](C(C)(C)c2ccccc2)[NH3+])[N+](=O)[O-] C21304769
CC1(CC(CC([NH2+]1)(C)C)Nc2c3c(ccs3)ncn2)C C25151361
Cc1ccn2c(c1)[nH+]c(c2[C@H](c3ccncc3)N)C(C)(C)C C31913079
C[NH+]1CCc2c(sc3c2C(=N[C@@H](N3)c4ccc(cc4)F)O)C1 C33161939
c1cc(ccc1CN2CCN(CC2)c3cc[nH+]cc3N)Cl C35368344
Cc1cc(c(o1)C)[C@H](c2cc3c(cc2Cl)OCCO3)[NH3+] C35382017
c1ccc(c(c1)N2CCN(CC2)c3c(cccn3)C[NH3+])Cl C35719738
Cc1ccn2c(c([nH+]c2c1N)c3ccc(cc3)OC(C)C)C C36243661
Cc1ccc(c(c1)C)S(=O)(=O)N[C@@H]2CC[C@H]3C[NH2+]C[C@H]3C2 C36284711
CC(C)(C)c1nc(no1)[C@@H](c2ccc(cc2)Br)[NH3+] C36764706
c1c(cc(c2c1OCCO2)Br)C[NH2+][C@@H]3CCC[C@@H](C3)O C37165537
c1cc(cc(c1)c2nc(no2)c3ccc(cc3)Br)C[NH3+] C37716921
C[C@@H]1C[C@@H]1c2ccc(o2)CN(C)C(=O)C3(CCCCC3)[NH3+] C37802644
C[C@@H]1C[C@H]1c2ccc(o2)CN(C)C(=O)C3(CCCCC3)[NH3+] C37802646
C1CCC(CC1)N(CCO)C(=O)[C@@H]2C[C@@H]3CCCC[C@@H]3[NH2+]2 C37809724
CCOc1cc2c(cc1c3ncc(s3)C[NH3+])O[C@H](C2)C C40996855
c1c(cc(c2c1OCO2)Br)c3nc(cs3)C[NH3+] C40999749
CC1CCC(CC1)(c2nc(on2)C[C@@H]3C[C@H]4CC[C@@H]3C4)[NH3+] C41153990
C[C@@H]1CCC[C@](C1)(c2nc(on2)c3ccc(cc3Cl)F)[NH3+] C41154685
CC(C)(C)c1nc(no1)[C@H](c2cc(cs2)Br)[NH3+] C41678525
CC(C)(C)[C@H]1CC[C@H]([C@@H](C1)[NH+]2CCCC[C@@H]2C(=O)N)C#N C42404956
Cc1c(c(n([nH+]1)C)N(C)Cc2ccccc2Br)N C42441031
C[C@@H]([C@@H](c1cnn(c1)C)Oc2cc(ccc2Cl)Cl)[NH3+] C43233296
Cc1ccc(o1)[C@H]([C@@H](C)[NH3+])Sc2c3ccccc3ncn2 C43367672
CC(C)(C)OC(=O)N1CC[C@H]([C@H](C1)[NH3+])c2cc(cc(c2)F)F C44136254
CC(C)(C)OC(=O)N1CC[C@H]([C@H](C1)c2cc(cc(c2)F)F)[NH3+] C44136342
Cc1cc(c(o1)C)[C@@H](C)NC(=O)[C@H]2C[C@@H]3CCCC[C@@H]3[NH2+]2 C44731242
c1ccc2c(c1)c(nc(n2)C[NH+]3CCC[C@@H]3c4ccsc4)N C44977640
C[C@H]1CCC[C@@H](C1)[NH+](C)Cc2cc(cc3c2OCOC3)N C49008426
c1csc2c1c(nc(n2)C[NH+]3CCC[C@H]4[C@@H]3CCCC4)N C50814258
c1ccc2c(c1)c(c(o2)C[NH3+])Cn3cc(cn3)Br C52577456
C[C@@H]1CCC[C@](C1)(CO)[NH2+][C@@H](C)C(=O)N2CCCCCC2 C53126433
CC[C@H](Cc1nc(on1)c2ccc(s2)Br)[NH3+] C54184760
C[C@@H]1CCCCN1[C@@H](C[NH3+])c2cc3c(c(c2)Br)OCO3 C36897320
C[C@@H](C[NH3+])N1c2cc(ccc2O[C@H](C1=O)c3ccccc3)Cl C57789204
CC[C@@H]1C(=O)N(c2cc(ccc2O1)C(C)C)CC(C)(C)[NH3+] C57791066
CC(C)(C)[NH+]1CCC(CC1)N[C@@H]2COc3c2ccc(c3)O C37786225
c1cc2c(cc1c3csc4n3c(nn4)CC[NH3+])CCCC2 C58021250
Cn1c(c(c([nH+]1)C2CCOCC2)c3ccc(cc3)Br)N C61672527
Cc1cc(c2c(c1)[C@H]([C@@H](CO2)[NH+]3CCCC[C@@H]3CCO)O)C C62173696
CC[C@@]1(CCC[NH2+]C1)C(=O)N(C)[C@@H](C)c2ccccc2O C62857808
CCC[C@]1(CC[NH2+]C1)C(=O)Nc2c(c(c(s2)C)C)C#N C62900720
C[C@@H]([C@@H](c1ccc(cc1[N+](=O)[O-])Br)C(C)C)[NH3+] C63027343
c1ccc2=[NH+]CC(=c2c1)[C@H]3NC4=C([C@H]5CCCC[C@@H]5S4)C(=O)N3 C63326758
c1ccc2=[NH+]CC(=c2c1)C3=CCN(CC3)CC4=C(SNN4)Cl C64212797
c1nc2c(c(n1)N)nc(nc2N)Cl C05543658
CSc1nc(cc(n1)N)C(=O)N C01683923
c1c(nc(nc1N)SCC#N)N C04126192
Cc1c(nnc2c1c(c(s2)C(=O)N)N)C C04648847
c1ccc(cc1)N2Cc3c(nc(nc3N)N)C2 C17428905
CC(C)c1cc(=O)[nH]c(n1)NN C26421809
CC1(C[C@@H](C(N1O)(C)C)C(=O)NN)C C27788522
c12c(nc(nc1nsn2)N)N C17160622
c1c([nH]c(n1)C2(CCC2)[NH3+])C(=O)[O-] C32627841
C1CC[C@@H]2[C@@H](C1)C[C@@H]3N2C(=C(C3=O)C(=O)N)N C34781491
C[C@H](Cn1cc(ccc1=O)N)C(=O)N C37227494
Cc1c2c(=O)[nH]cnc2sc1C(=O)NN C37388163
c1c(nc(n(c1=O)N)N)C(F)(F)F C01399966
CC/C(=C/1\C=C(C=CC1=O)F)/NNC(=O)N C05788753
CC1=C[C@H](N=N1)[C@@H]2NN[C@@H]3N2N=C(S3)N C38743803
CC1=C[C@@H](N=N1)[C@H]2NN[C@@H]3N2N=C(S3)N C38743805
C[C@@H](C(C)C)Nc1c(n(c(=O)[nH]c1=O)C)N C37487648
CC(C)On1c(c(c2c1occ2)N)N C39126777
CC(C)Nc1cc(=O)[nH]c(n1)N C39930015
CCCNc1cc(=O)[nH]c(n1)N C16991226
Cc1ccc(cc1)CNc2c(c(=O)[nH]cn2)N C40783776
c1ccc(c(c1)n2c(cc(n2)N)N)[N+](=O)[O-] C40907137
C1CCC(C1)(/C(=N\O)/N)C(=O)NC2CC2 C44783388
C1CCC(CC1)(/C(=N\O)/N)C(=O)NC2CC2 C44783392
CC(C)(/C(=N/O)/N)C(=O)N1CCC[C@H]1CO C44785694
C[C@H]1CCC[C@H](C1)NC(=O)[C@@H](C)/C(=N/O)/N C44867250
c1c(c(n[nH]1)N)NC[C@@H]2CCCOC2 C44981965
C[C@H](/C(=N/O)/N)N(C)C(=O)NC(C)(C)C C45145573
Cc1ccc(cc1NC(=O)NN)[N+](=O)[O-] C45922512
CC1=N[C@@H](C(=[NH+]1)N)N2CCCC[C@@H]2CCO C49776625
C[C@@H](/C(=N/O)/N)NC(=O)[C@@H]1CCCCO1 C50973292
Cc1cc(on1)NC(=O)c2cccc(n2)NN C51089050
CNC(=O)c1cc(ccc1NN)[N+](=O)[O-] C51095647
CC1(C[C@@H]1NC(=O)c2cccc(n2)NN)C C51113391
Cc1c(c(n(n1)C)N[C@@H]2CCCC[C@H]2O)N C51999769
CCn1c(c(c(=O)[nH]c1=O)N[C@@H]2C[C@H]2C)N C52290250
CO[C@@H]1CCC[C@H]1N/C(=N/O)/N C52833939
Cc1cc(c(o1)C)[C@@H](C)N/C(=N/O)/N C52834494
c1c(cnc(c1C#N)NC2(CCCC2)CO)N C53045100
CCCc1c(=O)[nH]c([nH+]c1[O-])N C12653890
c1ccc2c(c1)nc(o2)N=C(N)N C15924515
c1c(n([nH]c1=O)[C@H]2CCCCC[C@H]2O)N C54600722
C[C@H](C(=O)N)N[C@@H]1COc2c1ccc(c2)O C35793066
[H]/N=C/1\C(=C2CCCC[C@@H]2S1)c3nc([nH]n3)N C41050740
[H]/N=C/1\N[C@@H](NC(=S)N1)c2cccc(n2)C C34927018
c12c(c(nnc1N)N)snn2 C62718318
CC1=N[C@H](C(=[NH+]1)N)N2CC[C@H](C2)[NH+](C)C C62965498
C[C@H]1NC(=NO1)CSc2nc([nH]n2)N C64233257
CCCc1c(c(nc(n1)N)C)C(=O)N C66135687
c1c(c[nH]c(=O)c1NC(=O)N)C(F)(F)F C66402903
Cc1cc(c(c(c1)C)NC(=O)NC[C@H](C)[NH+]2CCCC2)C C13965306
Cc1ccc(c(c1)C)S(=O)(=O)NC2CC([NH2+]C(C2)(C)C)(C)C C16578337
c1cc(c(cc1F)F)[C@H](c2cc(cc(c2)Cl)[N+](=O)[O-])[NH3+] C19970325
c1ccc2c(c1)CCCN2S(=O)(=O)c3ccc(c(c3)C[NH3+])F C20189223
C[C@H]1Cc2ccccc2N1S(=O)(=O)c3ccc(c(c3)C[NH3+])F C20189325
c1cc(c(c(c1)Cl)C[NH3+])N2CCN(CC2)c3nccs3 C20469646
CN(C)c1ccc(cc1)[C@@H]2NNC(=[NH+]2)c3ccc(cc3)Cl C03179609
Cc1cc(c(o1)C)[C@H](c2cc3c(cc2Cl)NC(=O)C3)[NH2+]C C35507053
Cc1cccc(c1C)N2CCN(CC2)c3cc(c(c[nH+]3)N)C C36250777
Cc1ccc(c2c1[C@H](C[C@@H]2[NH2+]C3CCS(=O)(=O)CC3)C)O C36331679
CC(C)c1nc(no1)[C@H](c2ccccc2Br)[NH3+] C36763953
CC(C)(C)[C@@H]1CCCC[C@]1(c2nc(on2)C(F)(F)F)[NH3+] C36764995
CC(C)(C)C(=O)c1c(c2cc3c(nc2s1)CC[NH+](C3)C)N C00061413
CC1(Cc2c(c(sc2C([NH2+]1)(C)C)NC(=O)C(C)(C)C)C#N)C C00180759
c1cc2c(cc1[C@@H](CO)[NH2+]C3CCCCCC3)OCCO2 C38122587
C1CCC(CC1)S(=O)(=O)N[C@@H]2CC[NH2+]C3(C2)CCCCC3 C38137533
CC[C@]12C[NH+]3C[C@](C1O)(CN(C2)[C@@H]3c4cc5ccccc5[nH]4)CC C27577777
CC1(CC2=C([C@H](Nc3ccccc3N2)[C@H]4C=CC=[NH+]4)C(=O)C1)C C39211737
CCOc1cc2c(cc1c3nc(cs3)C[NH3+])O[C@H](C2)C C40999799
CC1CCC(CC1)(c2nnc3n2cc(cc3)C(F)(F)F)[NH3+] C41033404
C[C@H]1CCC[C@@](C1)(c2nc(on2)c3cc(cc(c3)F)F)[NH3+] C41154590
C[C@H]([C@H](c1cnn(c1)C)Oc2cc(ccc2Cl)Cl)[NH3+] C43233306
C[C@H]([C@@H](c1cnn(c1)C)Oc2cccc(c2Cl)Cl)[NH3+] C43235229
C[C@H]1CN([C@@H](CO1)C)c2c(cc3c([nH+]2)CCCC3)C(=S)N C43410854
C/C=C\1/C[NH+]2CC[C@]34[C@H]2C[C@H]1C(=C3Nc5c4cccc5O)C=O C33938146
c1cc2cc(oc2c(c1)Br)C(=O)N3CCCC[C@H]3C[NH3+] C44540789
Cc1c(c(n(n1)C)C)c2csc(n2)[C@]3(CCC[C@H](C3)C)[NH3+] C45167955
C[C@@H]1CCC[C@@H](C1)N(C)S(=O)(=O)c2ccc(s2)C[NH3+] C49015599
C1CCC(CC1)CS(=O)(=O)N[C@H]2CC[C@H]3C[NH2+]C[C@H]3C2 C49043242
CCc1ccc(s1)c2nc(no2)[C@@]3(CCC[C@H](C3)C)[NH3+] C49851733
CO[C@@H]1CCC[C@@H]1[NH2+][C@@H]2c3cc(c(cc3NC2=O)F)Br C50372196
c1cc(cc(c1)I)Oc2ccc(nn2)C[NH3+] C51570555
c1ccc2c(c1)ccc(c2Br)Oc3ccc(nn3)C[NH3+] C51571785
Cn1c2cc(c(cc2n(c1=O)C)Br)[C@H](c3cccs3)[NH3+] C51928517
c1c(c(cc2c1OCO2)Br)C[NH2+][C@H]3CCCC[C@@H]3O C51996391
C[C@H]1CCC[NH+](C1)Cc2nc(c3c4c(sc3n2)CCCC4)N C22010058
C[C@@H](C(=O)NC12CC3CC(C1)CC(C3)C2)[NH+]4CCC[C@@H](C4)O C58616006
Cc1cc(ccc1N2CCC(=O)NCC2)C[NH2+]C(C)(C)C C62101578
CC[NH+](CCO)[C@@H]1[C@@H](c2c(cc(cc2OC1(C)C)C)C)O C62179924
CC(C)Oc1ccc(cc1)[C@@H]2[C@@H](CC(=O)N2C3CCCC3)[NH3+] C62210433
Cc1ccccc1n2c(c(nn2)C[NH3+])c3ccccc3Cl C62244816
c1c(cnc(c1N)N2CC[C@@H](C2)[NH+]3CCCCC3)Br C62976035
C[C@@H]([C@@H]1CCCCN1S(=O)(=O)c2cc(cc(c2)Cl)Cl)[NH3+] C63193886
Cc1cc(c(c(c1)C)S(=O)(=O)N2CCCC[C@@H]2[C@@H](C)[NH3+])C C63194191
C1CCCC2(CC1)CC(=O)N(C2=O)[C@@H]3CCCCC[C@H]3[NH3+] C63214953
COc1ccc2=[NH+][C@@H]3[C@H](NCCC3=c2c1)c4ccccc4O C63349954
Cc1cc(c(c(c1)C)NC(=O)NC2=c3ccccc3=[NH+]C2)C C63709727
c1ccc2=[NH+]CC(=c2c1)CC(=O)N[C@@H]3N[C@H]4CCCC[C@@H]4S3 C63961793
Cc1cc(ccc1N2CCC3(CC2)c4c([nH]c[nH+]4)CCN3)F C65381648
Cc1ccc(o1)[C@@H]2[C@@H]3C[NH+](C[C@@H]3[C@@](N2)(CO)c4ccccc4)C C65460018
CCOC(=O)c1c(c2c(c(c(nc2s1)C)Cl)C)N C00092682
Cc1ccc(cc1)C[C@]2(C(=O)NC(=O)N2)c3ccccc3 C02044483
Cc1ccc(c(c1)N(c2ccccc2N)S(=O)(=O)C)C C01697900
c1ccn2cc(nc2c1)COc3ccc(cc3Cl)N C19503893
CCSc1c(c(c(c(n1)N)C#N)c2ccccc2)C#N C19594905
CC1=C([C@@H](NC(=S)N1)c2ccc(cc2)Cl)C(=O)OC C00758794
CCN(c1ccccc1)c2c(cc3cc(ccc3n2)N)C#N C20191155
CCOc1ccc(cc1)c2c(sc3c2c(ncn3)N)C C20321031
COc1cccc(c1O)[C@@H]2CC(=NN2)c3ccc(cc3)F C20390666
Cc1ccc(c(c1)NC(=O)[C@@H]2[C@H](CC(=O)N2)c3ccccc3)C C20852270
c1ccc(c(c1)CNC(=O)[C@H]2CNc3ccccc3O2)Cl C21010563
Cc1c2c([nH]c1C(=O)N[C@H](C)c3cccs3)CCCC2=O C23435875
CN(Cc1ccccc1Cl)c2cc(nc(n2)N)Cl C24056404
COc1cc(cc(c1O)C=O)c2ccc3c(c2)CCCN3 C31995764
Cc1ccc(c(c1)C)C(=O)NNC2=CC(=O)CC(C2)(C)C C05788555
CCn1cc(cn1)N[C@@H]2C[C@@H](c3c2c(ccc3C)O)C C35780345
C[C@@H]1C(=O)Nc2cc(ccc2O1)NC[C@H]3CCC=CC3 C36969261
CCc1ccc(cc1S(=O)(=O)N2C[C@H](C[C@@H](C2)C)C)N C37053449
CCc1ccc(cc1S(=O)(=O)N2C[C@@H](C[C@@H](C2)C)C)N C37053448
c1cc2c(cc1NCc3ccc(o3)Cl)CCC(=O)N2 C37509376
c1cc2c(ccc(c2nc1)CS(=O)(=O)C3CCCCC3)N C37686011
c1ccc2=[NH+]C([NH+]=c2c1)[C@H](C#N)C(=O)c3ccc(cc3)F C38999158
c1ccc2c(c1)[C@H](CN2)C(=O)N/N=C/c3ccc(s3)Cl C39379314
Cc1c(nnc(c1C(=S)N)Oc2cccc(c2)Cl)C C40291407
CCC1CCN(CC1)S(=O)(=O)c2cc(c(c(c2)N)C)C C40334747
c1ccc(cc1)CC2CCN(CC2)c3c(c(ncn3)Cl)N C40571743
C[C@H]1CCCC[C@@H]1OC(=O)c2cc3cc(ccc3o2)N C41087123
COc1ccccc1c2c(noc2N)[C@@H]3C[C@H]4CC[C@@H]3C4 C42175468
c1c[nH]nc1C(=O)NCC23C[C@H]4C[C@@H](C2)CC(C4)(C3)Cl C42378515
c1cc(c(c(c1NCc2cc3c(cc2O)OCO3)F)F)F C42879159
c1cc(sc1CSc2ncc(c(n2)N)C#N)Cl C48666801
Cc1ccc(c(c1N)C(=O)OC)c2ccc(s2)C#N C48819117
C[C@@H]1CCC[C@H](C1)NC(=O)NCc2cccc(c2)C#N C48978314
CC[C@@H](c1cccs1)n2c(c(c3c2nc(nc3N)C)C)C C49531869
CCCc1ccccc1n2c(c(c3c2ncnc3N)C)C C49559809
C[C@@H]1CCc2c(sc(n2)N/N=C\c3cccc(c3)O)C1 C31952416
Cc1ccc(cc1)N2C[C@@H](O[C@@H]2c3ccc(cc3)O)CO C49883126
Cc1ccc(cc1)N(C)C(=O)c2ccc(c(c2)N)N(C)C C49991967
Cc1ccc(c(c1)S(=O)(=O)N(C)c2ccccc2N)C C50014794
CCN(c1ccccc1N)C(=O)[C@@H]2Cc3ccccc3O2 C50453542
CCN(C1CCCCC1)C(=O)c2c(ccc(n2)N)Cl C50698617
CC(C)(C)CN(C)C(=O)c1cc2ccccc2c(n1)N C50710089
C[C@@H]1C[C@H](CC(C1)(C)C)OCc2nc(c3ccsc3n2)N C50832224
Cc1ccnc(n1)SCc2cc3ccccc3nc2N C51332522
Cc1cc(cc(c1)N(C)c2c(nccn2)C(=S)N)C C54398245
C[C@@H]1CCCC[C@H]1NCc2[nH]c(=O)c3ccccc3n2 C36803874
c1cc([nH]c1)/C=N/NC(=O)C23CC4CC(C2)CC(C4)C3 C59155303
C[C@@H]1CCC[C@@H](N1C(=O)c2cc(ccc2OC(C)C)N)C C30769854
c1c(cc(c(c1NCc2cc3c(cc2O)OCO3)F)F)F C61097948
Cc1ccc(c2c1[C@H](C[C@H]2Nc3cnn(c3)C(C)C)C)O C61682680
CCOc1ccc2cc(c(nc2c1)Cl)[C@@H]3C=C(NN3C(=O)CCC(=O)[O-])c4ccccc4 C03204833
Cc1c2cc3c(coc3c(c2oc(=O)c1CC(=O)N[C@@H](c4ccccc4)C(=O)[O-])C)C(C)(C)C C02122889
COc1ccc(cc1)[C@H]2C3=C(C[C@H](CC3=O)c4ccccc4)Nc5ccccc5N2C(=O)CCC(=O)[O-] C01097613
c1cc(ccc1/C=N/N=C/2\NC(=O)[C@H](S2)CC(=O)[O-])OCc3ccc(c(c3)Cl)Cl C09763632
c1ccc2c(c1)NC3=C([C@H](N2C(=O)CCC(=O)[O-])c4cccs4)C(=O)C[C@@H](C3)c5ccc(cc5)F C09057772
Cc1c2c(n(n1)c3ccccc3)NC4=C([C@@H]2c5ccc(cc5)OCC(=O)[O-])C(=O)C[C@@H](C4)c6cccs6 C12349733
CC[C@@H](C(=O)[O-])NC(=O)Cc1c(c2cc3c(coc3c(c2oc1=O)C)c4ccc(cc4)Cl)C C02117354
C[C@@H](Cn1c(=O)c2ccc(cc2nc1SCc3ccc(cc3Br)F)C(=O)[O-])O C13052642
Cc1ccc(cc1C(=O)[O-])S(=O)(=O)N(C)CC(=O)Nc2ccc(cc2C)Br C13071949
C[C@@H](c1ccc(cc1)Br)Nc2ccc(cc2C(=O)[O-])S(=O)(=O)N3CCOCC3 C13192242
c1cc(c(cc1S(=O)(=O)NCc2cc3c(c(c2)Cl)OCCCO3)C(=O)[O-])Br C13311064
CCn1c(=O)c2c3c(sc2nc1SCC(=O)Nc4cc(ccc4C)C(=O)[O-])CCCC3 C13345481
c1ccc(c(c1)N2C[C@H](CC2=O)C(=O)Nc3ccc(cc3C(=O)[O-])I)Cl C13438221
c1cc2c(cc1S(=O)(=O)Nc3c(cc(cc3Br)Br)C(=O)[O-])OCCO2 C13464789
COC(=O)c1c(csc1NC(=O)[C@H]2CC=CC[C@H]2C(=O)[O-])c3ccc(cc3)Br C15746587
c1cc(ccc1/C=C/2\C(=O)N(C(=S)S2)NC(=O)c3ccc(cc3Cl)Cl)OCC(=O)[O-] C16906489
C[C@@H](C(=O)[O-])Oc1ccc(cc1)/C=C/2\C(=O)N(C(=S)S2)NC(=O)c3ccc(cc3Cl)Cl C16906872
c1ccc2c(c1)NC3=C([C@H](N2C(=O)CCC(=O)[O-])c4ccc(cc4)C#N)C(=O)C[C@H](C3)c5ccc(cc5)F C18115372
CC(C)(C)c1ccc(cc1)[C@H]2CC3=C([C@@H](N(c4ccccc4N3)C(=O)CCC(=O)[O-])c5cccnc5)C(=O)C2 C09600982
Cc1ccc(cc1)[C@@H]2CC3=C([C@@H](N(c4ccccc4N3)C(=O)CCC(=O)[O-])c5ccc(cc5)OC)C(=O)C2 C01408997
CCOc1cc(ccc1O)[C@H]2C(=C(C(=O)N2c3nc(c(s3)C)C)[O-])C(=O)c4ccc(cc4)Cl C09273510
CC\1=NN(C(=O)/C1=C\c2cc(c(c(c2)I)O)OC)c3cccc(c3)C(=O)[O-] C22146312
CCOc1cc(cc(c1O)I)/C=C\2/C(=NN(C2=O)c3cccc(c3)C(=O)[O-])C C27533498
CCn1c(c2ccc(cc2nc1=S)C(=O)N[C@H](C)c3ccc(c(c3)Br)OC)[O-] C31931992
CC(C)(C)c1ccc(cc1)[C@H]2CC3=C([C@@H](N(c4ccccc4N3)C(=O)CCC(=O)[O-])c5ccncc5)C(=O)C2 C01268783
Cc1c(c(on1)/C=C/c2ccc(s2)S(=O)(=O)[N-]c3ccc(c(c3)Cl)F)NC(=O)C C33306457
Cc1cc(c2c(c1)sc(n2)N3[C@H](C(=C(C3=O)[O-])C(=O)c4ccncc4)c5cccc(c5)O)C C33370004
CCOc1ccc2c(c1)sc(n2)N3[C@@H](C(=C(C3=O)[O-])C(=O)c4ccc(cc4)F)c5cccc(c5)O C33551422
CCOc1cc(ccc1O)[C@@H]2C(=C(C(=O)N2c3nc4ccc(cc4s3)C)[O-])C(=O)c5ccccc5 C34930681
c1ccc(cc1)c2c(c(n(n2)c3ccccc3)[O-])/C=C\4/C(=O)N(C(=O)N4)Cc5ccccc5F C35455751
CC(=O)N/C(=C/c1cc(c(c(c1)Cl)OCc2cccc(c2)Br)OC)/C(=O)[O-] C35667355
CC1(CC2=C([C@H](Nc3c2c4ccccc4cc3)c5ccc(c(c5)OC)OCC(=O)[O-])C(=O)C1)C C00832969
c1cc(ccc1N2C(=O)/C(=C/c3ccc(o3)S[C@H]4N[C@H]5C=CC=CC5=N4)/C(=NC2=S)[O-])Cl C39289915
CCOc1cc2c(c3c(n(c2=O)c4ccccc4[O-])C(=O)C[C@@H](N3)I)nc1 C39451504
CC(C)S(=O)(=O)S(=O)(=O)[N-]c1ccc(cc1N2CCN[C@@H](C2)Cl)c3ccccc3 C39482131
C=CCOc1ccc(cc1Br)c2[nH]c3c(n2)c(nc(=O)n3Cc4ccccc4)[O-] C09633651
CCOC(=O)[C@H]1[C@@H](SC2=C1CCCCC2)NC(=O)[C@@H](C)Sc3nc(c(c(n3)[O-])C)C C39724736
c1ccc(c(c1)c2c3cc(ccc3nc(n2)/C=N/NC(=O)/C=C\C(=O)[O-])Br)Cl C39899588
Cc1cc(ccc1C(=O)C2=C(C(=O)N([C@H]2c3cccc(c3)Br)CCO)[O-])OC(C)C C40084352
c1ccc(cc1)Oc2cccc(c2)[C@H]3C(=C(C(=O)N3CCO)[O-])C(=O)c4cc5ccccc5o4 C40097217
CC[C@H](C)n1c(=O)c2ccccc2nc1SCc3cc(=O)[nH]c4c3c(c(s4)C(=O)[O-])C C13393585
CCOc1ccc(cc1)N2C(=O)/C(=C/c3c[nH]c4c3cc(cc4)Br)/C(=NC2=O)[O-] C02369161
CN\1C(=O)C[C@H](S/C1=N\c2cc(cc(c2)Cl)Cl)C(=O)Nc3cccc(c3)C(=O)[O-] C58946119
c1cc(cc(c1)I)C(=O)N/N=C/c2ccc(c(c2)Cl)OCC(=O)[O-] C59679004
CC1(CC(=C2[C@@H](c3c([nH]nc3N=C2C1)c4ccccc4)c5cc(c(cc5OC)OC)OC)[O-])C C09597468
c1ccc(c(c1)C(F)(F)F)NC(=O)CSC2=C([C@@H](C3=C(CCCC3=N2)[O-])c4ccco4)C#N C13175316
c1cc(sc1S(=O)(=O)[N-]c2cc(c([nH+]c2)N3CCCCCC3)C(=O)[O-])Br C35397426
c1cc(sc1S(=O)(=O)[N-]c2cc(c([nH+]c2)N3CCCCCCC3)C(=O)[O-])Br C35397599
c1cc(cc(c1)Cl)[N-]S(=O)(=O)c2ccc3c(c2)NC(=O)[C@@H](S3)C(=O)N4CCCCCC4 C65021742
Cc1ccc(cc1F)[N-]S(=O)(=O)c2ccc3c(c2)NC(=O)[C@@H](S3)C(=O)N4CCCCCC4 C65021902
c1ccc2c(c1)cccc2NC(=O)O[C@@H]3CO[C@H]4[C@@H]3OC[C@@H]4NC(=S)Nc5ccc(cc5)Cl C04235455
COc1cc(cc(c1O)OC)[C@H]2c3c(=O)[nH]c(nc3NC4=C2C(=O)CCC4)SCc5ccccc5F C00959851
C[C@]1(C(=O)N(C(=O)N1)CC(=O)NC(=O)NC23CC4CC(C2)CC(C4)C3)c5ccc(cc5)C(C)(C)C C08947092
C=CCn1c(=O)c2ccc(cc2nc1SCC(=O)Nc3c(c4c(s3)CCCC4)C(=O)N)Cl C09085476
C[C@H]1CCc2c(sc3c2c(=O)n(c(n3)S[C@@H](C(C)C)C(=O)NC(=O)N)Cc4ccco4)C1 C09533382
CC[C@H](C)[C@@H](C(=O)N[C@H](C)CC)NC(=O)[C@@H]1Cc2c3ccccc3[nH]c2[C@@H]4N1C(=O)c5c4cccc5 C12887602
CC[C@H](C)[C@@H](C(=O)N[C@@H](C)CC)NC(=O)[C@@H]1Cc2c3ccccc3[nH]c2[C@@H]4N1C(=O)c5c4cccc5 C12887610
Cc1ccc(cc1)c2c(sc3c2c(=O)[nH]c(n3)CNc4ccccc4C(=O)NC[C@@H]5CCCO5)C C12526489
c1ccc(c(c1)CNC(=O)c2c3c(nc4ccccc4n3)n(c2N)c5ccc6c(c5)OCCO6)Cl C02251187
c1ccc(cc1)Cn2c(c(c(=O)[nH]c2=O)N(Cc3ccccc3)C(=O)/C=C/c4ccccc4F)N C14382993
CCOc1ccc(cc1)NS(=O)(=O)c2ccc3c(c2)[C@@H]4C=CC[C@H]4[C@@H](N3)c5ccc(c(c5)O)OC C14457156
CCN(c1c(n(c(=O)[nH]c1=O)Cc2ccccc2)N)C(=O)c3cc(nc4c3cccc4)c5cccs5 C14584948
CN(CC(=O)Nc1ccccc1Br)C(=O)CCNC(=O)NC23CC4CC(C2)CC(C4)C3 C15478136
Cc1ccc(cc1C)n2c3c(c(nc(n3)c4cc(ccc4OC)Br)C(=O)N)[nH]c2=O C09739152
Cc1ccc(cc1)S(=O)(=O)NN[C@H]2[C@@H]([C@H](c3cc4c(cc3O2)OCO4)c5ccccc5O)C C16958625
COc1ccc(cc1OC)[C@H]2CC3=C([C@H](n4c(nc(n4)N)N3)c5ccc(cc5)C(F)(F)F)C(=O)C2 C18200721
C[C@H](c1[nH]c(=O)c2c(csc2n1)c3ccco3)Sc4nnc(n4N)c5ccccc5Cl C18257800
CN1CCc2c(sc3c2c(=O)n(c(n3)NNC(=S)NCc4ccccc4)c5ccccc5)C1 C19708249
Cc1ccccc1NC(=O)C2=C(NC(=C([C@@H]2c3ccco3)C#N)SCC(=O)Nc4ccc(cc4)Cl)C C08439515
COc1ccc(cc1OC)[C@@H]2CC3=C([C@@H](Nc4ccccc4N3)c5cc(c(c(c5)OC)O)OC)C(=O)C2 C20881969
COc1cccc(c1O)[C@H]2C3=C(C[C@H](CC3=O)c4cc(c(c(c4)OC)OC)OC)Nc5ccccc5N2 C20885376
COc1cc(cc(c1O)[N+](=O)[O-])[C@@H]2C3=C(C[C@H](CC3=O)c4ccc(cc4)F)Nc5ccccc5N2 C21247144
C[C@@H]1CCc2c(cc(s2)C(=O)N(Cc3ccco3)c4c(n(c(=O)[nH]c4=O)Cc5ccccc5)N)C1 C21337201
CCCCn1c(c(c(=O)[nH]c1=O)N(Cc2ccccc2)C(=O)c3cc(ccc3F)Br)N C21355564
CC[C@@]1(C(=O)N(C(=O)N1)CC(=O)NC(=O)NC23CC4CC(C2)CC(C4)C3)c5ccc(cc5)Cl C21706065
Cc1ccc(cc1)c2n[nH]c(=S)n2CCC(=O)NNC(=O)c3cc4c(s3)CC[C@@H](C4)C(C)(C)C C21969334
Cc1cc(=O)oc2c1cc(c(c2)OCC(=O)Nc3c(cc(cc3Cl)S(=O)(=O)N)Cl)Cl C23104724
CCCOC(=O)c1c2c(sc1NC(=O)c3cc(c(cc3Cl)Cl)S(=O)(=O)N)C[C@@H](CC2)C C27489248
Cn1c2ccccc2c(=O)c(c1[O-])C(=O)C[C@H](c3ccc4c(c3)OCO4)Nc5cccc6c5c(ccc6)N C16364049
CC[C@H](C)[C@H](C(=O)N1CCN([C@@H](C1)C)C(=O)NC(C)C)NC(=O)NC23CC4CC(C2)CC(C4)C3 C35004429
Cc1ccc(o1)CN([C@H](c2c(cccc2Cl)Cl)C(=O)NC(C)(C)C)C(=O)c3cccc(c3O)O C36597771
c1ccc(c(c1)/C=N/N=C/2\N(C(=O)[C@H](S2)CC(=O)Nc3ccc(cc3)Cl)c4ccc(cc4)O)O C38161116
Cc1c\2c(oc1C(=O)NNc3ccccc3)CCC/C2=N\NC(=O)C(c4ccccc4)c5ccccc5 C40815519
Cc1cccn(c1=O)c2ccc(c(c2)F)NC(=O)[C@H]3C[C@@](CN3C(=O)Nc4ccc(cc4)Cl)(C)O C40917875
CC1=C([C@@H](n2c(nnn2)N1)c3cc(ccc3OCc4ccccc4Cl)Br)C(=O)N C40923811
CC1=C([C@H](n2c(nnn2)N1)c3cc(ccc3OCc4ccccc4Cl)Br)C(=O)N C40923813
CC1=C([C@@H](n2c(nnn2)N1)c3cc(ccc3OCc4ccc(cc4)Cl)Br)C(=O)N C40923867
CCOc1ccccc1[C@@H]2[C@H](C(=O)C[C@@]([C@@H]2C(=O)Nc3ccccc3C)(C)O)C(=O)Nc4ccccc4C C41006515
CCOc1ccc(cc1)[C@@H]2[C@@H](C(=O)C[C@@]([C@@H]2C(=O)Nc3ccccc3C)(C)O)C(=O)Nc4ccccc4C C41006519
CCOc1ccc(cc1)[C@H]2[C@@H](C(=O)C[C@@]([C@@H]2C(=O)Nc3ccccc3)(C)O)C(=O)Nc4ccccc4 C41006806
Cc1c2c(ncn(c2=O)Cc3ccc(cc3)OC)sc1C(=O)Nc4c(c5c(s4)CCCC5)C(=O)N C41024063
Cc1ccc(cc1Cl)N2C(=O)[C@H]3[C@@H]([NH2+][C@@]([C@@H]3C2=O)(c4ccccc4)C(=O)[O-])c5cccc(c5O)OC C43218909
Cc1ccc(cc1)[C@@H]2c3c(=O)[nH]c(nc3NC4=C2C(=O)CC(C4)(C)C)SCC(=O)NCc5ccco5 C04793427
COc1ccc(c(c1)NC(=O)[C@H]2C[C@@H](N[C@@]23c4cc(ccc4NC3=O)Br)CCSC)OC C13591645
Cc1cc(cc2c1NC(=O)[C@]23[C@@H](C[C@H](N3)CCSC)C(=O)Nc4cc(ccc4OC)OC)Cl C15971712
C[C@@H]1CCc2c(sc3c2c(=O)[nH]c(n3)[C@@H](C)Sc4nnc(n4N)c5ccc(cc5)OC)C1 C21176900
COc1ccc(cc1)n2c(=O)c3ccc(cc3[nH]c2=O)[C@@H]4N[C@@H](NO4)c5ccc(cc5)Br C64870133
COc1ccc(cc1)n2c(=O)c3ccc(cc3[nH]c2=O)[C@@H]4N[C@H](NO4)c5cccc(c5)Br C64870164
CCOc1ccccc1[C@@H]2N[C@@H](ON2)c3ccc4c(c3)[nH]c(=O)n(c4=O)Cc5cccc(c5)Cl C64871073
c1ccc2c(c1)c(=O)n(c(n2)COc3ccccc3C(=O)N)/N=C/c4cc(ccc4O)Br C36617837
COc1cc(ccc1O)[C@H]2[C@@H]([C@@](NC(=O)N2)(C(F)(F)F)O)C(=O)c3cccs3 C00913060
CC(=O)N[C@@H]1[C@H]([C@@H]([C@H](O[C@H]1Oc2ccc(cc2)C(C)(C)C)CO)O)O C04347032
COC(=O)[C@](c1c(n(c(=S)[nH]c1=O)c2ccccc2)N)(C(F)(F)F)O C04622443
CC(=O)N[C@H]1[C@@H]([C@@H]([C@@H](O[C@@H]1Oc2ccc(cc2Cl)Cl)CO)O)O C05126647
Cc1ccc(c(c1)O[C@H]2[C@@H]([C@H]([C@@H]([C@H](O2)CO)O)O)NC(=O)C)C(C)C C05152237
Cc1c(c(n(n1)CCO)N)[C@@]2(c3ccccc3N(C2=O)Cc4ccccc4)O C07001312
c1cc(oc1)C/N=C\2/N([C@H]3[C@H]([C@@H](C[C@@H]([C@H]3S2)C(=O)N)O)O)Cc4ccc(cc4)F C08295605
CC(=O)N[C@@H]1[C@@H]([C@H]([C@H](O[C@@H]1Oc2ccc(cc2Cl)Cl)CO)O)O C12378538
c1c(cnc2c1nc([nH]2)SCC(=O)Nc3c(c4c(s3)CCCC4)C(=O)N)Cl C09552934
c1cc(oc1)CNC(=O)C(=O)Nc2c(c3c(s2)CCCC3)C(=O)N C06669783
COc1cc(c(cc1OC)OC)C2C(=C(SC(=C2C#N)N)N)C#N C19624380
C1CCc2c(c(c(s2)NC(=O)NCCN3CCOCC3)C(=O)N)C1 C20589027
Cc1ccc(cc1)C(=O)[C@@H]2[C@H](NC(=O)N[C@]2(C(F)(F)F)O)c3ccc(c(c3)OC)O C27015672
c1cc(c(cc1NC(=O)N[C@@H](Cc2c[nH+]c[nH]2)C(=O)[O-])Cl)Cl C35188448
c1cc(c(cc1NC(=O)N[C@H](Cc2c[nH+]c[nH]2)C(=O)[O-])Cl)Cl C35188450
C[C@@H](C(=O)NC(=O)N)Oc1c(cc(cc1Br)CO)OC C36815355
CC1=C[C@H](N=N1)[C@H]2NN[C@@H](N2N)SCC(=O)c3ccccc3Cl C38556246
Cc1ccc(cc1)C2=C[C@@H](N=N2)[C@H]3NN[C@@H](N3N)SCC(=O)C C38748360
c1cc(ccc1N2[C@H](NNC2=S)Cc3cc(=O)[nH]c(=O)[nH]3)Cl C39373570
CC(C)n1c2ccccc2nc1S[C@@H]3[C@H]([C@@H]([C@@H]([C@@H](O3)CO)O)O)O C39915814
Cc1c\2c(oc1C(=O)Nc3nccs3)CCC/C2=N\NC(=S)N C40824548
c1c(cnc(c1S(=O)(=O)N2CCC(CC2)CO)NN)Br C41070030
c1c(cnc(c1S(=O)(=O)N2CCC[C@H](C2)CO)NN)Br C41070125
Cc1cc2c(o1)CC(C[C@H]2NC(=O)C(=O)Nc3ccccc3CC(=O)N)(C)C C41897413
Cc1ccc(cc1)Nc2c(c(=O)n3ccccc3n2)[C@@H](CC(=O)[O-])[NH3+] C44218067
Cc1ccc(cc1)Nc2c(c(=O)n3ccccc3n2)[C@H](CC(=O)[O-])[NH3+] C44218071
C[C@H](C(=O)c1ccc2c(c1)CCN2C(=O)C)Sc3nc(cc(n3)N)N C16810172
Cc1c(sc(n1)NC(=O)c2cc3ccccc3[nH]c2=O)SCC(=O)N C46680485
c1c(csc1CNC(=O)Nc2cnn(c2)CC(=O)N)Br C47692933
c1ccc2c(c1)C[C@H](CO2)CNC(=O)C(=O)Nc3c(ccs3)C(=O)N C47966437
C1CCc2c(sc3c2c(nc(n3)CN4CCO[C@H](C4)C(=O)N)N)CC1 C51106615
Cc1cccc(n1)CNS(=O)(=O)c2cc(cnc2NN)Br C51577305
Cc1c(c(=O)[nH]c(=O)[nH]1)CCC(=O)NC2[C@@H]3CCC[C@H]2C[NH+](C3)C4CC4 C55477641
c1c(cnc(c1S(=O)(=O)NC[C@@H]2CCOC2)NN)Br C61147663
Cc1ccc(cc1)N2C(=O)C[C@@H](C2=O)NNC(=O)c3ccccc3N C02890244
c1cc(cc(c1)C(=O)N)CNC(=O)C(=O)Nc2ccc(c(c2)C#N)Cl C62149466
COc1ccc(cc1)C(=O)[C@@H]2[C@H](NC(=[NH+][C@@]2(C(F)(F)F)[O-])O)c3ccc(cc3)O C04899128
Cc1c(sc(c1C#N)NC(=O)CSc2[nH]c(=O)cc(n2)N)C C64981114
C[C@H]1C[C@H](c2ccccc2N1CC(=O)N[C@@H]3CCCCNC3=O)C(=O)N C65474326
CC(=O)Nc1ccc(c(c1)C(=O)N2CCC[C@@H](C2)CCC(=O)N)O C66143041
CC(=O)Nc1ccc(c(c1)C(=O)N2CCC[C@H](C2)CCC(=O)N)O C66143043
C[C@H]1CC[C@H](CN1C(=O)CNC(=O)NCc2ccc(cc2)Cl)C(=O)N C66617670
c1cc(ccc1/C=C\C(=O)NNC(=O)c2ccc(c(c2)S(=O)(=O)N)Cl)F C66995520
c1ccc2c(c1)CCC[C@]2(CNC(=O)C(=O)Nc3ccc4c(c3)C(=O)NC4)O C67000711
C[C@H](c1ccc2c(c1)[nH]c(=O)[nH]2)NC(=O)c3ccc(s3)CNC(=O)C C67201900
C[C@@]12CCC(=O)N1[C@@H](CS2)C(=O)Nc3ccc(cc3)CNC(=O)N C67240721
Cc1ccsc1C(=O)NNC(=O)N[C@@H]2CCCc3c2ccc(=O)[nH]3 C67387769
C[C@@H](c1cccc(c1)S(=O)(=O)NC)NC(=O)N[C@H]2c3ccccc3C[C@H]2O C67469389
Cc1ccc(cc1C(=O)N)NC(=O)C(=O)N2CCC(=CC2)c3ccc(cc3)O C67556405
Cc1ccc(cc1C(=O)N)NC(=O)C(=O)N[C@@H](C)c2cc(oc2C)C C67557873
C[C@H]1CCc2c(sc(c2C(=O)N)NC(=S)NC(=O)c3ccnn3C)C1 C03670949
CCOc1ccc(cc1)NC(=O)[C@@H](C)Sc2[nH]c(=O)cc(n2)N C05238064
Cc1c2c([nH]n1)OC(=C([C@H]2c3c[nH]nc3c4ccc(cc4)Cl)C#N)N C05634723
c1cc(ccc1[C@@H]2Nc3cc(c(cc3S(=O)(=O)N2)S(=O)(=O)N)Cl)Cl C03262534
Cc1ccccc1[C@@H]2Nc3cc(c(cc3S(=O)(=O)N2)S(=O)(=O)N)Cl C04933168
Cc1c2ccc(c(c2oc(=O)c1CC(=O)NCCc3c[nH]c4c3cc(cc4)Cl)O)O C08764275
CC(C)Oc1ccc(cc1)NC(=O)CSc2[nH]c(=O)cc(n2)N C11902847
c1ccc(cc1)[C@H](C(=O)N2CCOCC2)Sc3nc(cc(n3)N)N C06830482
CC(C)(C)[C@H]1CCc2c(sc3c2C(=O)N[C@H](N3)c4cc(=O)[nH]c(=O)[nH]4)C1 C18192171
Cc1ccc(c(c1)C(=O)O[C@@H](C)C(=O)Nc2c(ccs2)C(=O)N)O C21604727
COc1cc(ccc1O)[C@H]2[C@H]([C@@](NC(=O)N2)(c3cccs3)O)C(=O)C(F)(F)F C27754380
COc1cc(ccc1O)[C@@H]2[C@H]([C@](NC(=O)N2)(c3cccs3)O)C(=O)C(F)(F)F C27754408
c1cc(c(cc1NC(=O)COc2ccc3c(c2)CCC(=O)N3)C(=O)N)Cl C29340917
CC(C)(C)[C@@H]1CC=C2[C@H](C1)[C@@H](C(C(=C2C#N)N)(C#N)C#N)c3ccc(cc3)OCC(=O)N C09239772
CCCN(C=O)[C@H](c1c(cc(cc1O)O)O)C(=O)NC2CCCCC2 C36569843
C=CCNC(=O)Nc1ccc(cc1)C(=O)N/[NH+]=C/c2ccccc2[O-] C03086074
C[C@H](C(=O)NC(=O)N)OC(=O)c1cc(cc(c1O)C(C)C)C(C)C C07204894
CC(=C)CS[C@@H]1NN[C@H](N1N)[C@@H]2C=C(N=N2)c3ccc(cc3)OC C39011786
Cc1cccc(c1C)NC(=O)/C=C/2\CS[C@@H](N2)NC(=O)c3ccc[nH]c3=O C39590256
c1c(nc([nH]c1=O)SCC(=O)N[C@H]2[C@H](C3=C(S2)CCCCCC3)C#N)N C39962493
c1ccc2c(c1)C[C@H](O2)CNC(=O)Nc3ccc(cc3)OCC(=O)N C45697813
Cc1cc(ccc1NC(=O)c2cc(c(c(c2)S(=O)(=O)N)C)C)C(=O)NC C46594626
Cc1c(c(n[nH]1)O)[C@@H](c2cn(c3c2cccc3)Cc4ccc(cc4)F)c5c(n[nH]c5O)C C08690031
CC(C)CC(=O)Nc1ccc(cc1)NC(=O)C(C)(C)NC(=O)NC C53299847
CC(C)(C)NC(=O)[C@H](c1c(cc(cc1O)O)O)N(C=O)c2ccccc2 C36609061
COC(=O)C1(CCCCC1)NC(=O)c2ccc(cc2)CNC(=O)N C55452106
CCC(=O)Nc1ccc(cc1)N[C@@H](C)C(=O)NC(=O)NC(C)(C)C C56163196
Cc1cc(ccc1NC(=O)N(C)Cc2ccccc2O)OCC(=O)N C56709239
C[C@H]([C@H]1C[C@@H]([C@@]2(N1)c3cccc(c3NC2=O)Cl)C(=O)Nc4ccc(cc4)OC)O C57463939
Cc1cc(c(o1)C)C(=O)NNC(=O)N[C@@H](C)CCc2ccc(cc2)O C45607051
CCOC(=O)C1=C(OC(=C([C@@H]1c2ccc(cc2)N(C)C)C(=O)N)N)C C58948544
CCOC(=O)C1=C(OC(=C([C@H]1c2ccc(cc2)N(C)C)C(=O)N)N)C C58948546
CCOC(=O)C1=C(OC(=C([C@H]1c2ccc(cc2)N(C)C)C(=O)N)C)N C58949336
Cc1c(c(n[nH]1)O)C(c2c([nH]nc2O)C)[C@H]3C=CC=C[C@H]3OCC=C C03254229
c1c(cc(c(c1/C=N/Nc2[nH]nc(n2)SCCO)O)Cl)Cl C59815670
CN(C1CCCCC1)C(=O)c2ccc(cc2Cl)NC(=O)CNC(=O)N C60396972
CCC(=O)Nc1ccc(c(c1)NC(=O)NCC(=O)NC(C)(C)C)C C48257378
CC(C)NC(=O)NC(=O)CNc1ccccc1C(=O)NC(C)(C)C C63468508
COc1cc2c(cc1OC)N[C@H](NC2=O)c3cc(cc(c3O)Br)O C63775083
Cc1cc([nH]c(=O)c1CNC(=O)CNC(=O)NCC2CCCC2)C C65087223
CC(C)(C)NS(=O)(=O)c1cccc(c1)c2cc(c([nH+]c2)N)C(=O)[O-] C65349311
CCCC[C@H](C(=O)Nc1ccc2c(c1)OC3(O2)CCCC3)NC(=O)N C65580479
C[C@H](CC(=O)NNC(=O)NC1CCCC1)NC(=O)C2CCCCC2 C66641116
CCC[C@H](C(=O)Nc1ccc(c(c1)Cl)n2cccn2)NC(=O)N C66677542
Cc1ccc(cc1C(=O)N)NC(=O)C(C)(C)NC(=O)OC(C)(C)C C66713829
C1CCC(CC1)CC(=O)NNC(=O)CNC(=O)NC2CCCCC2 C66790117
C1CCC(CC1)CC(=O)NNC(=O)N2CCC[C@H](C2)CCC(=O)N C67103381
Cc1cc(c2c(c1)c(c([nH]2)C)C)CNC(=O)C3CCC4(CC3)C(=O)NC(=O)N4 C67270434
c1cc(cc(c1)C(F)(F)F)CNC(=O)NNC(=O)c2cc(c(=O)[nH]c2)Cl C67337254
Cc1cc(ccc1Oc2cccnc2)NC(=O)[C@@H](C(C)C)NC(=O)N C67474385
CC1=CC[C@@H](CC1=NNC(=O)c2ccc(cc2)O)C(=C)C C00048460
CC[C@]1(NC(=S)N(N1)c2nc(cs2)c3ccccc3)C C04672928
C1C2CC3CC1CC(C2)(C3)N(C(=O)NCCCl)O C04773074
c1ccc(c(c1)NS(=O)(=O)c2ccc(cc2)Cl)O C00288815
Cc1cc(c(cc1C)S(=O)(=O)Oc2ccccc2N)C C11737103
c1ccc2c(c1)cccc2S(=O)(=O)Oc3ccccc3N C11737109
c1ccc(cc1)c2cn(c(n2)N)/N=C/c3ccc(cc3)Cl C05646867
C[C@H]1CCc2c(cc(s2)C(=O)NNC(=O)[C@H]3C[C@@H]3C)C1 C14250194
Cc1c(nc(s1)N)c2ccc3c(c2)N(C[C@@H](O3)C)CC=C C19759729
c1cc(ccc1C(=S)N)Oc2ccc3c(c2)oc(=O)s3 C20020594
CC1(C(=O)N(c2cc(ccc2O1)N)CCc3ccccc3)C C20275565
COc1ccc(c(c1)[C@@H]2CC(=NN2)c3cccs3)O C20390636
CC(=C)CSc1nc(c2c3c(sc2n1)CN(CC3)C)N C20443943
Cc1ccc(c(c1)NC(=O)[C@H]2[C@@H](CC(=O)N2)c3ccccc3)C C20852275
c1ccnc(c1)CSc2nc(c3ccsc3n2)N C31054890
Cc1ccc(c(c1)N)O[C@@H]2CCCC[C@@H]2n3ccnc3 C31977663
CCc1cc2c(c(c1)N)O[C@H](CC2=O)c3ccc(cc3)OC C36142676
CC(C)(CO)Nc1c2c3c(sc2nc(n1)Cl)CCC3 C36278014
Cc1ccc(c(c1)N)S(=O)(=O)N(C)c2ccccc2 C37054745
CCc1ccc(cc1N)S(=O)(=O)N2C[C@@H](C[C@H](C2)C)C C37063163
Cc1ccc(c(c1)OCc2cc3c(cc2N)OCCO3)C C37065555
CC(C)c1cc(n(n1)c2c(cc(cn2)C(F)(F)F)Cl)N C37295027
Cc1cnc(c(c1OC)C)Cn2ccc3c2ccc(c3)N C37371586
c1cc(ccc1Cc2nc(on2)c3ccc(c(c3)N)F)F C37606039
C[C@@H](c1cc[nH]n1)Nc2cc(cc3c2nccc3)Cl C37907185
C[C@@H](c1cc[nH]n1)Nc2ccc(c3c2nccc3)Cl C37908385
c1ccc2c(c1)[C@@H](CN2)C(=O)N/N=C/c3ccc(s3)Cl C39379313
Cc1c(nnc(c1C(=S)N)Oc2ccccc2Cl)C C40291394
C[C@@H]1CCCC[C@@H]1OC(=O)c2cc3cc(ccc3o2)N C41087121
C[C@@H]1CCC[C@H](C1)OC(=O)c2cc3cc(ccc3o2)N C41088175
CCc1c(nn(c1C)c2c(cc3c(n2)CCC3)C(=S)N)C C43409114
Cc1c(c(n(n1)[C@@H](c2ccccc2)c3ccco3)N)Cl C43667571
Cc1ccc(c(c1)C(=O)N[C@H](C)c2cc(oc2C)C)O C44731483
Cc1cccc(c1O)C(=O)N[C@H](C)c2cc(oc2C)C C44731491
Cc1ccc(cc1N)S(=O)(=O)N2CCC[C@@H]2C3CCCC3 C45068648
c1ccc(c(c1)CS(=O)(=O)N2CC[C@H]3CCCC[C@@H]3C2)N C50102427
Cc1cc(nc(n1)C(C)C)Oc2ccc(c(c2)Cl)N C50471481
COc1cc2c(cc(nc2c(c1)OC)C(F)(F)F)N C50870742
c1c2c(nc(c1C#N)NC3(CCCCC3)CO)CCC2 C53096404
Cc1c(sc2c1c(ncn2)N[C@]3(CCC[C@H](C3)C)CO)C C53110435
COc1ccc(c(c1)O)C2=NN[C@@H](C2)c3ccc(cc3)F C08472956
C[C@@H]1CCCC[C@@H]1Nc2[nH]c(=O)cc(n2)C(F)(F)F C57342382
Cc1ccccc1NC(=S)N2CC(=O)Nc3c2cccc3 C16273081
COCc1cc(nc(n1)c2ccc(cc2)Br)N C51697381
c1ccc(cc1)N2CCN(CC2)Cc3c(ccc(n3)N)Cl C61630811
Cc1c(c(nc(n1)c2ccc(o2)[C@@H]3C[C@@H]3C)N)C(C)C C61687582
Cc1c(c(nc(n1)c2ccc(o2)[C@@H]3C[C@H]3C)N)C(C)C C61687584
CCOc1cccc2c1OC[C@@H]([C@@H]2[NH+]3[C@@H](CCC[C@@H]3C)C)O C62198446
Cc1cc(cc(c1C)c2nc(no2)Cc3cccs3)N C62349413
Cc1cc(c(cc1O[C@H](C)C(=O)N2CCCCC2)C)N C62997811
CCOC(=O)c1c(n(c(=S)s1)c2ccc(cc2)C(C)C)N C00425165
c1ccc(cc1)Oc2cccc(c2)CSc3nnc(s3)N C00509264
CCC(=O)Nc1c(c2c(s1)CCC2)C(=O)Nc3ccc(cc3)C C00127173
c1cc2c(cc1C34CC5CC(C3)CC(C5)C4)nc(o2)SCC(=O)N C04511934
CC1=C([C@@H](NC(=S)N1)c2ccccc2F)C(=O)OC(C)(C)C C00521366
C[C@@H]1CCc2c(sc3c2c(nc(n3)C(C)C)SCC(=O)N)C1 C00413930
CSc1ccc(cc1)C(=O)NNc2nc3c(cc(cc3s2)F)F C05271817
C=CCOc1ccc(cc1)[C@@H]2Nc3c(c4c(s3)CCCC4)C(=O)N2 C05544015
c1ccc(c(c1)/C=C/C(=O)NNC(=O)c2cccc(c2)Cl)Cl C06221090
Cc1ccc(cc1C)S[C@@H](C)C(=O)NC(=O)NC2CCCCC2 C07536306
Cc1ccc2c(cc(=O)oc2c1C)CS/C(=N/c3ccccc3)/N C07664762
COC(=O)c1ccc(cc1)[C@H]2C=C(NC(=S)N2)c3ccc(cc3)F C08378270
c1ccc2c(c1)[C@@H](NC2=O)CC(=O)NC3(CCCC3)c4ccc(cc4)F C12143122
Cc1ccc2cc(c(=O)[nH]c2c1C)CCNC(=O)c3ccccc3Cl C03911864
c1ccc(c(c1)C#N)c2ccc(cc2)CSc3nnc(s3)N C14189465
CC(C)Oc1ccc2c(c1)[C@H]3C=CC[C@@H]3[C@@H](N2)c4ccc(c(c4)O)OC C14457357
Cc1cc(ccc1Br)NCC(=O)NC2(CCCC2)C#N C15293000
CC1=NN([C@]2([C@H]1[C@@H]3[C@H](C2)C3(C)C)O)C(=S)NCc4ccccc4 C16040692
CN(C)c1ccc(cc1)CNC(=O)c2cc3ccccc3cc2O C18215086
C[C@@H]1CN(c2ccc(cc2O1)N)CCOc3cccc4c3cccc4 C19760715
COc1cccc(c1)N2CCN(CC2)c3ccc(cc3N)C(F)(F)F C20352004
CCOc1ccc2c(c1)[C@H]3C=CC[C@H]3[C@H](N2)c4cccc(c4O)OC C20693829
Cc1ccc(cc1)[C@H](C2CC2)NC(=O)c3ccc4c(c3)CCC(=O)N4 C25161537
CCc1ccc(cc1)[C@@H](C)NC(=O)c2ccc3c(c2)NC(=O)[C@H](S3)C C32978680
c1ccc(cc1)c2n[nH]c(=S)n2NCc3ccc(c(c3)Cl)Cl C07601535
CC[C@@H](c1cccs1)Nc2cc3c(cc2Cl)NC(=O)CO3 C36993217
c1ccc(c(c1)c2nc(on2)CSc3ccccc3N)Cl C37035080
c1cc(c(cc1Cl)N)SCc2nc(no2)c3ccsc3 C37037336
c1cc(c(c(c1)Cl)SCc2nc(on2)c3cccs3)N C37203902
c1ccc(c(c1)C(=O)N)Oc2cc(ccc2C=O)Br C36670402
c1cc(ccc1N)SCc2ccc(cc2Br)[N+](=O)[O-] C37516489
C[C@](CO)(c1ccc2c(c1)OCO2)Nc3ccccc3Br C38117548
CO[C@H]1CN(CCN1)c2ccc(cc2c3ccccc3O)SC C39529946
Cc1cccc(c1)NCc2n[nH]c(=S)n2c3cc(ccc3C)C C40163735
Cc1ccc(cc1)Sc2c(c(ncn2)N(C)c3ccccc3)N C40757774
Cc1cc2c(cc1[C@@H](CCN3CCCc4c3cccc4)O)cn[nH]2 C41165348
Cc1cc(c(c(c1)C)CNC(=O)/C(=C/c2ccc(cc2)O)/C#N)C C41677428
Cc1ccc(c(c1)[C@@H](C)NC(=O)/C(=C/c2ccc(cc2)O)/C#N)C C41738111
Cc1ccc(c(c1)Cl)NC(=O)C(=O)NCCC2=CCCCC2 C48661017
C[C@@H](c1cccc(c1)Br)Nc2cc(cc[nH+]2)C(=O)[O-] C49570586
Cc1ccc(c(c1Cl)[N-]S(=O)(=O)C[C@@H]2CCCC[NH2+]2)Cl C49630636
C[C@H](c1ccccc1Cl)NC(=O)c2cc(nc(c2)Cl)NC C50786606
C[C@@H]1C[C@@H]1[NH2+][C@@](C)(c2cc3cc(ccc3o2)Br)C(=O)[O-] C52301638
Cc1c(c(n(n1)[C@@H](C)c2ccc(cc2)OC(F)F)N)Br C43668648
c1ccc2c(c1)cc([nH]c2=O)C(=O)NCCc3ccc(cc3)Cl C26457161
Cc1cc(nc(n1)Sc2ccc(cc2Br)[C@H](C)[NH2+]C)[O-] C61700072
Cc1ccc(c(c1)C[C@H]2C(=O)N(c3ccc(cc3O2)N)CC=C)C C62496099
Cc1ccc(cc1)C[C@@H]2C(=O)N(c3ccc(cc3O2)N)CC(C)C C62497186
Cc1ccc(cc1)C[C@@H]2C(=O)N(c3cc(ccc3O2)N)CC(=C)C C62497434
CCCCN1[C@@H](Nc2ccccc2C1=O)c3c[nH]c4c3cccc4 C66129660
c1cc(ccc1NCc2ccc3c(c2)c(nc(n3)N)N)Cl C01768091
C=CCc1cccc(c1O)/C=N/NC(=O)c2nc([nH]n2)N C05173973
Cc1ccc(cc1)/C=C/C(=O)NC(=S)NNC(=S)N C06233734
c1ccc(c(c1)C(=O)Nc2c(c3c(s2)CCC3)C(=O)N)N C10167916
c1ccc(c(c1)C(=O)NC(=S)NNC(=S)N)Cl C12501610
CC1=C(C(C(=C(N1)C)C(=O)N)c2ccc(cc2)Br)C(=O)N C19418614
Cc1cc(nc(n1)S[C@@H](C(C)C)C(=O)NC(=O)N)N C22090069
C[C@H]1CCc2c(cc(s2)C(=O)NC(C(=O)N)C(=O)N)C1 C23388067
CCC(CC)NC(=O)[C@H](C)Sc1nc(cc(n1)N)N C31356091
c1cc(ccc1N)SCC(=O)Nc2c(ccs2)C(=O)N C37182115
CC(C)Cn1c(c(c(=O)[nH]c1=O)NC2CCC(CC2)O)N C37486257
C=CCSC1=C(C2(CCCCC2)C(=C(N1)N)C#N)C(=O)N C04755007
C[C@H](C(=O)N)NS(=O)(=O)c1cc(c(cc1Cl)F)N C40314822
c1ccc2c(c1)C[C@H](O2)CNC(=O)c3cc(cc(c3)N)N C40335638
CC(C)(C)NNc1c(c(ncn1)NC[C@H]2CCCO2)N C40687132
CCC(C)(C)NC(=O)[C@@H](C)OC(=O)c1cc(cc(c1)N)N C41094402
c1cc(c(c(c1)O)O)CNc2ccc(c(c2)Cl)C(=O)N C41117458
CC(C)CN(CC(=O)N)c1cc2c(cc1N)CCC(=O)N2 C42691418
[H]/N=C/1\[C@@H]([C@@H](c2c([nH]nc2O1)C)c3cccc(c3)[N+](=O)[O-])C[NH3+] C44249803
c1cc(c(cc1N)CNC(=O)c2ccc(cc2O)Br)O C44483419
C1CCC(CC1)(/C(=N/O)/N)C(=O)N2CCCC[C@@H]2C(=O)N C44791502
Cc1ccc(c(c1)C(=O)[O-])NC(=O)N[C@@H]2CCCC[C@H]2[NH3+] C48843758
CCCNC(=O)[C@@H](C)Nc1cc2c(cc1N)NC(=O)CC2 C49194392
CCCNC(=O)[C@H](C)Nc1cc2c(cc1N)CCC(=O)N2 C49194428
c1csc2c1c(nc(n2)SCCC(=O)NC(=O)N)N C49957154
Cc1cc(c(o1)C)[C@@H](C)Nc2cc(c(cc2F)N)C(=O)N C50033358
C[C@@H](C(=O)NC(=O)N)OC(=O)c1cc(c(cc1N)F)F C50036500
Cc1c(cn[nH]1)CCCNC(=O)C2(CCCC2)/C(=N/O)/N C50183938
CCc1c2c([nH]n1)OC(=C([C@@H]2c3ccc(c(c3)O)O)C#N)N C18106694
CC(C)(C(=O)N)NC(=O)c1ccc(c(c1)C(F)(F)F)N C50710539
c1cc(cc(c1)C#N)CNc2ccc(cc2N)S(=O)(=O)N C51667420
c1ccc(c(c1)NN)S(=O)(=O)N[C@@H]2CCCC[C@@H]2O C52010909
c1ccc(c(c1)N)S/C(=C(\C#N)/c2cccc(c2)[C@H](c3cccnc3)O)/N C38145378
CC1CCC(CC1)(CO)NC(=O)[C@H](C(C)C)NC(=O)N C53103552
C[C@H]1CCC[C@](C1)(CO)NC(=O)[C@@H](CC(C)C)NC(=O)N C53105960
CC[C@H](C)[C@H](C(=O)N[C@@]1(CCC[C@@H](C1)C)CO)NC(=O)N C53106755
C[C@@H]1CCC[C@@](C1)(CO)Nc2cc3c(cc2N)CC(=O)N3 C53114964
c1cc(c(cc1C(=O)N[C@H]2CCCC[C@H]2O)NN)[N+](=O)[O-] C54416023
C[C@H](COc1ccc(cc1F)F)NC(=O)NNC(=O)N C56896295
CC1=C([C@@H](C(=C(O1)N)C(=O)OC)c2cccc(c2)O)C(=O)N C58949325
Cc1cc(=O)[nH]c(n1)SC[C@](c2ccccc2)(C(=O)N)N C45585927
CCCCN(CC(=O)N)C(=O)c1cc2cccc(c2[nH]1)N C59973282
C[C@H](C(=O)N)NC(=O)c1cc(c(cc1Br)F)N C61079720
c1cc(c(cc1Cl)NCCCS(=O)(=O)N)C(=S)N C62788456
c1cc2cc([nH]c2c(c1)N)C(=O)N3CCC[C@H](C3)C(=O)N C62833594
c1cc2cc([nH]c2c(c1)N)C(=O)N3CCCC[C@H]3C(=O)N C62833788
c1cc2c(cc1N)cc([nH]2)C(=O)N3CCCC[C@H]3C(=O)N C62834291
CC[C@@H](c1c(c(nc(n1)N)C)C(=O)NN)Oc2ccccc2 C66134657
CC(C)(C)c1ccccc1OCCNC(=O)NNC(=O)N C66704856
C[C@H](C(=O)NNC(=O)CCC1CCCCC1)NC(=O)N C66783015
CCC[NH+]1CCc2c(sc3c2c(nc(n3)NN)NN)C1 C04814828
c1cc(ccc1C[C@@H](C(=O)N[C@@H](Cc2ccc(cc2)O)C(=O)N)[NH3+])O C02508272
C(=O)(C(C(C(F)(F)F)(F)F)(F)F)NNC(=[NH2+])N C09614786
c1ccc(cc1)[C@H](c2ccc(c(c2O)O)O)[NH2+]CCO C20596961
C[C@H]1CCCC[C@@H]1[NH+](CC(=O)NC(=O)N)CC(=O)NC(=O)N C31468896
c1ccc(cc1)[C@]2([C@]([NH+]=C(N2)N)(c3ccccc3)O)O C17128388
CN(c1ccc(cc1)O)[C@H](C[NH3+])c2ccc(cc2O)O C33440645
Cc1ccc(c(c1OC)C)NC(=O)[C@@H](CC(=O)N)[NH3+] C37626772
C1C[C@@H](C[C@H](C1)OCC(F)(F)F)NC(=O)[C@@H](CC(=O)N)[NH3+] C37626889
c1cc(ncc1NC(=O)[C@@H](CC(=O)N)[NH3+])OCC(F)(F)F C37627149
CC[C@@H](c1ccc(cc1)Cl)NC(=O)[C@@H](CC(=O)N)[NH3+] C37627995
Cc1cc(ccc1NC(=O)[C@H](CC(=O)N)[NH3+])[N+](=O)[O-] C37629053
c1c(c(cc(c1[N+](=O)[O-])F)F)NC(=O)[C@@H](CC(=O)N)[NH3+] C37629478
C[C@H](c1ccccc1OC(F)F)NC(=O)[C@H](CC(=O)N)[NH3+] C37629514
CCCOc1cc(ccc1NC(=O)[C@@H](CC(=O)N)[NH3+])C C37767609
CCC[C@@](C)(C(=O)N1CCC[C@H](C1)CNS(=O)(=O)N)[NH3+] C37820472
c1c(cc(cc1N[C@@H]2C[NH+]3CCC2CC3)S(=O)(=O)N)N C37934058
c1c(cc(cc1N[C@H]2C[NH+]3CCC2CC3)S(=O)(=O)N)N C37934059
c1cc(c(cc1[N+](=O)[O-])C(=O)N)N[C@@H]2CCCC[C@@H]2[NH3+] C38050981
C[C@@H](c1ccc(cc1)OC(C)C)NC(=O)[C@H](CC(=O)N)[NH3+] C37626990
Cc1ccc(cc1)OC[C@@H](C)NC(=O)[C@@H](CC(=O)N)[NH3+] C40500134
Cc1cc(no1)Nc2c(c(ncn2)NC3CC([NH2+]C(C3)(C)C)(C)C)N C40680965
CCN(CCO)c1c(c([nH+]cn1)NNC(C)(C)C)N C40736308
c1cc(ncc1Br)Nc2c(c([nH+]cn2)NN)N C40779779
C[C@H](c1ccc(cc1)Sc2nc(cc(n2)N)N)[NH2+]C C41023820
C[C@H]([C@H](c1ccc(cc1)F)Sc2nc(cc(n2)N)N)[NH3+] C42944040
Cc1cccc(c1)[C@H](C[NH3+])Sc2[nH]c(=O)cc(n2)N C42970464
c1cc(cc(c1)F)[C@H](C[NH3+])Sc2[nH]c(=O)cc(n2)N C42974828
Cc1ccccc1[C@@H](C[NH3+])Sc2[nH]c(=O)cc(n2)N C43041970
C[C@@H]([C@H](c1cccs1)Sc2nc(cc(n2)N)N)[NH3+] C43114719
C[C@@H]([C@H](c1cnn(c1)C)Sc2nc(cc(n2)N)N)[NH3+] C43238534
CC[C@H]([C@@H](c1cnn(c1)C)Sc2[nH]c(=O)cc(n2)N)[NH3+] C43238569
CC[C@H]([C@@H](c1ccco1)Sc2nc(cc(n2)N)N)[NH3+] C43338636
CC[C@H]([C@H](c1ccco1)Sc2[nH]c(=O)cc(n2)N)[NH3+] C43338648
C[C@H]([C@H](c1cccnc1)Sc2nc(cc(n2)N)N)[NH3+] C43352789
C[C@H]([C@@H](c1ccncc1)Sc2[nH]c(=O)cc(n2)N)[NH3+] C43363575
C[C@@H]([C@H](C(F)(F)F)Sc1[nH]c(=O)cc(n1)N)[NH3+] C43386435
CC[NH+](CC)[C@H](CNC(=O)NNC(=O)N)c1ccsc1 C46253344
c1c(c(cc(c1N[C@@H]2CC[NH+]3[C@@H]2CCC3)F)N)C(=O)N C50032312
C[NH+]1CCCC[C@@H]1CNc2cc(c(cc2F)N)C(=O)N C50033228
Cc1cc(c(cc1C)[N+](=O)[O-])NC(=O)[C@H](CC(=O)N)[NH3+] C50439801
CC(C)C[NH+](Cc1nc(c2ccsc2n1)NN)CC(=O)N C51145216
c1cc(c(cc1[N+](=O)[O-])C[NH+]2CCC[C@H]2C(=O)N)NN C51147180
CC(C)C[NH+](C[C@@H](c1ccc(cc1)N)O)CC(=O)N C51324684
C[C@H]1C[C@@H](C[NH+](C1)C(C)(C)CNC(=O)NNC(=O)N)C C54727053
C[C@@H]1C[C@H](C[NH+](C1)C[C@@H](C)NC(=O)NNC(=O)N)C C56945342
COc1cc(c(cc1O)Br)/C=N/NC(=[NH2+])N C01410749
COc1ccc(c(c1O)Br)/C=N/NC(=[NH2+])N C41224239
C[C@@H](CNC(=O)c1cc(cc(c1)N)N)C[NH+]2CCCC2 C62082819
CC[NH+](CC)[C@H](CNC(=O)NNC(=O)N)c1ccco1 C65481339
C[C@@H](c1nnc(o1)c2ccc(cc2)[N+](=O)[O-])Sc3nc(cc(n3)N)N C12538233
C[C@@]1(Cc2c(c(n[nH]2)O)[C@H]([C@@H]1C(=O)OCC=C)c3ccc(c(c3)OC)O)O C04908833
C[C@H]([C@@H](c1ccc(cc1)O)O)NC(=O)Nc2cccc(c2)[N+](=O)[O-] C14115167
CC(C)Nc1nc(nc(n1)NC(C)C)C(=O)N[C@H](C(Cl)(Cl)Cl)O C16847894
COc1ccc(cc1)CSc2nnc(n2N)N/N=C/c3ccccc3O C20527312
Cc1ccc(c(c1)OCc2ccc(cc2[N+](=O)[O-])C(=O)N)C(=O)N C24879263
Cc1ccc(cc1[N+](=O)[O-])NC(=O)COC(=O)c2ccc(cc2)NC(=O)N C03409073
Cc1cc(no1)NC(=O)[C@@H](C)Nc2ccc(cc2)NC(=O)NCC=C C29811683
c1cc(cc(c1)NC(=O)N)NC(=O)c2ccn(n2)c3cccc(c3)[N+](=O)[O-] C31275152
CC(C)(C)OC(=O)N[C@H](Cc1cnc[nH]1)C(=O)N2CCC[C@@H]2C(=O)N C13002690
CCOC(=O)[C@@H]1[C@H](NC(=O)N[C@@]1(C(F)(F)F)O)c2cc(ccc2O)[N+](=O)[O-] C33935981
CCOC(=O)[C@H]1[C@H](NC(=O)N[C@@]1(C(F)(F)F)O)c2cc(ccc2O)[N+](=O)[O-] C33935982
Cc1c(c(=O)[nH]c(=O)[nH]1)/C=N/NC(=O)[C@H](C(C)C)NC(=O)OC(C)(C)C C01889672
Cc1cs/c(=N\S(=O)(=O)c2cc(ccc2[N+](=O)[O-])NN)/[nH]1 C37929958
Cc1ccc(cc1)NC(=O)CSC2=NN[C@H](N2N)[C@@H]3C4=C(CCC4)N=N3 C39001064
c1c[nH]c(c1)/C=N/NC(=O)c2oc(cc2)C(=O)N/N=C/c3[nH]ccc3 C00031160
CCOC(=O)c1c(c(sc1NC(=O)N2CCC[C@H](C2)CNC(=O)N)C)C C40149935
C[C@@H]1CCc2c(c(on2)Nc3c(c(nc(n3)NC(C)C)N)[N+](=O)[O-])C1 C41301151
CCCNc1nc(c(c(n1)Nc2c3c(no2)CC[C@@H](C3)C)[N+](=O)[O-])N C41301251
CCC(C(=O)N/N=C/c1ccc(cc1)O)C(=O)N/N=C/c2ccc(cc2)O C43761292
C[C@H](c1nc(nc(n1)N(C)C)N)Sc2nnc(n2N)c3ccc(cc3)OC C45599423
Cc1c2ccccc2oc1C(=O)NNC(=O)NCc3cccc(c3)NC(=O)C C45619030
C[C@H](c1ccc(cc1)NC(=O)N)NC(=O)c2ccc(c(c2OC)OC)OC C45782770
CCC(=O)Nc1ccc(cc1)[C@@H](C)NC(=O)NNC(=O)OC(C)(C)C C46694729
C[C@H](C(=O)NC(=O)NCC(C)C)Nc1ccc(cc1)NC(=O)c2ccco2 C26988926
c1ccc(c(c1)NC(=O)N2CCN(CC2)c3ccccc3O)OCCC(=O)N C47876858
CC(C)CNC(=O)CNC(=O)Nc1cccc(c1)C(=O)Nc2cccc(c2)C#N C50057825
c1cc(ccc1F)SCCC(=O)NNC(=O)c2ccc(c(c2)[N+](=O)[O-])N C12679625
Cc1ccc(cc1)NC(=O)N[C@H](CO)[C@@H](c2ccc(cc2)[N+](=O)[O-])O C54446066
c1ccc(c(c1)/C=C/C(=O)NCc2cccc(c2)NC(=O)N)[N+](=O)[O-] C58568983
c1cc(ccc1[N+](=O)[O-])OCC(=O)N/N=C/c2c(cc(cc2O)O)O C59153781
c1ccc(c(c1)NCCNC(=O)c2cc(cc(c2N)[N+](=O)[O-])F)[N+](=O)[O-] C48245360
C1CCCC(=NNc2[nH]nc(n2)SCC(=O)NNC(=O)C3CCC3)CC1 C59879950
CCCCNC(=O)NC1(CCCCC1)C(=O)NNC(=O)c2ccoc2 C61482790
CC(C)[C@@H](C(=O)NNC(=O)NC(C)C)NS(=O)(=O)c1cccc(c1)Cl C63270101
c1ccc(cc1)C2=NN=C3[C@@H]2[C@@H](C(=C(O3)N)C#N)c4ccc(cc4)OCC(=O)N C05942295
c1ccc(cc1)C2=NN=C3[C@@H]2[C@H](C(=C(O3)N)C#N)c4ccc(cc4)OCC(=O)N C05942288
C[C@@H](c1ccc(cc1)NC(=O)N)NC(=O)COc2ccc(c(c2)F)[N+](=O)[O-] C63645352
CCCc1cc(=O)[nH]c(n1)/N=C(\N)/Nc2cc(cc(c2)OC)OC C20028232
COC(=O)c1cc(ccc1O)S(=O)(=O)NNC(=O)NC2CCCC2 C65832937
CCC[C@H](C(=O)Nc1ccc(cc1)c2nc(on2)C(C)(C)C)NC(=O)N C65882273
Cc1ccc(c(c1C)NC(=O)[C@H](C)Nc2cccc(c2)NC(=O)CO)[N+](=O)[O-] C66582784
c1cc(cc(c1)NC(=O)N)NC(=O)c2cc(cc3c2OCCO3)[N+](=O)[O-] C66605066
CC(C)CNC(=O)CNC(=O)Nc1cccc(c1)c2ccc(=O)[nH]n2 C66679191
COC(=O)Nc1cc(ccc1F)NC(=O)c2ccc(c(c2)[N+](=O)[O-])N C66746458
Cc1ccc(c(c1)O)C(=O)NNC(=O)CCNC(=O)N(C)Cc2ccccc2 C67138224
CC(C)(C)OC(=O)NCC(=O)Nc1ccc(cc1)NC(=O)NC2CC2 C67143002
Cc1ccc(cc1C(=O)Nc2ccc(cc2)CNC(=O)N)[N+](=O)[O-] C67238465
Cc1ccc(cc1C(=O)N)NC(=O)NCCc2ccc(cc2)[N+](=O)[O-] C67315455
CC(=O)Nc1ccc(c(c1)Cl)NC(=O)NCCNc2ccccc2[N+](=O)[O-] C67576115
Cc1cc(c(cc1C)[N+](=O)[O-])N[C@H]2[C@@H]([C@@H]([C@H]([C@@H](O2)C)O)O)O C03999710
C[C@H]1[C@@H]([C@@H]([C@@H]([C@@H](O1)Nc2ccc(cc2[N+](=O)[O-])Cl)O)O)O C04360796
Cc1c(=O)n(c(nn1)NCCc2c[nH]c3c2cc(cc3)OC)N C05274820
C[C@@H](C(=O)NC(=O)NC)OC(=O)c1cc(c(cc1OC)N)Cl C05955304
CCOc1cc(c(cc1O)Cl)/C=N/Nc2nnc(n2N)S C06464382
Cc1c(c(=O)n(c(n1)N)N)CCCN2C(=O)c3ccccc3C2=O C06920695
Cc1cc(c2ccccc2n1)C(=O)OCc3nc(nc(n3)N)N C06934847
Cc1ccccc1c2nnc(o2)SCc3nc(nc(n3)N)N C07179947
CNC(=O)NC(=O)COC(=O)c1cc(c(cc1OC)N)Cl C03450323
C[C@@H]1C(=O)Nc2cc(ccc2O1)N[C@@H](C)C(=O)NC(=O)NC3CC3 C12516048
C[C@@H]1[C@H]([C@@H]([C@@H]([C@H](O1)Nc2ccc(c(c2)[N+](=O)[O-])Cl)O)O)O C13476140
c1c(cc(c2c1c(=O)n(cn2)Cc3nc(nc(n3)N)N)Cl)Cl C15551546
Cc1cccc(c1)c2nc(on2)CSCc3nc(nc(n3)N)N C30525307
Cc1cc(=O)n2c(n1)sc(n2)CSc3nc(cc(n3)N)N C31820018
c1ccc(cc1)[C@H](Cn2ccnc2)Nc3c4cn[nH]c4nc(n3)N C32561818
c1ccc(cc1)[C@@H](Cn2ccnc2)Nc3c4cn[nH]c4nc(n3)N C32561819
Cc\1ccc[nH]/c1=N\S(=O)(=O)c2c(nc3n2ccs3)NN C37555970
c1cc(c(cc1)O)/C=N/NC(=O)C(=O)N/N=C/c2c(cccc2)O C01684448
COc1ccc2=[NH+][C@@H]3[C@H]([NH2+]CCC3=c2c1)c4c(=O)[nH]c(nc4[O-])[O-] C38989929
CCC1=NN[C@@H](N1N)N/N=C/[C@H]2C=NN=C2c3ccc(cc3)F C39211626
CC[C@@](C)(/C(=N/O)/N)NS(=O)(=O)c1cccc2c1nsn2 C40377395
C[C@@H]1CCCN(C1)c2c(c(ncn2)NNC(=O)c3ccco3)N C40731291
CC1CCN(CC1)c2c(c(ncn2)NNC(=O)c3ccco3)N C40733008
c1ccc(cc1)Oc2c(c(ncn2)NNC(=O)c3ccccn3)N C40794210
Cc1ccc(cc1)Oc2c(c(ncn2)NNC(=O)c3ccco3)N C40794442
CCc1cc(c(s1)NC(=O)[C@@]2(C(=O)Nc3cc(ccc3O2)C)C)C(=O)N C41547149
CCNC(=O)NC(=O)[C@@H](C)Sc1nc2ccc(cc2o1)N C42142811
c1ccc(c(c1)c2nc(co2)C(=O)N[C@H]3CCCCNC3=O)N C43214033
C[C@@H](C(=O)[O-])S(=O)(=O)/N=c\1/[nH]c(cs1)c2ccc(o2)C[NH3+] C49053151
c1cc(c(cc1[N+](=O)[O-])S(=O)(=O)N[C@@H]2CCCC[C@H]2O)N C52015716
c1cc(c(cc1[N+](=O)[O-])S(=O)(=O)N[C@H]2CCCC[C@H]2O)N C52015720
c1cc(c(cc1[N+](=O)[O-])N)S(=O)(=O)N[C@H]2CCCC[C@@H]2O C52015726
Cc1cc(n(n1)C)NC(=O)N[C@@H](C)c2ccc3c(c2)[nH]c(=O)[nH]3 C53733628
CC[C@H](C)[C@@H](C(=O)Nc1cc2c(nn(c2nc1)C)C)NC(=O)N C55395407
c1ccc(c(c1)NCC(=O)NC(=O)N)Oc2c(cccn2)C#N C55844601
c1cc(c(cc1C(=O)N)[N+](=O)[O-])CSc2nnc(s2)N C09483121
CN(C)c1nc(nc(n1)N)CO/N=C(\c2cccc(c2)Cl)/N C53399906
Cc1c2c(=O)[nH]c(nc2sc1C(=O)C)CSc3nc([nH]n3)N C06506382
CC1=C([C@@H](C(=C(O1)N)C(=O)N)c2cccc(c2)[N+](=O)[O-])C(=O)C C58949006
c1c(cc(c(c1[N+](=O)[O-])NN)Cl)C(=O)NC[C@H]2CCOC2 C61148847
CC(C)Oc1nc(nc(n1)Cl)Sc2nc(cc(n2)N)N C61544231
CCN(CC)c1nc(nc(n1)Cl)Sc2nc(cc(n2)N)N C61544241
CC(C)[C@H]1Nn2c(=O)cc(nc2S1)CSc3nc([nH]n3)N C63646743
Cc1c(c(n2c(n1)c(c(n2)N)/N=N/c3ccccc3F)N)C#N C15961952
CCCCN1C(=O)/C(=C\2/C[C@H](NN2)c3ccc(cc3)O)/C(=O)NC1=O C64788404
C[C@H](Cc1cnccn1)Nc2c3cc(ccc3[nH+]c(n2)N)C(=O)[O-] C65452962
C[C@H](C(=O)Nc1ccc(cc1)c2nc(on2)C(C)(C)C)NC(=O)N C65882880
Cc1ccc(c(c1)C)c2nnc(o2)SCc3nc(nc(n3)N)N C66260706
CC[C@@H](C(C)C)NC(=O)NNC(=O)c1c2ccccc2c(=O)[nH]n1 C66366055
Cc1cc(no1)CNC(=O)Nc2ccc(c(c2)C(=O)N)Cl C67565848
Cn1c(c(c(=O)n(c1=O)C)[C@H]2c3c(c4ccccc4[nH]3)CC[NH2+]2)O C04044085
Cc1ccc(cc1)/N=c/2\[nH]c(nc(n2)N)C[NH+]3CCCCCC3 C01270229
Cc1c(c(n[nH]1)C)S(=O)(=O)N(C)c2ccc(cc2)CC[NH3+] C20224943
c1ccc(cc1)N2CCN(CC2)c3cc(cc[nH+]3)/C(=N/O)/N C22288740
CC[C@@H](C)n1c(c(c(=O)[nH]c1=O)C[NH+]2CCC[C@H](C2)C)N C31890925
Cc1ccc2c(c1)N(C(=O)[C@H](O2)C(C)C)CC(=O)NCC[NH3+] C31946464
CC[C@@H](C(=O)NCC[NH3+])N1c2cc(ccc2O[C@H](C1=O)C)C C31947006
C[C@@H](C(=O)N)[NH2+]Cc1ccc(c(c1)[N+](=O)[O-])Br C35047479
Cc1ccc(c(c1)[C@H](C)[NH2+]C)O[C@H](C)C(=O)NC(=O)NC C35629543
c1ccc2c(c1)cccc2/[NH+]=c/3\[nH]c(nc(n3)N)[C@H]4CCCC4=O C18080805
CC(C)[C@@H](c1[nH]c(cn1)c2ccc(c(c2)[N+](=O)[O-])Cl)[NH3+] C36877092
CC(C)n1c(ccn1)NS(=O)(=O)c2ccc(s2)C[NH3+] C36929417
CC[C@@H](C)[C@@H](C(=O)Nc1cc(ccc1n2cncn2)Cl)[NH3+] C37014984
c1cnn(c1)c2ccc(cc2NC(=O)[C@H]3C[C@@H](C[NH2+]3)O)Cl C37766111
c1cnn(c1)c2ccc(cc2NC(=O)[C@@H]3C[C@H](C[NH2+]3)O)Cl C37766112
C1CCC(CC1)(C(=O)N2CCC(CC2)N3CCNC3=O)[NH3+] C37817527
c1c(cc(c2c1OCO2)Cl)[C@@H](C(=O)N)[NH2+]C[C@@H]3CCCO3 C37943260
c1c(cc(c2c1OCO2)Cl)[C@@H](C(=O)N)[NH2+]C[C@H]3CCCO3 C37943262
CS(=O)(=O)NC[C@H]1CCCCN1C(=O)C2(CCCC2)[NH3+] C37996600
c1cc2c(cc1S(=O)(=O)N[C@H]3CCCC[C@H]3[NH3+])OCCO2 C38049982
Cc1ccc(cc1)C(=O)N/[NH+]=c\2/c(cc3ccccc3o2)C(=O)N C38142884
C[C@@H](c1nnc2n1CCCCC2)NC(=O)[C@@H](CC(C)C)[NH3+] C37042375
C[C@@H](c1nnc2n1CCCCC2)NC(=O)[C@H](C(C)(C)C)[NH3+] C40463721
Cc1cc(no1)Nc2c(c([nH+]cn2)N3CCc4c3cccc4)N C40680797
CC(=O)NNC(=O)NC[C@@H](c1cccs1)[NH+]2CCCC2 C43231627
Cc1ccc(c(c1)C#CC[NH3+])S(=O)(=O)N[C@@H](C)C(=O)OC C49365285
CCn1cc(nc1C)S(=O)(=O)NC2(CCCCCC2)C[NH3+] C50265174
CCn1cc([nH+]c1C)S(=O)(=O)/N=c\2/cc(c(c[nH]2)N)C C50265337
Cn1cnnc1CNc2c3ccccc3[nH+]cc2C(=S)N C50420293
c1cc(cc(c1)C(=[NH2+])N)COc2ccc(c(c2)Cl)[N+](=O)[O-] C50470359
c1cc(ncc1S(=O)(=O)N[C@@H]2CC[NH+]3[C@@H]2CCCC3)N C50675437
CCNC(=O)C[NH+](C)Cc1nc(c2c(c(sc2n1)C)C)N C50816385
CC[C@@H]([C@H](c1ccc(o1)C)Sc2c3c(nc[nH]3)ncn2)[NH3+] C51036339
c1cc(c(cc1F)Oc2ccc(cc2C(=[NH2+])N)Cl)[N+](=O)[O-] C52860369
c1cc(c(cc1[N+](=O)[O-])F)Oc2ccc(cc2C(=[NH2+])N)Cl C52860374
Cc1ccc2c(c1)c(=O)c(co2)[C@H]3NC(=[NH2+])Nc4n3c5ccccc5n4 C12550493
C[C@H](C[N-]S(=O)(=O)c1cc[nH+]c(c1)N)[NH+]2CCCCC2 C50674809
CN(C)c1ccc(cc1)[C@@H]2NC(=[NH2+])Nc3n2c4ccccc4n3 C01408193
C[C@@H](C[NH3+])C(=O)Nc1ccc(cc1Br)[N+](=O)[O-] C54339565
CC(C)(C)NC(=O)NC(=O)C[NH+]1CCC[C@@H]1[C@@H]2CCCN2 C51359678
c1cc(c(cc1Sc2nnnn2C3CC3)Cl)C(=[NH2+])N C61857003
CCO[C@H](C[NH3+])CN1C(=O)C2([C@H](CCC[C@@H]2C)C)NC1=O C62740039
CC(C)NC(=O)NC(=O)CN1CCCC[C@H]1[C@@H]2CCC[NH2+]2 C63190207
c1cc2=[NH+][C@@H]3CCCCC3=c2cc1C(=O)NCC(=O)NCCO C63354569
C[NH+](C)CC[C@@H]1N[C@H](ON1)c2ccc(s2)c3[nH]ccn3 C64058406
C[C@@H]1NN=C(S1)NC(=O)N2CCCC[C@H]2c3[nH]cc[nH+]3 C64328908
C[C@H]1NN=C(S1)NC(=O)N2CCCC[C@H]2c3[nH]cc[nH+]3 C64328910
CC1(C[C@H]2[C@@H](C(=O)NC1)NC(=[NH+]2)c3nc([nH]n3)c4ccccc4)C C65397264
CC(C)C[NH+]1CCC(CC1)NC(=O)C(C)(C)NC(=O)NC C67264709
CC1(CC(CC([NH2+]1)(C)C)NC(=O)CNC(=O)OC(C)(C)C)C C67571559
CC[C@@]1(C(=O)N(C(=O)N1)CC(=O)NC(=O)N)c2ccc(cc2)F C04308488
Cc1cc2c(c(=O)o1)[C@@H](C(=C(O2)N)C#N)c3ccc(cc3)OCC(=O)N C00803894
CCOc1cc(ccc1O)[C@@H]2c3c(n[nH]c3OC(=C2C#N)N)COC C00081935
CC1=NC(=C([C@@H](C1C(=O)N)c2ccccc2[N+](=O)[O-])C(=O)N)C C05385323
CCOC(=O)[C@@H]1[C@@H](c2c(=O)[nH]c(nc2NC1=O)N)c3ccc(cc3)F C08020391
CCOC(=O)[C@H]1[C@@H](c2c(=O)[nH]c(nc2NC1=O)N)c3ccc(cc3)F C08020403
Cc1nnc(n1N)SCC(=O)NC(=O)N[C@H]2CCCC[C@H]2C C23630705
CNC(=O)NC(=O)CNc1cc2c(cc1Cl)NC(=O)CO2 C25747991
C1CCC(C1)NC(=O)NC(=O)CSc2nnc(n2C3CC3)N C31454032
CC1=C([C@@H](N2C(=N1)N=C(N2)CCCO)c3ccc(cc3)C#N)C(=O)N C04294261
CC1=C([C@H](N2C(=N1)N=C(N2)CCCO)c3ccc(cc3)C#N)C(=O)N C04294262
C[C@@H]([C@@H]1CCCO1)NS(=O)(=O)c2c(nc3n2ccs3)NN C37556290
C[C@H]([C@H]1CCCO1)NS(=O)(=O)c2c(nc3n2ccs3)NN C37556295
c1nc(c(c(n1)Cl)N)N2CCN(CC2)c3c(c(ncn3)Cl)N C00108508
c1cc(c(cc1S(=O)(=O)N[C@H]2CCCC[C@H]2[NH3+])[N+](=O)[O-])[O-] C38050100
c1cc(cc(c1)NS(=O)(=O)N2CCCCCC2)/C(=N\O)/N C40376143
C1CCC(CC1)[C@H](/C(=N/O)/N)NS(=O)(=O)N2CCOCC2 C40376483
CC(C)(/C(=N/O)/N)NS(=O)(=O)c1cccc2c1nsn2 C40377039
Cc1ccc(nc1)Nc2c(c(ncn2)N3CCN(CC3)CCO)N C40734560
Cc1c\2c(oc1C(=O)NN)CCC/C2=N\NC(=O)c3ccoc3C C40823625
Cn1ccc(n1)NS(=O)(=O)c2cc(cnc2NN)Br C41070140
Cn1c(nnc1SCC(=O)NC(=O)NC2CCCCC2)N C42349841
c1cc(sc1CNC(=O)Nc2nncs2)S(=O)(=O)N C43130869
c1cscc1c2nc(on2)CSCc3nc(nc(n3)N)N C44832656
c1csc2n1c(c(n2)NN)S(=O)(=O)NC[C@@H]3CCCOC3 C44934535
CC(=O)c1cc([nH]c1)C(=O)Nc2cccc(c2)[C@@]3(C(=O)NC(=O)N3)C C47168873
C1CCN(C1)c2nnc(s2)SCc3nc(nc(n3)N)N C48874015
Cc1nc(cn1C)S(=O)(=O)NC2(CCCCC2)/C(=N/O)/N C50265066
CO[C@H]1CCC[C@H]1NS(=O)(=O)c2c(nc3n2ccs3)NN C50376081
c1cc(c(cc1[N+](=O)[O-])S(=O)(=O)NC2CCC(CC2)O)N C50639215
c1csc(n1)CNC(=O)c2cc(c(c(c2)Cl)NN)[N+](=O)[O-] C51116193
CC(C)(C(=O)NNC(=O)c1cc(cn1C)Br)NC(=O)NC C53156382
C[C@H](c1ccc2c(c1)[nH]c(=O)[nH]2)NC(=O)CNC(=O)c3ccoc3 C53854494
Cc1c(cco1)C(=O)NCC(=O)N[C@H](C)c2ccc3c(c2)[nH]c(=O)[nH]3 C53855400
C[C@H](c1ccc2c(c1)[nH]c(=O)[nH]2)NC(=O)[C@H](C)NC(=O)c3ccoc3 C53855404
C[C@@H](CNS(=O)(=O)c1cccc2c1nsn2)/C(=N/O)/N C54156283
Cc1cc(on1)CO/N=C(/C2=C(C3(CCCC3)N(C2=O)C)N)\N C54390507
C[C@@H](C(=O)Nc1ccc(cc1)Sc2nncn2C)NC(=O)N C54731074
c1cscc1c2nc(no2)CSCc3nc(nc(n3)N)N C56229186
CC1=C([C@H](C(=C(O1)N)C(=O)N)c2ccc(s2)[N+](=O)[O-])C(=O)C C58949045
c1cc(c(cc1N)[N+](=O)[O-])S(=O)(=O)N[C@@H]2CCCC[C@H]2O C52015706
CCn1c(=O)[nH]nc1SCc2nc(c3ccsc3n2)NN C61608359
CCC1=NN2[C@@H](S1)NC(=CC2=O)CSc3nc([nH]n3)N C63646760
C[C@@]1(C(=O)N(C(=O)N1)CCC(=O)NC(=O)N)c2cccc(c2)Cl C58289916
Cc1c(cn(n1)CC=C)CN2CCN(CC2)c3cc(nc(n3)N)N C65382625
c1cc(ccc1C#N)NC(=O)N2CCC[C@H](C2)CNS(=O)(=O)N C65490234
C[C@]1(C(=O)N(C(=O)N1)CC(=O)NC(=O)N)c2ccc(cc2Cl)F C65577758
C[C@@]1(C(=O)N(C(=O)N1)CCC(=O)NC(=O)N)c2ccc(s2)Cl C66262937
C[C@]1(C(=O)N(C(=O)N1)CCC(=O)NC(=O)N)c2ccc(s2)Cl C66262939
CCC[C@H](C(=O)N1CCN(CC1)C(=O)NC(C)C)NC(=O)N C67304061
C[C@@H]1CCCC[C@H]1NC(=O)NC(=O)C[NH+]2CCNC(=O)C2 C16389019
c1cc(ncc1C(=[NH2+])N)Sc2nnc(n2C3CC3)C4CC4 C19848088
c1c(cnc(n1)N)CN2CCC[C@H](C2)[NH+]3CCC(CC3)CO C20149201
CC[NH+]1CCN(CC1)C(=O)Nc2c(c(c(s2)C)C)C(=O)N C34785969
C[C@H](C(=O)N)[NH2+]Cc1ccc(c(c1)[N+](=O)[O-])Br C35047481
c1ccc(c(c1)N)OC[C@@H](C[NH+]2CCS(=O)(=O)CC2)O C36159603
Cc1c(c(n[nH]1)C)S(=O)(=O)N2C[C@H]3CC[C@@H](C[C@H]3C2)[NH3+] C36267236
C[C@@H]1[C@@H]2[C@@H](N(C(=[NH+][C@@H]2N(C(=O)N1)C)O)C)c3cccc(c3)O C06266445
C[C@@H]1[C@H]2[C@@H](N(C(=[NH+][C@@H]2N(C(=O)N1)C)O)C)c3cccc(c3)O C00525524
CC[C@@H](C)[C@H](c1[nH]c(cn1)c2ccc(c(c2)[N+](=O)[O-])Cl)[NH3+] C36877711
CNS(=O)(=O)c1ccccc1NC(=O)[C@@H]2CSC[NH2+]2 C36999605
c1c(c(cc2c1OCCO2)Cl)NC(=O)[C@@H]3C[C@@H](C[NH2+]3)O C37008035
c1c2c(cc(c1Cl)NC(=O)[C@@H]3CCCC[NH2+]3)OCC(=O)N2 C37021073
c1c(cc(c(c1[N+](=O)[O-])OC[C@H](C[NH3+])O)Br)F C37288915
Cc1cc(no1)CS(=O)(=O)Nc2ccc(cc2)C#CC[NH3+] C37552961
Cc1ccc(cc1S(=O)(=O)NCC(=O)OC)C#CC[NH3+] C37580958
C1CC[NH2+][C@@H](C1)CCS(=O)(=O)N2CCC[C@@H](C2)C(=O)N C37661765
CC(C)C[C@H](C(=O)N(C)Cc1[nH]c(=O)c2c(n1)ccs2)[NH3+] C37803760
CCC[C@@](C)(C(=O)N(C)Cc1[nH]c(=O)c2c(n1)ccs2)[NH3+] C37803780
c1c(cc(c2c1OCO2)Cl)[C@@H](C(=O)N)N3CC[NH2+]CC3 C37945808
CC(C)(C)[C@@H](C(=O)N1CCC[C@H](C1)CNS(=O)(=O)C)[NH3+] C40468336
Cc1c(sc(c1C(=O)OC)NC(=O)[C@@H]2C[C@@H](C[NH2+]2)O)C C40852736
C[C@@H]1CCCC[NH+]1CC(=O)c2c(n(c(=O)[nH]c2=O)C3CC3)N C45606076
CCN(CC(=O)NC)S(=O)(=O)c1ccc(cc1)C#CC[NH3+] C49025569
C[C@H](C[NH+]1CCCC1)NS(=O)(=O)c2ccc(cc2C#N)N C49150516
Cc1ccc(cc1S(=O)(=O)N[C@H](C)C(=O)OC)C#CC[NH3+] C49365281
CCC1CCC(CC1)(C[NH3+])N(C)S(=O)(=O)c2c[nH]nc2 C50093003
Cc1c(sc(=O)[nH]1)S(=O)(=O)N[C@@H](C)[C@@H]2CCC[NH2+]C2 C50163381
Cc1c(sc(=O)[nH]1)S(=O)(=O)N[C@@H](C)[C@H]2CCC[NH2+]C2 C50163383
CCNC(=O)NC(=O)[C@@H](C)N1CCC[C@@H](C1)[C@@H]2CCC[NH2+]2 C37918136
CCCN(C1C[C@H]2CC[C@@H](C1)[NH2+]2)[C@@H](C)C(=O)NC(=O)NC C40748666
C[C@H]1CCC[NH+](C1)[C@@H](C)CNC(=O)C2CCN(CC2)C(=O)N C46953283
Cc1ccc(o1)[C@@H]([C@@H](C)[NH3+])Sc2n[nH]c(=O)n2C(C)C C61595169
CNC(=O)c1cn(c2cccc(c2c1=O)N)CCC[NH+](C)C C62320286
C[C@H]1C[C@@H](C[NH+](C1)Cc2c(c(=O)cc(n2CCO)CO)O)C C62382946
C[C@@H]1CCC[NH+](C1)Cc2c(c(=O)cc(n2C[C@@H](C)O)CO)O C62384075
C[C@@H](c1ccc(cc1O[C@H](C)C(=O)NC(=O)NC)F)[NH2+]C C62746472
CCc1c([nH+]n(c1N)[C@@H]2CCS(=O)(=O)C2)c3c[nH]nc3 C62777797
C[C@@H]1CN[C@H](C[NH2+]1)C(=O)Nc2ccc3c(c2)OC(O3)(F)F C62813894
CC(=O)N1CCc2c1ccc(c2)S(=O)(=O)NC(C)(C)C[NH3+] C63020613
Cn1c2ccc(cc2oc1=O)S(=O)(=O)N[C@@H]3CCC[C@@H]3[NH3+] C63175610
Cn1c2ccc(cc2oc1=O)S(=O)(=O)N[C@@H]3CCC[C@H]3[NH3+] C63175612
c1cc(c(cc1[N+](=O)[O-])F)S(=O)(=O)N[C@@H]2CCC[C@@H]2[NH3+] C63176414
c1cc(c(cc1[N+](=O)[O-])F)S(=O)(=O)N[C@H]2CCC[C@@H]2[NH3+] C63176416
c1ccc2=[NH+]CC(=c2c1)C[C@@H]3N[C@H](ON3)C(=O)NCC4CC4 C63303157
CC(C)[NH+]1CCC[C@@H](C1)CNC(=O)C(C)(C)NC(=O)NC C63710870
Cc1c[nH+]c([nH]1)CN(C)C(=O)CS[C@H]2NN[C@@H](S2)C C63884193
C[C@@H]1CCC[NH+](C1)C[C@@H](C)NC(=O)C(C)(C)NC(=O)NC C64312122
CC[C@H](C)[C@@H](C(=O)N1CC[C@@H](C1)[NH+]2CCCC2)NC(=O)N C66143528
CC(C)N(C1CCCCC1)C(=O)C[NH+]2C[C@H](C[C@@H]2C(=O)N)O C67129431
c1cc(c(cc1C(=[NH2+])N)Br)OCCCOc2ccc(cc2Br)C(=[NH2+])N C01665651
CC(C)(C)[NH2+][C@@H](C(Cl)(Cl)Cl)NC(=O)N[C@@H](C(Cl)(Cl)Cl)[NH2+]C(C)(C)C C02900813
CC1(NC(=[NH2+])NC(=[NH2+])N1c2cccc(c2)OCCOc3cccc(c3)NC(=O)CBr)C C08627537
CC1(NC(=[NH2+])NC(=[NH2+])N1c2cccc(c2)OCCOc3ccc(cc3)[N+](=O)[O-])C C08649719
Cc1ccc(cc1)S(=O)(=O)NC(=O)NC2=[NH+]C(N(C(=[NH2+])N2)c3ccc(c(c3)Cl)Cl)(C)C C08652520
Cn1c(c([nH]c1=[NH2+])c2ccc(cc2)OC)SSc3c([nH]c(=[NH2+])n3C)c4ccc(cc4)OC C08653308
c1cc(sc1)c2csc3c2c(=O)nc([nH]3)C[NH+]4CCN(CC4)c5ccc(c[nH+]5)S(=O)(=O)N C08750728
CC1(Cc2c(c([nH+]c3c2c4c(s3)c(nc(n4)SC)NCC[NH3+])N5CCOCC5)CO1)C C09209675
Cc1nc2ccc(cc2n1Cc3ccc4ccc(cc4c3)C(=[NH2+])N)OC5CCN(CC5)C(=[NH2+])C C09998611
CCCCSC1([C@@]2(C=C([NH2+][C@H]([C@]2(C(=[NH+]1)N)C#N)c3ccccc3)C)C#N)SCCCC C13142292
C[NH+](CCC/[NH+]=c/1\cc-2oc3ccccc3nc2c4c1c(c5ccccc5c4O)O)CCO C20265340
C[NH+]1[C@@H](C[C@@H]([C@@H]1c2ccccc2F)C[NH2+]Cc3cc(ccc3O)Cl)CO C20779029
CC1(CC(CC([NH2+]1)(C)C)NC(=S)N(Cc2ccco2)C3CC([NH2+]C(C3)(C)C)(C)C)C C21263853
Cc1c(c2nc(cn2cc1c3ccc(cc3)C(=[NH2+])N)c4ccc(cc4)C(=[NH2+])N)C C29124157
Cc1cc(oc-2c/c(=[NH+]/C(=O)[C@H](Cc3ccccc3)NC(=O)[C@H](C)NC(=O)[C@@H](C)[NH3+])/ccc12)O C25762783
Cc1cc(oc-2c/c(=[NH+]/C(=O)[C@H](CCCNC(=[NH2+])N)NC(=O)c3ccccc3)/ccc12)O C28631715
C[C@H]1C(=C([NH2+]N1C)C)CNC(=O)c2ccc([nH]c2=O)C[NH+]3CCCCC3 C39552671
CCOc1cc(ccc1O)C(C2=C(N=[NH+][C@H]2c3ccccc3)O)C4=C(N=[NH+][C@H]4c5ccccc5)O C39934660
c1cc(ccc1C2=CC3=CC=C(CC3=N2)C(=[NH2+])N)Oc4ccc(cc4)C(=[NH2+])N C39946862
c1ccc(cc1)N/N=C(\[C@@H]2C(=O)[NH+]=c3ccccc3=[NH+]2)/[C@@H]([C@@H](CO)O)O C40151081
c1ccc(cc1)N/N=C(\[C@H]2C(=O)[NH+]=c3ccccc3=[NH+]2)/[C@H]([C@@H](CO)O)O C40151087
c1ccc(c(c1)C(=O)N/N=C(\[C@H]2C(=O)[NH+]=c3ccccc3=[NH+]2)/[C@@H]([C@@H](CO)O)O)I C40151245
CCN(c1cccc2c1cccc2)c3c(c(nc[nH+]3)NC4CC([NH2+]C(C4)(C)C)(C)C)N C40701987
CCC[NH+](CC(=O)NC)[C@@H](c1ccccc1Br)[C@@H](CC)[NH3+] C43093108
CC[C@@H]([C@@H](c1ccccc1Br)[NH+]2CCCC[C@@H]2C(=O)N)[NH3+] C43093123
CC[C@H]([C@@H](c1ccc(s1)Br)[NH+]2CCCC[C@@H]2C(=O)NC)[NH3+] C43262444
CC[C@H]([C@H](c1cc(cs1)Br)[NH+](CC)CC(=O)NC(C)C)[NH3+] C43287069
CC[C@@H]([C@@H](c1cc(cs1)Br)[NH+]2CCCC[C@@H]2C(=O)N)[NH3+] C43287143
CC[C@@H]([C@@H](c1cc(cs1)Br)[NH+](CC(=O)N)C2CCCC2)[NH3+] C43287292
CC(C)(C(=O)N[C@H](CC1=c2ccccc2=[NH+]C1)C(=O)N3CCC4(CC3)C[C@@H](c5c4cccc5)O)[NH3+] C52426217
CC(C)(C(=O)N[C@@H](CC1=c2ccccc2=[NH+]C1)C(=O)N3CCC4(CC3)C[C@H](c5c4cccc5)O)[NH3+] C52426218
CC(C)(C(=O)N[C@@H](CC1=c2ccccc2=[NH+]C1)C(=O)N3CCC4(CC3)CS(=O)(=O)c5c4cccc5)[NH3+] C52426234
CC(C)(C(=O)N[C@H](CC1=c2ccccc2=[NH+]C1)C(=O)N3CCC[C@]4(C3)C[C@@H](c5ccccc5O4)O)[NH3+] C52541761
CC(C)(C(=O)N[C@H](CC1=c2ccccc2=[NH+]C1)C(=O)N3CCC[C@]4(C3)Cc5ccccc5[C@@H]4O)[NH3+] C52541776
c1ccc2c(c1)CCC23CCN(CC3)C(=O)[C@@H](CC4=c5ccccc5=[NH+]C4)NC(=O)C6(CC6)[NH3+] C52594550
CC[NH+](CC)CCC[C@@H](C)Nc1cc([nH+]c2c1ncc(n2)c3ccc(cc3)[N+](=O)[O-])N C01719593
Cc1cc([nH+]c(c1)N)C[C@H]2C[NH2+]C[C@@H]2NCCOCCc3cccc(c3)F C40939988
Cc1cc([nH+]c(c1)N)C[C@@H]2C[NH2+]C[C@H]2OCCNCC(c3cccc(c3)F)(F)F C49055303
Cc1cc([nH+]c(c1)N)C[C@H]2C[NH2+]C[C@H]2OCCNCC(c3cccc(c3)F)(F)F C49055306
c1cc(c(cc1Cl)Cl)COc2ccc(cc2C[NH2+]CC[NH2+]CCO)Br C23255799
C[C@H](C[NH2+]CC[NH2+]Cc1cc(ccc1OCc2ccc(cc2)F)Br)O C22075540
C[C@@H]1C[C@H](C[NH+](C1)C(C)(C)CNC(=O)NCCC[NH2+]C2CCCCC2)C C59992961
C[C@H](c1ccc(s1)Br)[NH+]2CCC[C@@H](C2)C(=O)NCC[NH3+] C63178288
c1ccc2=[NH+]C([NH+]=c2c1)CCNC(=O)CS[C@@H]3N[C@@H](Nc4n3[nH]c(=O)c4)c5ccco5 C63648745
COc1ccc2=C(C[NH+]=c2c1)CCNC(=O)CS[C@@H]3N[NH2+]NN3c4ccccc4Cl C64164805
C[C@@H](C(=O)NC(=O)NC)[NH2+]C[C@H](c1ccccc1)C2=c3ccccc3=[NH+][C@@H]2c4ccccc4 C64343503
CC(C)[C@@H](C(=O)NC1[NH+]=c2ccccc2=[NH+]1)N3[C@H](Nc4ccccc4C3=O)O C64600179
COc1ccc2=C(C[NH+]=c2c1)CCNC(=O)CS[C@H]3N[NH2+]NN3c4ccccc4F C64657141
Cc1ccc(cc1)[C@H](CNC(=O)NC2CC([NH2+]C(C2)(C)C)(C)C)[NH+](C)C C65467324
CC1CC[NH+](CC1)C[C@@H](CNC(=O)NC2CC[NH+](CC2)CC3CCCCC3)O C67637484
Cc1ccccc1[C@@H]2CC(=O)Nc3c2c(=O)[nH]c(n3)N C04944772
c1cc(c2c(c1O)C(=O)C=C(C2=O)[C@@H](CCO)O)O C01617597
c1cc(c(cc1NC(=S)NC2CC2)[N+](=O)[O-])N C06333770
c1cc(ncc1/C(=N/O)/N)N2CCCC[C@@H]2CCO C19470648
c1cc(ncc1/C(=N/O)/N)N2CCCC[C@H]2CCO C19470650
CC[C@H]1C(=O)N(c2cc(ccc2O1)N)C[C@H](CO)O C19954076
c1ccc(c(c1)[C@H]2CC(=O)Nc3c2c(=O)[nH]c(n3)N)F C09358395
c1cc(ccc1[C@H]2CC(=O)Nc3c2c(=O)[nH]c(n3)N)F C16994518
CC(C)[C@@H]1C(=O)N(c2ccc(cc2O1)N)CC(=O)N C20276301
c1cc(cc(c1)S(=O)(=O)N2CCC[C@H]2C(=O)N)N C20294066
c1c(nc([nH]c1=O)S[C@H]2CCCCNC2=O)N C20362460
CSC1=N[C@@]2(c3ccccc3NC2=O)N=C(N1)N C20799762
C[C@@H](C(=O)N)Sc1nnc(n1N)C(F)(F)F C05993430
C1C[C@@H]([C@@H](C[C@@H]1COC(=O)[C@@H]2CC[C@@H]([C@@H](C2)O)O)O)O C33637585
CC[C@@H](C)[C@@H](C(=O)N1CCC[C@@H](C1)O)NC(=O)N C35186998
CC(C)[C@@H](C(=O)N1CCCC[C@H]1CO)NC(=O)N C36792698
CCNC(=O)[C@H](C)NC(=O)c1cc(cn1CC)N C36863495
C[C@@H](C(=O)NC(=O)NC)Sc1ccncc1N C37190125
CNC(=O)CNS(=O)(=O)c1cc(ccc1F)N C37224604
CN(CC(=O)N)S(=O)(=O)c1ccc(cc1Cl)N C37270367
C[C@H]1CCCC[C@H]1NS(=O)(=O)c2c[nH]nc2N C37557555
CC1([C@H]2CC[C@@]1([C@@]3(C2)C(=O)NC(=O)N3)C(=O)N)C C39281255
c1cc2c(cc1N)OC(=C([C@@H]2C3N=CC=N3)C#N)N C39359398
COC(=O)[C@@H]1CCCCN1C(=O)c2cc(cc(c2)N)N C40320163
Cc1c(cc(cn1)N)C(=O)N(CC(C)C)CC(=O)N C40329323
CN(C)c1ccc(cc1C(=O)NCc2c[nH]nc2)N C40335774
CCC[C@@H](/C(=N/O)/N)NC(=O)c1cc(oc1C)C C40370553
C[C@@H](CNC(=O)/C(=C/c1ccc(c(c1)O)O)/C#N)O C41672478
c1ccc2c(c1)[C@@](CCO2)(C(=O)[O-])[NH2+]CCC(=O)N C41804523
Cc1ccc(o1)CN(C)c2c(cc(cn2)N)C(=O)N C42139072
CC(C)N(CC(=O)[O-])C(=O)N[C@@H]1CCCC[C@@H]1[NH3+] C42431192
CN(C[C@@H](COC)O)c1cc2c(cc1N)CC(=O)N2 C42500555
CN(CCO)c1c(cc2c(n1)CCCC2)/C(=N/O)/N C43410632
C1CCC(CC1)(/C(=N\O)/N)C(=O)N2CCC[C@H](C2)O C44785840
CC[C@@H](/C(=N/O)/N)C(=O)NCc1nc(cs1)C C44876701
C1C[C@H](CN(C1)C(=O)NC2CCC(CC2)C(=O)[O-])[NH3+] C48837184
C1CCC(CC1)[C@@H](C(=O)[O-])NC(=O)N2CCC[C@H](C2)[NH3+] C48837305
C1CC[C@@H]([C@@H](C1)[NH3+])NC(=O)N(CC2CC2)CC(=O)[O-] C48843977
CCCNC(=O)[C@@H](C)NC(=O)c1cc(cn1C)N C49191640
c1c(nc(nc1Cl)N)N[C@@H]2CCCCNC2=O C49432210
c1cc(c(cc1N)F)S(=O)(=O)N[C@H]2CCCNC2=O C50397300
Cc1cccc(n1)CNC(=O)c2cccc(n2)NN C51578114
C[C@@H](CN(C)S(=O)(=O)c1ccccc1NN)O C51840056
c1cnc(cc1S(=O)(=O)N[C@@H]2CCCC[C@@H]2O)N C52015809
Cc1c(c(n[nH]1)C(=O)N2CCC[C@H]2CCCO)N C52756808
CC(C)(/C(=N/O)/N)C(=O)N1CCC[C@H]1CCCO C52764172
C[C@@H]1CCC[C@](C1)(CO)NC(=O)Cn2cc(cn2)N C53112232
CC(C)NC(=O)CNc1c(nccn1)C(=S)N C54397408
Cc1c(c([nH]n1)N)C(=O)N(CCO)C2CCCCC2 C42527477
c1cc(c(cc1S(=O)(=O)N2CC[C@H](C2)O)N)O C61708883
CCOC(=O)C1=C(OC(=C([C@H]1c2cc3cc(cc(c3[nH]c2=O)C)C)C#N)N)C C00876514
Cc1cc2cc(c(=O)[nH]c2cc1C)[C@@H]3C(=C(OC(=C3C(=O)OC)C)N)C#N C00876536
CC(C)Cn1c(=O)c2cc(ccc2nc1SCC(=O)NC(=O)N)Cl C04779347
c1ccc(cc1)S(=O)(=O)N/N=c/2\c(cc3ccccc3o2)C(=O)N C00495681
C[C@@H]1CC(=O)Nc2ccccc2N1C(=O)CSc3nnc(s3)N C07128510
Cc1cc(no1)NC(=O)[C@H](C)OC(=O)c2cc(ccc2N)Br C07203942
CC(C)[C@H](c1ccc(cc1)Cl)NC(=O)NNC(=O)c2cnccn2 C10357377
c1cc(ccc1CCNC(=O)c2nc(no2)c3ccc4cc[nH]c4c3)O C12408442
Cc1c(sc2c1c(ncn2)N(C)CCCc3c(c([nH]n3)N)C#N)C C12556684
Cc1cccc(c1C)NC(=O)NC(=O)COC(=O)C2(CCCCC2)O C14146962
CCCCn1c(c(c(=O)[nH]c1=O)N(C)C(=O)c2ccc(cc2C)C)N C14656546
COc1cc2c(cc1OC)nc(n(c2=O)c3ccc(c(c3)Cl)F)NN C15424581
Cc1c(cco1)c2nnc(n2N)SCC(=O)N[C@H]3CCCC[C@H]3C C21146023
CN(CCCc1c(c([nH]n1)N)C#N)c2c3ccc(cc3ncn2)Cl C21673595
c1ccc2c(c1)CCC[C@@H]2C(=O)NNC(=O)c3c4ccccc4c(=O)[nH]n3 C24833783
C[C@@H](C(=O)NC(=O)NC1CCCC1)OC(=O)C23C[C@H]4C[C@@H](C2)CC(C4)(C3)O C16870765
CC1([C@H](N(C(=S)S1)/N=C/c2ccccc2O)N(C(=O)NC)O)C C04795080
COc1ccc(cc1)[C@@H]2[C@@H]([C@@](NC(=O)N2)(C(F)(F)Cl)O)C(=O)OC C04924986
CCCc1nnc(s1)NC(=O)C2=NN[C@@H](C2)c3ccc(cc3O)C C39022394
Cc1ccc(cc1)OCC(=O)Nc2cccc(c2)[C@]3(C(=O)NC(=O)N3)C C40111022
C[C@]12C[C@H](CC(C1)(C)C)N(C2)c3c(c(ncn3)NCCN4CCOCC4)N C40735366
Cc1c(c(n(n1)c2ccccc2)C)NC(=O)[C@H](C)Sc3nnc(s3)N C42130620
C[C@@H](c1cc2ccccc2o1)NC(=O)NN[C@@]3(CCS(=O)(=O)C3)C C43875976
CC(C)(C)[C@H](c1ccccc1)NC(=O)NNC(=O)[C@H]2CCS(=O)(=O)C2 C46896891
C[C@@H]1CCCC[C@H]1NC(=O)C(=O)Nc2cc3c(cc2Cl)NC(=O)CO3 C48690058
COc1ccc(cc1)c2n[nH]c(=S)n2/N=C\c3ccc(cc3O)O C50004753
c1ccc(c(c1)Oc2ccc(cc2[N+](=O)[O-])/C(=N\O)/N)Br C50441680
C=C1C=C(N2[C@H]([NH+]=C(N=C2N1)NCc3ccccn3)[C@H]4CCC=CC4)[O-] C20395269
Cc1ccc(cc1)N(c2nc(cs2)CSc3nc([nH]n3)N)C(=O)C C54912515
c1ccc2c(c1)-c3ccccc3C2NC(=O)COC(=O)c4c(nccn4)N C09724868
c1ccc(cc1)OCc2nnc3n2N[C@H](S3)c4ccc(cc4O)O C59168732
Cc1ccc2c(c1)[nH]c(n2)SCC(=O)NC(=O)NCc3ccco3 C25499446
CC(C)c1cccc(c1)N2C[C@H](CC2=O)C(=O)NNC(=O)NC(C)C C63269251
CCOC(=O)N1CCc2c(sc3c2C(=N[C@@H](N3)c4ccc(cc4)O)O)C1 C04525004
CCOc1ccc(cc1)NC(=O)[C@@H]2Nc3cc(ccc3S(=O)(=O)N2)F C35462798
CN1CCCc2c1ccc(c2)NC(=O)NCC(=O)NCc3ccco3 C64561592
c1ccc(cc1)[C@@H]2NN[C@H](O2)C3=NC=C(C3)S(=O)(=O)NC4CCCCC4 C64612652
Cc1ccc(cc1C)S(=O)(=O)C2(CCCC2)C(=O)NNC(=O)NC3CC3 C64900624
c1cc2c(cc1C3(CCCC3)C(=O)NNC(=O)NCC4CC4)OCCO2 C65192308
C[C@H](CNC(=O)C1=NNN2[C@@H]1C(=O)Nc3c2ccc(c3)F)c4ccccc4 C65237888
CCC(=O)Nc1cccc(c1)NC(=O)C(=O)Nc2ccc(c(c2)Cl)C#N C65842853
C1CCCC2(CCC1)C(=O)N(C(=O)N2)CN3CCC[C@@H](C3)CCC(=O)N C66080637
CCNC(=O)NC1CCC(CC1)OC(=O)c2cc3ccccc3c(=O)[nH]2 C66536719
CC1(CCCC1)CNC(=O)N2CCC(CC2)C(=O)N3CCC(CC3)C(=O)N C66600137
c1ccc2c(c1)CCC[C@@H]2n3c(ccn3)NC(=O)CNC(=O)NC4CC4 C66672464
Cc1ccc(cc1)OCc2nc(cs2)[C@H]3Nc4c([nH]nc4C(=O)N3)C C66740675
c1c2c([nH]c(=O)c1C(=O)NNC(=O)CCC3CCCCC3)CCCC2=O C66783029
C[C@@H](c1cccc(c1)S(=O)(=O)NC)NC(=O)Nc2ccc(cc2)C#N C67017603
c1cc(cc(c1)F)[C@@H]2C[C@@H]2Nc3ccc(cc3S(=O)(=O)N)[N+](=O)[O-] C67384306
COc1ccccc1[C@@H]2Cc3c(nc([nH]3)c4c5c([nH]n4)CCC5)C(=O)NC2 C65373986
CC[NH+]1CCC[C@@H]1CNC(=S)Nc2cc(ccc2Cl)[N+](=O)[O-] C03327016
C[NH+](CC(=O)NCc1ccco1)CC(=O)Nc2ccc(c(c2F)F)F C08036901
CC(C)N(CCO)C(=O)C[C@H]1C(=O)NCC[NH+]1CC2CCCCC2 C12004465
Cc1ccc(cc1)C[NH+]2CCNC(=O)[C@H]2CC(=O)NCCCOC(C)C C14975146
C[C@@H](C(=O)NC12CC3CC(C1)CC(C3)C2)[NH+](C)CC(=O)NCCOC C16386144
COCCCNC(=O)C[C@H]1C(=O)NCC[NH+]1Cc2c(cccc2Cl)F C20539382
CCCC/[NH+]=C(\N)/SCC(=O)N(CC)Cc1ccc2c(c1)OCO2 C29493680
CC[NH+](CC)CCCNC(=O)CNc1c2c(c(sc2ncn1)C)C C31868558
C[NH+](C)CCCOc1cccn2c1nc(c2)c3ccc(c(c3)N)OC C36293058
CC(C)[NH2+]C[C@@H](COc1c(cc(cc1Br)F)[N+](=O)[O-])O C37288906
C[C@H]1C(=c2ccccc2=[NH+]1)C(=O)[C@@H](C)OC(=O)c3ccccc3NCCO C38800250
c1ccnc(c1)CCNC(=O)NC[C@H](c2ccco2)[NH+]3CCCCC3 C40477806
CC(C)C[C@@H](CNC(=O)C(=O)Nc1cccc(c1N(C)C)Cl)[NH+](C)C C41321261
CCC(CC)(CNC(=O)CCc1c(c(c(=O)[nH]c1C)C#N)C)[NH+](C)C C42071924
c1cc[nH+]c(c1)N2CCC(CC2)CNC(=O)C(=O)NCCC3=CCCCC3 C43941370
COC(=O)c1cccc(c1)COc2ccc(cc2)C[C@H](C(=O)OC)[NH3+] C44330497
CC[NH+](CC)[C@H](C)CNC(=O)N[C@@H](c1ccc(cc1)F)c2nccn2C C48247227
C[NH+](Cc1ccccc1NC(=O)C(=O)NC[C@H]2CCCO2)C3CCCCC3 C48587688
Cc1ccc(c(c1)NC(=O)C(=O)NC[C@H](c2ccccc2OC)[NH+](C)C)C C48826738
CC[NH+](CC)[C@H](CNC(=O)NCc1cnn(c1)C)c2ccccc2Cl C54809905
Cc1cc(n(n1)C[C@H](C)CNC(=O)N[C@H](C)C[NH+]2CCC[C@@H](C2)C)C C56788048
CC[NH+](CC)[C@H](C)CNC(=O)CCc1[nH]c2c(c(c(s2)C)C)c(=O)n1 C58191827
Cc1c(n(c([nH+]1)SCC(=O)NC(=O)NCC(F)(F)F)CC(C)C)C C07178538
CC[NH+](CC)[C@@H](CC(C)C)CNC(=O)Nc1ccc(cc1)S(=O)(=O)C C43418441
CC1CC[NH+](CC1)CCCNC(=O)C(C)(C)NC(=O)OC(C)(C)C C60143259
C[C@@H](c1ccc(cc1)n2ccnc2)NC(=O)NCC[NH+](C(C)C)C(C)C C47683260
C[NH+](C)[C@H](CNC(=O)NCCOc1cccc(c1)F)c2ccco2 C47793107
CCCCc1nnc(s1)NC(=O)NC2CC[NH+](CC2)CC(F)F C61746587
COc1ccccc1CCNC(=O)NC[C@@H](c2ccco2)[NH+]3CCCC3 C54042012
CCOc1ccc(cc1)[C@@H](CNC(=O)c2ccc(=O)[nH]c2)[NH+]3CCCCC3 C62359203
CC(C)C(=O)NCCNC(=O)N(CC[NH+](C)C)Cc1ccc(cc1)Cl C62475141
CCCNC(=O)[C@H](C)S[C@H]1NN=C(N1C2CC2)C3=c4ccccc4=[NH+]C3 C39771721
CC[NH+]1CCC(CC1)NC(=O)CNS(=O)(=O)/C=C/c2ccc(cc2)C C63680611
c1ccc(cc1)C(=O)NCCS(=O)(=O)NCCC2=c3ccccc3=[NH+]C2 C63709973
c1cc(cc(c1)OC[C@H]2CCCO2)C[NH2+]C[C@@H]3CNc4ccnn4C3 C58307279
C[C@H]1CCCC[C@H]1OCCNC(=O)C[NH+]2CCC[C@H](C2)C(=O)NC3CC3 C65244445
CC1CC[NH+](CC1)[C@@H](C)CNC(=O)NCc2ccccc2Cn3ccnc3 C65477393
CC1CC[NH+](CC1)CCCCNC(=O)NCc2ccccc2n3cccn3 C65510122
CCCOc1cc(ccc1NC(=O)C(=O)NC[C@H]2CC[NH+](C2)C(C)C)C C65638748
C[C@H](c1ccc(c(c1)OC)OCCO)[NH2+]Cc2cccc3c2OCO3 C65933080
C[C@@H](CC(=O)NC[C@H](C)N1CC[NH+](CC1)C)NC(=O)C2CCCC2 C66148075
CC[C@@H](C)[NH+](C)CCNC(=O)NCc1cc(cc2c1OCOC2)F C66195241
CC[C@H](C)[NH+](C)CCNC(=O)N1CCC[C@@H](C1)C(=O)NCC2CC2 C66195686
CCN(Cc1ccc(cc1)C[NH+](C)C)C(=O)NCCC(=O)NC(C)C C67061990
CC[C@H](C)NC(=O)[C@H](C)NC(=O)N(CC)Cc1ccc(cc1)C[NH+](C)C C67081242
CC[C@H](C)Oc1ccc(cc1)NC(=O)C(=O)NC[C@H]2CC[NH+](C2)C3CC3 C67349147
CC(C)(C)OC(=O)N1CCC[C@@H](C1)C[NH+]2CCC[C@@H](C2)CCC(=O)N C67379581
Cc1cc(nc(c1CNC(=O)NCCCC[NH+]2CCC(CC2)C)OC)C C67390044
C[C@H](CN1CCCC1=O)NC(=O)NC[C@@H]2CCC[NH+]2CC3CCCCC3 C67480905
C[C@H](CN1CCCC1=O)NC(=O)NC[C@H]2CCC[NH+]2CC3CCCCC3 C67480913
CC(C)NC(=O)C[C@@H]1c2c(sc(n2)NC(=O)CC(C)(C)C)C[C@H]3[C@]1(CC[C@H]([C@@]3(C)CO)O)C C03841087
CCOC(=O)[C@](C(F)(F)F)(Nc1c(c2c(s1)CCCC2)C(=O)N)NC(=O)c3cccc(c3)F C02050107
CCOC(=O)[C@@](C(F)(F)F)(Nc1c(c2c(s1)CCC2)C(=O)N)NC(=O)c3cccc(c3)F C04177292
CCCNC(=O)O[C@@H]1CC[C@@]2([C@@H]([C@]1(C)CO)CC[C@H]([C@H]2CC(=O)NCc3ccc(cc3)F)O)C C04236695
C[C@@]12CC[C@H]([C@@]([C@H]1CC[C@H]([C@H]2CC(=O)NCc3cccs3)O)(C)CO)OC(=O)Nc4cccc(c4)SC C04236778
c1ccc(cc1)CNC(=O)c2cccc3c2nc-4c(c(c(=O)cc4o3)N)C(=O)NCc5ccccc5 C05496226
CC(C)(C)[C@@H]1CCc2c(sc(c2C(=O)N)NC(=O)CCC(=O)NCc3ccc4c(c3)OCO4)C1 C00882211
CC[C@@H](C(=O)NCc1ccccc1)N(c2cccc(c2C)C)C(=O)c3c(c(ns3)C(=O)NC4CCCCC4)N C00907433
Cc1ccc(cc1)S(=O)(=O)N(C)Cc2ccc(cc2)C(=O)N/N=C/c3ccc(c(c3O)O)O C09620230
c1cc(c(cc1Cl)Cl)C(=O)NCC(=O)NCC(=O)NNC(=O)C23CC4CC(C2)CC(C4)C3 C10052046
Cc1c(sc(c1C(=O)N)NC(=S)NC(=O)c2cc(ccc2OCCOC)Br)C C14662813
Cc1ccc(cc1NCC(=O)N(CC(C)C)c2c(n(c(=O)[nH]c2=O)Cc3ccccc3)N)F C15122864
c1ccc(cc1)CNS(=O)(=O)c2cc(ccc2Cl)C(=O)NNC(=S)Nc3ccccc3F C15847260
CCCn1c(c(c(=O)[nH]c1=O)C(=O)CSc2nnc(s2)Nc3cccc(c3)Br)N C16698846
COc1ccccc1n2c(=O)c3c4c(sc3nc2SCc5nc(nc(n5)N)N)CCCC4 C17660844
COCCNC(=O)c1c2c(sc1NC(=O)COC(=O)c3ccc(cc3N)Cl)CCCC2 C19124361
CC(C)CNC(=S)NNC(=O)c1cnn2c1N[C@H](C[C@H]2C(F)(F)F)c3ccc(cc3)OC C02794399
c1ccc(cc1)N(c2ccccc2)C(=O)CSc3nnc(n3N)N/N=C/c4c5ccccc5ccc4O C20916456
C[C@H](C(=O)NC(=O)N)OC(=O)c1ccc(cc1)CNS(=O)(=O)c2ccc(cc2)C(C)(C)C C21186471
COc1ccc(cc1/C=N/Nc2nnc(n2N)SCC(=O)Nc3ccc(cc3)F)Br C21320692
COCCNC(=O)c1c2c(sc1NC(=O)COC(=O)c3cc(ccc3N)Cl)CCCC2 C24502917
CC(C)[C@@H](C(=O)N/N=C\c1ccccc1OCC(=O)N)NC(=O)c2ccc(c(c2)Cl)Cl C30960756
CC(C)[C@H](C(=O)N/N=C\c1ccccc1OCC(=O)N)NC(=O)c2ccc(cc2Cl)Cl C30961329
CCCC[C@@]1(C(=O)N(C(=O)N1)CC(=O)Nc2c(c3c(s2)CCC3)C(=O)N)c4ccc(cc4)F C31641529
CCCCNC(=O)[C@@H](c1c(cc(cc1O)O)O)N(Cc2ccco2)C(=O)c3ccc(cc3)F C36506223
CC(=O)O[C@H]1C[C@]2([C@@H]3CC=C4[C@@H]([C@@]3(CC[C@@]2([C@@H]1[C@@](C)(C(=O)CCC(C)(C)O)O)C)C)C[C@@H]([C@@H](C4(C)C)O)O)C C36374669
CC(=O)O[C@@H]1C[C@]2([C@@H]3CC=C4[C@@H]([C@@]3(CC[C@@]2([C@@H]1[C@@](C)(C(=O)CCC(C)(C)O)O)C)C)C[C@@H]([C@@H](C4(C)C)O)O)C C36374666
c1ccc2c(c1)c(cc(c2O)Sc3[nH]ncn3)NS(=O)(=O)c4ccc5c(c4)CCC(=O)N5 C38488521
CCCCCCN1c2ccccc2C(=C([C@@H]1O)C(=O)N/N=C(\C)/[C@@H]3C(=c4ccccc4=[NH+]C3=O)O)[O-] C38890895
Cc1ccc(c(c1)NC(=O)CSC2=NN[C@H](N2c3ccccc3)Cc4cc(=O)[nH]c(=O)[nH]4)C C39361528
Cc1cccc(c1)N2[C@@H](NN=C2SCC(=O)NCc3ccccc3Cl)Cc4cc(=O)[nH]c(=O)[nH]4 C39361749
CN(C1CCCCC1)C(=O)CSc2ccccc2C(=O)NCC(=O)Nc3ccc4c(c3)[nH]c(=O)[nH]4 C39559493
Cc1cccc(c1)C(=O)N[C@H](C(C)C)C(=O)OCC(=O)Nc2c(c3c(s2)CCCC3)C(=O)N C39658747
c1ccc2c(c1)cccc2OCCCn3c4ccccc4nc3S[C@H]5[C@@H]([C@@H]([C@@H]([C@@H](O5)CO)O)O)O C39916041
Cc1c(cc(n1[C@@H](Cc2ccc(cc2)O)C(=O)NCc3ccccc3)c4cccc(c4)C#N)C(=O)N C43225863
CCCNC(=O)C[C@@H]1c2c(sc(n2)NC(=O)c3cccs3)C[C@H]4[C@@]1(CC[C@H]([C@@]4(C)CO)O)C C43553581
COCCN(CC(=O)NC1CCCCCCC1)c2c(n(c(=O)[nH]c2=O)Cc3ccccc3)N C45520473
c1cc(ncc1F)c2nc(on2)C[C@@H](C(=O)NC3=C(C[C@@H](CC3)c4cc(cc(c4)F)F)C(=O)[O-])[NH3+] C49037422
c1cc(ncc1F)c2nc(on2)C[C@H](C(=O)NC3=C(C[C@@H](CC3)c4cc(cc(c4)F)F)C(=O)[O-])[NH3+] C49037424
c1cc(ncc1F)c2nc(on2)C[C@H](C(=O)NC3=C(C[C@H](CC3)c4cc(cc(c4)F)F)C(=O)[O-])[NH3+] C49037428
CC(C)C[C@H](C(=O)OCC(=O)N1[C@H](C=C(N1)c2ccc(cc2)Cl)c3ccco3)NC(=O)N C03376192
c1c(cc(cc1Cl)Cl)NC(=O)C[C@@H]2C(=O)N[C@@H]3CCCC[C@@H]3N2CC(=O)N4CCC(CC4)C(=O)N C54672191
c1ccc(c(c1)c2ccc(o2)C(=O)NC(=S)Nc3c(c4c(s3)CCC4)C(=O)N)[N+](=O)[O-] C57316551
Cc1ccc(c(c1)F)NCC(=O)N(CC(C)C)c2c(n(c(=O)[nH]c2=O)Cc3ccccc3)N C57364125
CCC[C@@H](C(=O)NNC(=O)c1cc(on1)c2ccccc2)NC(=O)NCc3ccc(cc3)F C28792565
CCOc1cc(ccc1O)/C=N/Nc2[nH]nc(n2)SCC(=O)Nc3ccc(c(c3)Cl)F C59039813
c1ccc(cc1)[C@@H](O)/C(=N\NC(=O)C(=O)N/N=C(\[C@@H](O)c2ccccc2)/c3ccccc3)/c4ccccc4 C33908587
CCCCc1ccc(cc1)N2C(=O)[C@@H]3[C@@H](N[C@]4([C@@H]3C2=O)c5cc(ccc5NC4=O)F)CC(=O)N C16010214
Cn1c2c(c(=O)[nH]c1=O)[nH]c(n2)CCC(=O)Nc3ccccc3NC45CC6CC(C4)CC(C6)C5 C60324325
CCCn1c2ccc(cc2[nH]c1=O)[C@@H]3N[C@@H](ON3)[C@@H](C(C)C)NS(=O)(=O)c4ccccc4 C64891185
CCOC(=O)C1=C([C@]([NH2+]C(=C1c2ccccc2)C)(C(=O)C)C(=O)N)C C00048961
c1cc(c(c(c1)Cl)Cl)NC(=O)c2cc3ccc(cc3oc2=[NH2+])O C04949726
CC[C@H]1C(=O)N(c2cc(ccc2O1)[C@@H](C)[NH3+])CC(=O)NCC(C)C C19769057
CC[C@@H]1C(=O)N(c2cc(ccc2O1)[C@@H](C)[NH3+])CC(=O)NCC(C)C C19769058
CC[C@H]1C(=O)N(c2cc(ccc2O1)[C@H](C)[NH3+])CC(=O)NCC(C)C C19769059
CC[C@@H]1C(=O)N(c2cc(ccc2O1)[C@H](C)[NH3+])CC(=O)NCC(C)C C19769060
C/[NH+]=C\1/N([C@@](CS1)(c2ccc(c(c2)S(=O)(=O)N)Cl)O)C C01842644
C1CCC(CC1)N([C@H]2CCS(=O)(=O)C2)C(=O)CSC(=[NH2+])N C29335046
CCNC(=O)NC(=O)[C@H](C)NCC1(CCCC1)[NH+]2CCSCC2 C30513949
CC1CCN(CC1)c2ccc(=O)n(c2)CC(C)(C)C(=O)NCC[NH3+] C31936211
Cc1ccc(c(c1)c2csc(c2C(=O)OC)NC(=O)CC[NH3+])C C33521141
CSCC[C@@H](c1nc(co1)C(=O)Nc2ccc(cc2)I)[NH3+] C33535449
C[C@H](c1ccccc1Br)NC(=O)[C@H](CCS(=O)(=O)C)[NH3+] C37014554
CC(C)C[C@H](C(=O)Nc1cc2c(cc1Br)OCCO2)[NH3+] C37015545
CC[NH+]1CCC[C@H]1CNS(=O)(=O)c2ccc(cc2Br)N C37053466
c1cc(c(cc1Br)N)S(=O)(=O)N[C@@H]2C[NH+]3CCC2CC3 C37063026
c1cc(ccc1CN(CC(=O)N)C(=O)[C@@H]2CSC[NH2+]2)Br C37822299
c1cc(ccc1CN(CC(=O)N)C(=O)C2CC[NH2+]CC2)Br C37822303
C[C@](c1cc2cc(ccc2o1)Br)(C(=O)N)N3CC[NH2+]CC3 C37951564
CC1(C(=O)N(C(=O)N1)C[C@@H](C[NH2+]C23CC4CC(C2)CC(C4)C3)O)C C04197595
Cc1ccc(cc1C)C(=O)N2C[C@H](C3(C2)CC[NH2+]CC3)C(=O)NCCCO C39605451
CC[NH+]1CCN(CC1)c2c(c(ncn2)NCCc3cccs3)N C40726875
C[C@@H](c1ccc(c(c1)Cl)Cl)NC(=O)[C@@H](CCS(=O)(=O)C)[NH3+] C40807462
CC(C)(C)[C@@H](C(=O)Nc1cc2c(cc1Br)OCCO2)[NH3+] C42273478
c1ccc2c(c1)[C@@H](CCS2)NC(=O)NCCCNc3cccc[nH+]3 C43167554
CC(C)[C@H](c1nc(co1)C(=O)NCc2cc(cc(c2)F)C(F)(F)F)[NH3+] C43216016
c1ccc2c(c1)CCC[C@@H]2NC(=O)[C@H]3C[NH2+]C[C@@H]3C(=O)NC[C@H]4CCCO4 C43222555
C[C@H]1CCC[C@@]2(C1=C[C@H]3[C@@H](C2)OC(=O)[C@@H]3C[NH2+]C(C)(CO)CO)C C43741052
c1ccc2c(c1)[C@@H](CCS2)NC(=O)NC[C@H](C[NH+]3CCCCC3)O C44954763
C[C@@H](CO)NC(=O)NCc1ccc([nH+]c1)N2CCc3ccccc3C2 C44967876
c1cc2c(cc1Br)OCCC[C@@H]2[NH2+]CCCS(=O)(=O)N C45069852
c1cc(c(cc1N)Br)S(=O)(=O)N[C@H]2CC[NH+]3[C@@H]2CCC3 C49563850
COCC[C@@H](C(=O)Nc1cc2c(cc1Br)OCCO2)[NH3+] C52792007
CCC(=C1C(=O)NC(=S)NC1=O)NCCC[NH+]2CCCC[C@@H]2C C54501679
CCCNC(=O)[C@@H](C)[NH+]1CCC(CC1)NC(=O)NC2CCCCC2 C55028665
C[C@@H]([C@@H](c1ccc(cc1)Br)Sc2n[nH]c(=O)n2C)[NH3+] C61592623
C[C@@H]([C@@H](c1cc(cs1)Br)Sc2n[nH]c(=O)n2C3CC3)[NH3+] C61594568
C[C@@H]([C@H](c1cc(cs1)Br)Sc2n[nH]c(=O)n2C3CC3)[NH3+] C61594570
CCCn1c(=O)[nH]nc1Sc2ccc(cc2Br)[C@@H](C)[NH3+] C61700519
c1cc(ccc1CN(CC(=O)N)C(=O)[C@H]2CC[NH2+]C2)Br C62115247
c1ccc2=[NH+]CC(=c2c1)C3=CCN(CC3)C(=O)c4cccc(c4)NC(=O)N C39774066
c1ccc2=[NH+]CC(=c2c1)C(=O)NNC(=S)NC[C@@H]3CC=CS3 C63217190
COc1cccc(c1OC)[C@H](CNC(=O)N)C2=c3ccccc3=[NH+]C2 C64003446
CCC[C@@H](C(=O)N1CCC[NH+](CC1)CC2CCCCC2)NC(=O)N C64310847
C[NH+]1CCC2(CC1)N[C@@H](CC(=N2)c3ccccc3O)c4ccccc4O C64775571
CC(C)(C)N(Cc1ccccc1)C(=O)C[NH+]2C[C@H](C[C@@H]2C(=O)N)O C67128685
CC(C)NC(=O)[C@@H]1C[C@H](CN1C(=O)Cc2c(cccc2Cl)Cl)[NH3+] C67459227
CC1CC[NH+](CC1)C[C@@H](CNC(=O)N[C@H]2CCCc3c2cco3)O C67623453
CC1CC[NH+](CC1)C[C@H](CNC(=O)N[C@H]2CCCc3c2cco3)O C67623458
Cc1cc(c(o1)C)[C@@H](C)NC(=O)NC[C@H](C[NH+]2CCC(CC2)C)O C67636703
CCN(CC)c1ccc(cc1)[C@H]2c3c([nH]nc3O)C[C@]([C@@H]2C(=O)OC)(C)O C04625858
c1cc2c(cc1CNC(=O)COC(=O)c3ccc(c(c3)N)Cl)OCO2 C03272312
CC(=O)c1ccccc1NC(=O)COC(=O)c2cc(c(cc2OC)N)Cl C03284271
CCOc1cc(ccc1O)[C@@H]2C(=C(OC(=C2C(=O)OCC)C)N)C#N C00292618
Cc1cc(c(c(c1)C)S(=O)(=O)Nc2ccccc2C(=O)OCC(=O)N)C C04818329
CC(C)[C@@H](C(=O)NC(=O)N)OC(=O)/C=C/c1ccc(cc1)OC(F)F C06550462
CCCCN(c1c(n(c(=O)[nH]c1=O)CC(C)C)N)C(=O)c2cccc(c2)F C06625602
C[C@@H](C(=O)Nc1ccc(cc1)C(C)(C)C)OC(=O)c2c(nccn2)N C10140405
CCCc1[nH]c(nn1)SCC(=O)NC(=O)N[C@H]2CCC[C@@H]([C@@H]2C)C C11466863
c1cc(ccc1NC(=S)NCCNc2ccc(cn2)[N+](=O)[O-])Cl C18285610
Cc1ccc(cc1)c2nnc(n2N)S[C@@H](C)C(=O)N[C@@](C)(C#N)C(C)C C10784968
Cc1nc2cc(ccc2o1)N[C@H](C)C(=O)NC(=O)NCCc3cccs3 C29603549
Cc1ccccc1CC(=O)NC(=S)Nc2cc(ccc2O)[N+](=O)[O-] C14562651
CCCSC1=NN[C@@H](N1c2cc(ccc2C)C)Cc3cc(=O)[nH]c(=O)[nH]3 C39361823
C[C@@H]1CN(C[C@@H](O1)C)CCCNC(=O)Nc2ccc(cc2)NC(=O)C(C)C C43674539
C[C@H](c1cc2ccccc2o1)NC(=O)NNC(=O)COc3ccc(cc3)F C43876258
c1cc(ccc1NC(=O)COC2CCCCC2)NC(=O)NC[C@H]3CCCO3 C45079896
C[C@H](C(=O)NC(C)C)Sc1nnc(n1N)c2ccc(cc2)OC(F)F C32563413
c1cnc(nc1)NCCC(=O)NNC(=O)c2cc3c(s2)CCCCCC3 C45876726
C[C@H](C(=O)NNC(=O)NC[C@@H]1Cc2ccccc2O1)Oc3ccc(cc3)F C46876678
CCOC(=O)c1cccc(c1)NC(=O)NCC(=O)Nc2cccc(c2)C#C C47524464
CCC(=O)Nc1ccc(c(c1)NC(=O)NC[C@H](C(C)C)N2CCOCC2)C C48258741
CCCCC[C@H](C)NC(=O)C(=O)Nc1cc2c(cc1Cl)NC(=O)CO2 C48650796
CCCNC(=O)[C@@H](C)Sc1nnc(n1N)c2ccccc2OCC C52459978
Cc1cccc(c1)OCC(=O)NNC(=O)NCCc2ccccc2OC C54045175
Cc1cccc(c1)OCC(=O)NNC(=O)N[C@@H](C)c2cc(ccc2OC)C C54089991
CCCOc1ccc(c(c1)C)N[C@@H](C)C(=O)NC(=O)NC[C@H]2CCCO2 C55156709
CCNC(=O)NC(=O)[C@H](C)Nc1cccc(c1)COC[C@@H]2CCCCO2 C56195158
CCNC(=O)NC(=O)[C@@H](C)Nc1cccc(c1)COC[C@H]2CCCCO2 C56195160
Cc1ccc(cc1)/C=C/S(=O)(=O)NNC(=O)c2cccc(c2O)OC C57120758
Cc1cccc(c1N)C(=O)OCC(=O)Nc2c(c(c(s2)C)C)C(=O)OC C22178968
CC1(Oc2ccc(cc2O1)NC(=O)/C=C/c3ccc(cc3)OCC(=O)N)C C58278658
CC/C(=N/Nc1[nH]nc(n1)SCC(=O)NCc2ccc(cc2)Cl)/C C59888705
CCOC(=O)/C=C/c1ccc(cc1)NC(=O)NC2CCC(CC2)C(=O)NC C63391440
CC(C)CNC(=O)CNC(=O)c1ccc(cc1)NC(=O)OC(C)(C)C C64405988
CCCCNC(=O)NNC(=O)/C=C/c1c(nc2n1ccs2)Cl C64426791
CCCCNC(=O)NNC(=O)CSc1nccn1c2ccccc2C C64884927
C[C@@H](C(=O)NNC(=O)NC[C@@H]1CCCO1)Oc2cccc(c2)C(C)C C65145892
Cc1cccc(c1C)n2ccnc2SCC(=O)NNC(=O)NCC(C)C C65181660
c1ccc(cc1)C[C@H](C(=O)N)NC(=O)/C=C/c2ccccc2[N+](=O)[O-] C65727201
CCC[C@@H](c1nnc2n1cccc2)NC(=O)NCCc3cccc(c3)O C66235340
CC[C@@H](C)[C@@H](C(=O)N)NC(=O)c1cc(nc2c1c(nn2C)C)C(C)C C66610146
C[C@@H](CC(=O)NNC(=O)c1ccc(cc1)C#N)NC(=O)C2CCCCC2 C66642459
CC[C@H](C)n1c(ccn1)NC(=O)CNC(=O)NCc2ccc(cc2)Cl C66661278
C[C@H]1CCCC[C@H]1OCCNC(=O)NCc2cc(c(c(c2)OC)O)OC C67003118
C[C@@H]1CCCCN1C(=O)[C@H](C)NC(=O)NNC(=O)CCC2CCCCC2 C67082013
CC[C@H](c1ccc2c(c1)OCCO2)NC(=O)NNC(=O)CC3CCCCC3 C67103588
Cc1cc(ccc1NC(=O)CNC(=O)OC(C)(C)C)C(=O)NC(C)C C67214285
Cc1cc(ccc1O[C@@H](C)CC(C)C)NC(=O)N2CCO[C@@H](C2)C(=O)N C67285785
Cc1ccc(nc1)NC(=O)CCNC(=O)N(C)[C@@H](C)c2cccc(c2)O C67640268
Cn1c(=O)c2c(nc1NCCO)-c3ccccc3CC24CCCC4 C02260488
C[C@]1(OC[C@@H](O1)COC(=O)N)c2ccc(cc2)Br C02008607
CC(C)CNC(=O)NC(=O)CN1CCCSc2c1cccc2 C07274002
c1cc(oc1)/C=C/C(=O)NNC(=O)c2cc3c(s2)CCCC3 C03374718
Cc1cc(c([nH]1)C)C(=O)CSc2[nH]c(=O)c3ccsc3n2 C12884152
Cc1cc(nc2c1cccc2)SCC(=O)NC(=O)NC(C)C C12658153
C[C@H]1CSc2ccc(cc2NC1=O)S(=O)(=O)NC3CCCC3 C15730648
CCCN1CC=C2[C@H](C1)[C@H](C(C(=C2C#N)N)(C#N)C#N)c3ccsc3 C04721657
C[C@@H]1C(=O)Nc2cc(ccc2O1)NC(=O)c3ccccc3C(F)(F)F C21601059
C[C@@H](C(=O)c1cccc(c1)Cl)Sc2ncc(c(n2)N)C#N C23105923
C[C@@H](c1cccs1)NC(=O)NC[C@@H]2COc3ccccc3O2 C30983507
Cc1ccc2c(c1)c3c([nH]2)c(ncn3)SCC(=O)NC(C)C C33172518
[H]/N=C/1\N[C@](C(=O)N1C)(c2ccncc2)c3cccc(c3)c4ccsc4 C34804561
CCCN1CC=C2[C@@H](C1)[C@@H](C(C(=C2C#N)N)(C#N)C#N)c3ccsc3 C01515227
CN(C1CCOCC1)S(=O)(=O)c2c(cc(cc2Cl)Cl)N C36320364
c1ccc(cc1)n2c(nnn2)SCc3cc(ccc3Cl)N C37403595
CCc1ccc(cc1)[C@@H]2C(=C(N(C3=C2C(=O)CCC3)N(C)C)N)C#N C00072341
Cn1c(=O)c2c(nc1NCCO)-c3ccccc3CC24CCCCC4 C02190079
C1CSC(=N1)NC(=O)CNC(=O)C23CC4CC(C2)CC(C4)C3 C04008555
CCc1ccc(cc1)N2C(=O)/C(=C/c3ccc(c(c3)O)O)/SC2=O C39857275
c1ccc(cc1)C(=O)Cn2c3c(c4c(s3)CCC4)c(nc2=O)N C40267271
c1ccc2c(c1)CC[C@@H]2NC(=O)C(=O)Nc3ccc(c(c3)Cl)C#N C41196788
CC1CCN(CC1)C(=O)[C@H](C(C)C)Sc2nnc(s2)N C42934263
C[C@H]1CN(C[C@@H](O1)C)CCNC(=O)Nc2ccc3c(c2)CCC3 C43390158
Cc1nc(cs1)CNC(=O)N[C@@H](C)c2cc3ccccc3o2 C43865122
Cc1c(cccc1NC(=O)c2ccc(o2)Br)C(=O)NC C44317404
CCN(CC)C(=O)[C@H]1C[NH+]([C@H]2Cc3c[nH]c4c3c(ccc4)C2=C1)C#N C44608112
Cc1ccc(c(c1)O)NC(=O)Cn2cc(ccc2=O)Br C47527565
C[C@H](C(C)C)NC(=O)C(=O)Nc1c(c2c(s1)CCCC2)C#N C47963480
c1ccc2c(c1)nc(s2)N[C@H]3CCCc4c3cnn4CCO C48234250
CC(C)(C)c1ccc(cc1)/C=C/C(=O)N2CCO[C@@H](C2)C(=O)N C50852304
Cc1cc(c(c(c1Cl)S(=O)(=O)N[C@H]2CCCNC2=O)C)Cl C51157054
Cc1cc(ccc1C(=O)NNC(=O)c2cccn2C)Br C59830321
Cc1ccccc1[C@@H](C)NC(=O)NCc2cn3ccsc3n2 C61187569
CC(C)Oc1cccc(c1)[C@H]2CC(=O)Nc3c2sc(n3)NC C61718685
CC1=C([C@@H]([NH+]=C(N1)SCC#N)c2ccc(cc2)Cl)C(=O)[O-] C62398401
C#CCN(Cc1ccc(cc1)F)C(=O)N[C@@H]2CCCCNC2=O C62407046
CCc1ccc(cc1)C[C@H]2C(=O)N(c3cc(ccc3O2)N)CC#N C62496429
c1csc2c1CN(CC2)C(=O)CO/N=C(\C3CCCCC3)/N C63458798
Cc1cc(sc1C(=O)NC2(CCC2)C#N)NC(=O)C(C)(C)C C63476958
C[C@]1(COC2(N1)CCC(CC2)c3ccc(c(c3)OC)OC)CO C64227986
Cc1ccc(cc1F)NC(=O)NCc2ccc3c(c2)CCN3C(=O)C C64968904
c1ccc(cc1)[C@@H](CN2C(=O)[C@@]3(CCc4ccccc4C3)NC2=O)O C66237660
c1ccc2c(c1)CC[C@@]3(C2)C(=O)N(C(=O)N3)C[C@H](c4ccc(cc4)F)O C66347892
Cc1ccccc1[C@@H](C#N)NC(=O)c2ccc3c(c2)NC(=O)CS3 C66406521
C[C@@H]1C[C@H](c2ccccc2N1S(=O)(=O)C3CCCCC3)C(=O)N C66582148
Cc1ccc(c(c1)NC(=O)[C@@H](C(C)C)N2C[C@H](O[C@H](C2)C)C)O C66921667
c1ccc2c(c1)CCC[C@H]2NC(=O)NCc3ccc4c(c3)OCCCO4 C67100325
CC(C)(c1ccc(cc1)Cl)NC(=O)N[C@@H]2CCS(=O)(=O)C2 C67359080
Cc1c(c(n(n1)C)C)[C@@H](C)NC(=O)NCc2ccccc2Cl C67535934
C[C@H]1CCc2c(sc3c2c(=O)n(c(n3)S[C@@H](C(C)C)C(=O)NC(=O)N)c4ccccc4)C1 C08632549
CC(C)Cn1c2ccccc2nc1SCC(=O)Nc3cc4c(cc3Br)[nH]c(=O)[nH]4 C09124797
c1c(cc(c(c1Cl)NC(=O)COC(=O)c2cc3c(s2)CCCCC3)Cl)S(=O)(=O)N C09244465
C[C@@H](C(=O)N/N=C/c1cc(ccc1O)Br)NC(=O)COc2ccc3c(c2)CCCC3 C09305983
Cc1cccc(c1)NC(=O)c2c(c3ccccc3o2)NC(=O)C(=O)NCCC4=CCCCC4 C09705937
Cc1ccc(cc1)Cn2c(c(c(n2)C)/C=C/C(=O)Nc3cc(ccc3N4CCCC4)C(=O)N)Cl C09905580
CCCCc1ccc(cc1)n2c(c(c3c2nc4ccccc4n3)C(=O)NC[C@H]5CCCO5)N C02349737
CCc1c(cc(s1)C(=O)N(Cc2ccccc2)c3c(n(c(=O)[nH]c3=O)Cc4ccccc4)N)C C14382996
CCCCN(c1c(n(c(=O)[nH]c1=O)Cc2ccccc2)N)C(=O)C34CC5CC(C3)CC(C5)C4 C14510337
C[C@@H](c1cc2ccccc2o1)NC(=O)CNC(=O)CNC(=O)c3ccc(cc3Cl)Cl C15040403
CN(CC(=O)Nc1ccccc1Cl)C(=O)CCNC(=O)NC23CC4CC(C2)CC(C4)C3 C15388583
C[C@H](C(=O)Nc1c(c2c(s1)CCCCC2)C#N)Sc3nnc(n3N)c4ccc(cc4)F C16788381
CCCCn1c(c(c(=O)[nH]c1=O)N(Cc2ccccc2)C(=O)c3cc(c(cc3Cl)Cl)F)N C17344226
CC(C)[C@@H](C(=O)OCc1nc(c2c3c(sc2n1)CCCC3)N)NC(=O)c4ccccc4Cl C18271203
C[C@@H](C(=O)NC(=O)NC1CCCC1)Sc2[nH]c(=O)c3c(csc3n2)c4ccc(cc4)F C18599747
CCOc1cc(cc(c1OCc2ccccc2)Br)[C@H]3c4c(n[nH]c4OC(=C3C#N)N)C C20175701
CCOc1cc(cc(c1OCc2ccccc2)Br)[C@@H]3c4c(n[nH]c4OC(=C3C#N)N)C C20175703
c1ccc(c(c1)[C@H](CC(=O)OCC(=O)N2c3ccccc3Sc4c2cccc4)NC(=O)N)Cl C21139145
COc1cccc(c1O)[C@H]2C3=C(C[C@@H](CC3=O)c4ccc(c(c4)OC)OC)Nc5ccccc5N2 C21243368
c1ccc(cc1)c2cn(c(n2)SCC(=O)N3c4ccccc4NC(=O)C[C@@H]3C(F)(F)F)N C22240375
CCOC(=O)[C@@H]1[C@H](NC(=O)N[C@]1(C(F)(F)F)O)c2ccc(o2)c3ccc(cc3)Br C26533300
Cc1c(sc(n1)N)C(=O)N/N=C\c2ccc(c(c2)OC)OCc3ccc(cc3)Br C31857555
Cc1ccc(c(c1)Cn2c(=O)c3c(c(sc3n(c2=O)CCCc4ccccc4)C(=O)NN)C)C C34779785
CCOc1cc(ccc1OCC(=O)Nc2ccccc2)[C@H]3Nc4c(c5c(s4)CCCC5)C(=O)N3 C00969737
C[C@H](c1ccc(cc1Cl)Cl)NC(=O)[C@@H](C)Sc2nnc(n2N)c3ccccc3OC C36213817
c1ccc(c(c1)[C@H](C(=O)NC2CCCCC2)N(Cc3ccco3)C(=O)c4ccccc4O)O C36497868
c1cc(ccc1CCO)NC(=O)Cc2cs/c(=N\S(=O)(=O)c3ccc(cc3)Cl)/[nH]2 C13718421
Cc1ccc(o1)CN([C@@H](c2ccc(cc2)O)C(=O)NC3CCCCC3)C(=O)c4ccccc4O C36595255
Cc1ccc(o1)CN([C@@H](C2CCCCC2)C(=O)NC(C)(C)C)C(=O)c3c(cccc3O)O C36597421
Cc1ccccc1[C@@H](C(=O)NC2CCCCC2)N(Cc3ccc(o3)C)C(=O)c4c(cccc4O)O C36597484
Cc1ccc(o1)CN([C@H](C2CCCCC2)C(=O)NC(C)(C)C)C(=O)c3cccc(c3O)O C36597645
Cc1ccc(c(c1)C)[C@H](C(=O)NC(C)(C)C)N(Cc2ccc(o2)C)C(=O)c3cccc(c3O)O C36597669
Cc1ccc(cc1S(=O)(=O)Nc2ccc(cc2)Cl)NC(=O)CNC(=O)c3ccc(s3)C C13136205
COc1ccc2c(c1)c(c[nH]2)CCNC(=O)[C@H]3C=C4N=C(C=C(N4N3)C(F)(F)F)c5ccccc5 C39243127
c1ccc(c(c1)c2ccc(o2)[C@H]([C@@H](C#N)c3nc4ccccc4s3)n5c(cc(=O)[nH]5)N)Cl C40144272
Cc1cccc2c1n3c(cc2C)nnc3S[C@@H](C)C(=O)Nc4c(c(c(s4)C)C)C(=O)N C40170459
Cc1cccc2c1n3c(cc2C)nnc3S[C@@H](C)C(=O)Nc4c(c5c(s4)CCCC5)C(=O)N C40170461
C[C@H]1CCc2c(sc3c2c(nc(n3)S[C@@H](C)C(=O)c4ccc(cc4)NS(=O)(=O)C)N)C1 C45336038
Cc1cc(c(c(c1)C)S(=O)(=O)N2CCC(CC2)C(=O)NNC(=S)NC3CCCCC3)C C15874375
c1cc(cc(c1)Cl)c2nc(cs2)C(=O)Nc3ccc(cc3)NC(=O)NC[C@H]4CCCO4 C46768463
COc1ccc(c(c1)CSc2ccccn2)[C@@H]3c4c(n[nH]c4OC(=C3C#N)N)c5ccccc5 C01089454
COc1ccc(c(c1)CSc2ccccn2)[C@H]3c4c(n[nH]c4OC(=C3C#N)N)c5ccccc5 C01089453
CC[NH+](CC)c1ccc(cc1)NC(=O)c2cc3n(n2)[C@@H](C[C@@H](N3)c4ccco4)C(F)(F)F C00919461
CC[NH+](CC)c1ccc(cc1)NC(=O)c2cc3n(n2)[C@H](C[C@H](N3)c4ccco4)C(F)(F)F C00919455
CCOc1cc2c(c3c1cc([nH]3)C(=O)N[C@H](C)c4ccc(cc4)NC(=O)C5CC5)O[C@H](C2)C C58161593
Cc1ccc(cc1C(=O)N(CCC2=CCCCC2)c3c(n(c(=O)[nH]c3=O)Cc4ccccc4)N)F C25802088
C[C@H](C(=O)Nc1ccc(cc1)NC(=O)NCc2ccco2)Oc3cccc(c3Cl)Cl C33244600
Cc1ccc(cc1)c2csc(n2)n3c(=O)c(c([nH]3)C)[C@H](c4ccc(cc4)Cl)[C@@H](C#N)C(=O)N C59461848
c1ccc(c(c1)NC(=O)C(=O)N/N=C/c2cc(ccc2O)Br)OC(C(F)F)(F)F C02870258
Cc1ccc(cc1C)[C@@H]2N[C@H](ON2)c3ccc4c(c3)[nH]c(=O)n(c4=O)CCCc5ccccc5 C64870820
CC(C)C(=O)/N=c\1/n(c2ccc(cc2s1)NC(=O)C)CC=C C04233341
C[C@H]1C=C(N(N1)c2ccccc2)OC(=O)c3cccnc3Cl C00153115
Cc1ccc(c(c1)C)n2c(cc(n2)c3ccco3)C(=O)NC(C)C C00255115
c1cc(ccc1C(=O)N[C@@H](C(Cl)(Cl)Cl)Cl)[N+](=O)[O-] C01462736
C[C@@H](c1[nH]c(=O)c2ccccc2n1)OC(=O)c3cc(cc(c3)F)F C06465566
CCN1C(=C([C@H](NC1=O)c2ccc(cc2F)F)C(=O)OC)C C08323130
CCc1ccc(cc1)/C=N/NC(=O)[C@@H]2COc3ccccc3O2 C03475648
Cc1cccc(c1)OCCN2C(=O)[C@]3(CCCC[C@H]3C)NC2=O C08938566
Cc1ccccc1OCCN2C(=O)[C@]3(CCCC[C@H]3C)NC2=O C08938592
Cc1cccc(c1OCCN2C(=O)[C@@]3(CCCC[C@@H]3C)NC2=O)C C08940329
Cc1ccc(cc1)N2C[C@H](OC2=O)CNC(=O)c3ccccc3C C09068734
Cc1cc(nc2c1cccc2)S[C@@H](C)C(=O)Nc3cc(on3)C C09322125
Cc1c(nc(nc1C)S[C@H](C)C(=O)NC2(CCCCC2)C#N)C C10224542
C[C@@H](c1ccc(cc1)F)NC(=O)c2ccc(cc2[N+](=O)[O-])Cl C15389146
Cc1cccc(c1)O[C@@H](C)C(=O)Nc2ccc3c(c2)nc(o3)C C21704988
c1ccc2c(c1)cccc2c3nc(c(o3)NCc4cccnc4)C#N C27664188
c1ccc2c(c1)CCC[C@@H]2CNC(=O)c3cccc(c3)[N+](=O)[O-] C30895158
CN(C)c1c2c3c(sc2nc(n1)NCc4ccco4)CCCC3 C34733769
Cc1cc(c(c(c1)C)c2cc(nn2C)C(=O)NCc3ccco3)C C34901516
Cc1c(nc(s1)C)[C@@H](C)Nc2ccc(cc2Cl)[N+](=O)[O-] C36970925
Cc1c(nc(s1)C)[C@H](C)Nc2ccc(cc2Cl)[N+](=O)[O-] C36970927
Cc1c(nc(s1)C)[C@H](C)Nc2cc(ccc2Cl)[N+](=O)[O-] C37059902
CC(C)(COc1c(cc(cc1Br)Cl)[N+](=O)[O-])O C37694603
C[C@H](c1ccc(s1)Cl)Nc2cc(ccc2F)n3cnnn3 C37773629
Cc1ccc(cc1)C2=C[C@H](N=N2)C(=O)N/N=C(\C)/c3ccc(cc3)C C39016764
C[C@@]1(C(OC(=O)N1CCOC23CC4CC(C2)CC(C4)C3)(C)C)O C04126613
Cc1ccc(cc1)C2=C[C@@H](N=N2)C(=O)N/N=C(/C)\c3ccc(cc3)F C39584314
Cc1ccccc1CNc2c(cc(cn2)Br)[N+](=O)[O-] C39956687
Cc1ccc(cc1)C(=O)NC[C@@H]2CN(C(=O)O2)c3cccc(c3)C C41176195
CCn1ccc(n1)Nc2c3ccccc3nc(c2C#N)SC C41531298
c1ccc(c(c1)NC(=O)c2csnn2)Oc3ccccc3Cl C41614787
Cc1cc(c(cc1NC(=O)N(C)C2CCC(CC2)C)OC)OC C43403880
c1c(cnc(c1[N+](=O)[O-])NC[C@@H]2CCC=CC2)Br C45654776
CC(C)/C(=N/NC(=O)c1cc(nc2c1cccc2)c3ccncc3)/C C48342005
CC(C)Nc1cnn(c(=O)c1Cl)c2ccc(cn2)C(F)(F)F C52712691
Cc1ccc(c(c1)N2C(=O)C[C@@H](C2=O)Nc3ccc(cc3)OC)C C36635479
Cc1cc(c(c(c1C)C(=O)NCCn2c3ccccc3nn2)C)C C55324864
Cn1c(nnc1SCc2ccccc2C#N)c3ccccc3O C01332685
c1ccc2c(c1)c(n[nH]c2=O)C(=O)OCc3ccc(cc3Cl)F C58354331
Cc1cccc(c1)n2c(cc(c2C)/C=N/Nc3nc(cc(n3)C)C)C C20246251
Cc1ccc(c(c1)NC(=O)[C@@H]2CCCCN2C(=O)OC(C)(C)C)C C60371791
Cc1cccc(c1n2c(nnn2)CNc3ccc(c(c3)Cl)F)C C60455866
Cc1ccc(c(c1)C)N2C(=O)/C(=C\Nc3ccccc3OC)/C(=N2)C C13570679
Cc1ccc(cc1NS(=O)(=O)c2cc(c(cc2C)OC)C)C#N C63878464
Cc1c(c(on1)C)CN(C)C(=O)N[C@H](C)c2ccc(s2)Cl C46598052
Cc1ccc2cc3cc(oc3nc2c1)C(=O)NCCc4ccco4 C65331028
C[C@H](c1nc2ccccc2s1)N(C)C(=O)N[C@@H](C)[C@@H]3CCCO3 C65439465
Cc1ccn2cc(nc2c1)C(=O)Nc3cc(ccc3OC(C)C)F C66433570
c1ccc(cc1)[C@H]2C[C@@H]2NC(=O)c3ccc(cc3Cl)[N+](=O)[O-] C67502157
Cc1c(c(n(n1)C)C)[C@@H](C)NC(=O)N(C)[C@@H](C)c2ccccc2F C67535800
CC1=C([C@@H](NC(=O)N1C)c2ccc(cc2)Cl)C(=O)OC(C)C C00175952
COc1cc(cc2c1N[C@@H]([C@@H]3[C@@H]2C=CC3)c4ccc(cc4)F)[N+](=O)[O-] C04132348
COc1ccc(cc1[N+](=O)[O-])[C@H]2[C@@H]3CC=C[C@@H]3c4cccc(c4N2)F C04320917
Cc1ccc(c(c1)C)c2nnc(o2)NC(=O)/C=C/c3cccs3 C04479455
c1ccc2c(c1)cccc2/C=C/C(=O)Nc3ccccc3[N+](=O)[O-] C04547792
CCC[C@]1(Nc2ccccc2-c3c(nc(nn3)SC)O1)C C00335924
CCOc1ccc2cc(c(=O)oc2c1)C(=O)Nc3ccc(cc3)C C00177111
C[C@@H](c1ccc(cc1)Cl)NC(=O)c2cccc(c2)[N+](=O)[O-] C00307196
Cc1cccc(c1O)C(=O)O[C@H](C)C(=O)N2CCc3c2cccc3 C03544736
Cc1ccc(c(c1)[N+](=O)[O-])NC(=O)C23CC4CC(C2)CC(C4)C3 C04948204
Cc1cc(nc(n1)N2CCC(CC2)C(=O)N[C@@H]3CCCC[C@@H]3C)C C04966080
Cc1cc(nc(n1)N2CCC(CC2)C(=O)N[C@@H]3CCCC[C@H]3C)C C04966082
c1cc(cc(c1)[N+](=O)[O-])NC(=O)/C=C/c2ccc(cc2)Cl C00438847
c1cc(cc(c1)Cl)NC(=O)/C=C/c2ccc(cc2)[N+](=O)[O-] C00444062
Cc1ccc(c(c1)O)C(=O)O[C@H](C)C(=O)N2CCc3c2cccc3 C05226357
Cn1c2ccccc2c(c1c3ccccc3)/C=N/NC(=O)OC C05294592
CC1(CC(=CC(=O)C1)Nc2ccc(cc2Br)[N+](=O)[O-])C C05174319
Cc1ccc(c(c1)C(=O)O[C@@H](C)c2[nH]c(=O)c3ccccc3n2)C C05356041
Cc1ccc(cc1)C2=NN[C@@](S2)(C)c3ccc(cc3)[N+](=O)[O-] C05745638
CC(C)(C)OC(=O)N1CCC[C@H]1C(=O)NC2CCCCCCC2 C06357307
C[C@H](c1ccccc1Cl)Nc2ccc(cc2C#N)[N+](=O)[O-] C08054121
Cc1cccn2c1ncc(c2=O)NC(=O)c3ccc(cc3)C(C)(C)C C09615204
c1cc(c(cc1Cl)/C=C(/C#N)\C2CCC(CC2)[N+](=O)[O-])O C17023113
CN(C)c1ccc(cc1)/C=N/Nc2nc3ccc(cc3o2)Cl C08741372
c1ccc(c(c1)Oc2ccc(cc2[N+](=O)[O-])CO)Br C20468342
c1ccc(cc1)c2c(c[nH]n2)c3nc(no3)c4cccc(c4)Cl C23125436
Cc1c2cc(cnc2n(n1)C)NC(=O)CSC(F)(F)F C30845139
CCCC1=C/C(=C/2\C(=C(NO2)C)c3ccccn3)/C(=O)C=C1OC C01504405
Cc1cccc(c1)Oc2c3c(nc(n2)N4CCCC4)CCNC3 C34755372
Cc1ccc(cc1)NC(C)(C)c2nnnn2c3ccc(cc3)C C35622103
Cc1ccc(c(c1)C)c2cc(no2)CN(C)C(=O)NC(C)C C36012777
c1cc(c(cc1/C=C/C(=O)c2ccc(c(c2)F)F)[N+](=O)[O-])O C36811055
c1cc(ccc1CNc2c(ccc3c2ncs3)Cl)[N+](=O)[O-] C36922880
Cc1ccc(cc1N[C@H](C)c2ccc(s2)Cl)n3cnnn3 C37008883
Cc1cc(ccc1NCc2ccc(o2)[N+](=O)[O-])Br C37196964
c1cc(c(cc1[N+](=O)[O-])C#N)NCc2cc(cc(c2)Cl)Cl C37424577
COc1ccc(cc1)C2=C[C@H](N3C(=N2)N=CN3)c4ccccc4Cl C01824487
C[C@@H]1C[C@H](CN(C1)C(=O)Nc2cc(c(cc2OC)Cl)OC)C C40103673
CC(C)Nc1nc2ccccc2c3n1c(nn3)c4ccccc4 C40424511
Cc1ccc(cc1)[C@@H](C)NC(=O)c2cc(ccc2Cl)[N+](=O)[O-] C44903423
CC(C)(C)c1ccc(cc1)[C@H]2CCCN2C(=O)Nc3nncs3 C47320304
Cc1c(c(on1)c2ccc(cc2O)OC)c3ccccc3OC C06719893
CC(=CC(=O)Nc1ccc(c(c1)c2nnc3n2CCCCC3)F)C C22899622
CCc1c(snn1)C(=O)Nc2nc3c(s2)C[C@H](CC3)CC C46784495
Cc1cccc(c1C)NCc2nnnn2c3c(cccc3C)C C60455662
Cc1ccc(c(c1)C)NCc2nnnn2c3c(cccc3C)C C60455760
C[C@H](c1cccs1)Nc2nc(nc(n2)Cl)N3CCCC3 C61537636
Cc1ccc(c(c1)n2c(c(nn2)CO)c3ccc(cc3)OC)C C62219762
CC(C)(C)c1nc(no1)C(C)(C)NC(=O)C2=C(CCCC2)Cl C63957460
c1cc(cc(c1)c2nc(on2)Cc3ccc(cc3)F)c4ccn[nH]4 C65137107
Cc1cccc(c1n2c(c(sc2=S)C(=O)OC)N)C C00425185
CC(C)N1c2ccccc2[C@@](C1=O)(c3c[nH]c4c3cccc4)O C02135261
Cc1c(c(c(n1c2ccc(c(c2)N)Cl)C)C(=O)C)C(=O)C C00313575
c1ccc(cc1)[C@H]2CNC(=O)C23[C@H](CNC3=O)c4ccccc4 C05902044
c1cc(sc1)S(=O)(=O)N2CCCc3c2ccc(c3)N C11847703
c1cc(c(cc1N)Cl)N2CCN(CC2)c3nccs3 C19393437
Cc1cc(c(cc1C)S(=O)(=O)N2CCc3c(ccs3)C2)N C20002967
Cc1ccccc1CN2c3ccc(cc3OC(C2=O)(C)C)N C20275428
c1ccc2c(c1)c(=O)n(cn2)Cc3cccc(c3)C(=S)N C20296521
c1ccc2c(c1)c(=O)n(cn2)Cc3ccc(cc3)C(=S)N C20296525
CSc1ccc(cc1)[C@@H]2Nc3ccccc3S(=O)(=O)N2 C21117900
c1ccc(c(c1)F)S(=O)(=O)N2CCCc3c2ccc(c3)N C20553286
Cc1cc(c(c(c1)C)S(=O)(=O)NC2CCC(CC2)O)C C35101489
c1cc2c(cc1N)c(=O)n(cn2)Cc3ccc(cc3Cl)F C35328518
Cc1ccc(s1)S(=O)(=O)N2c3ccc(cc3C[C@@H]2C)N C36743594
Cc1ccc(c(c1)C#CCO)NC(=O)c2ccc(o2)Cl C37549029
c1cc(c(cc1F)Br)Oc2c(cc(cn2)N)C#N C37759236
Cc1ccccc1S(=O)(=O)c2cc3ccccc3nc2N C20366291
CC[C@@H]1CCCN1S(=O)(=O)c2cc(c(c(c2)Cl)C)N C37912791
Cc1cccc(c1)S(=O)(=O)N2CCSc3c2cc(cc3)N C38051302
c1cc(c(cc1n2c(c(c(n2)C3CCC3)C#N)N)Cl)F C39954847
C[C@H](C(=O)N1CCCc2c1cccc2)Oc3cccc(c3)N C41486322
c1cc(cc(c1)Cl)/C=C/C(=O)N[C@H]2CCCCNC2=O C42477787
CC1(C[C@H](c2ccc(cc2O1)O[C@H]3CCCC[C@@H]3O)O)C C43460637
c1cc(ccc1/C=C/2\CNCc3c2[nH]c(=O)nc3C(F)(F)F)F C43464101
C[C@]12CC[C@H](C(C1)(C)C)N(C2)c3cncc(n3)C(=S)N C44551332
C[C@H]1CCC[C@@H](C1)N(C)C(=O)c2ccc(c(c2)N)N(C)C C49007944
Cc1cc(sc1C)C(=O)NC2(CCCCC2)C(=O)NC C49316869
Cc1ccc(o1)c2c(c(n(n2)C)N)c3cc(cc(c3)F)F C49350792
CNc1nc2c(s1)[C@@H](CC(=O)N2)c3ccc(cc3Cl)F C49549617
CN(Cc1cc(cc2c1OCOC2)N)c3ccc(cc3)F C49964572
C[C@@H]1CCCN([C@@H]1C)S(=O)(=O)c2ccc(cc2Cl)N C50563706
Cc1ccc(c(c1C)S(=O)(=O)N2CCC[C@@H]([C@@H]2C)C)N C50563762
c1cc(c(cc1F)Br)OCc2c(snn2)N C50830580
c1ccn(c1)c2ccsc2C(=O)N[C@H]3CCCC[C@H]3O C51996732
C[C@H](c1cc(ccc1F)F)N(C)C(=O)c2csc(n2)N C55187430
C1C[C@H](N(C1)C(=O)CC23CC4CC(C2)CC(C4)C3)C(=O)N C55369102
Cc1c(c2c(cc1[C@H]([C@@H]3CCCO3)O)C(C(=O)N2)(C)C)C C58100973
c1ccc2c(c1)C[C@H](N2Cc3ccc(cc3F)C#N)C(=O)N C58157956
C1CCCC(CC1)(C(=S)N)N2C(=O)[C@H]3CCCC[C@@H]3C2=O C40365511
C[C@@H]1CC[C@H](CN1C(=O)c2cc3c(s2)CCCCC3)C(=O)N C58377478
Cc1cc2c(o1)CC(C[C@@H]2NC(=O)NC3CCCC3)(C)C C59035730
c1cc(cc(c1)N2C(=O)[C@H]3CCCC[C@@H]3C2=O)C(=S)N C19428805
Cc1ccc(o1)C(=O)Nc2cc(ccc2Cl)C#CCCO C61691712
C[C@H](c1ccc(cc1)Cl)N(C)C(=O)c2cccc(n2)N C62011930
CC(C)c1cc(cc2c1O[C@@H](C(=O)N2C)c3ccc(cc3)F)N C62564638
c1cc(c(cc1F)Cl)c2c(noc2N)[C@@H]3CCCOC3 C62610009
c1ccc2c(c1)C[C@H](N2C(=O)c3cc(cc(c3)F)F)C(=O)N C64316591
c1cc(=O)[nH]c2c1cc(cc2F)NC(=O)CC3CCCC3 C35259825
c1ccc2c(c1)C[C@@H]([C@@H]2Nc3ncc(cn3)Br)O C67369282
CC1=C([C@H](C(=C(O1)N)C#N)c2cccc(c2)Br)C(=O)C C00284824
c1cc(ccc1/C=C/2\C(=O)NC(=O)N2)Sc3ccc(cc3)Cl C03652523
Cc1ccccc1[C@H]2C(=C(OC(=C2C(=O)C)C(F)(F)F)N)C#N C02765438
CCC(C)(C)[C@@H]1CCC(=O)[C@@H](C1)[C@@]2(c3ccccc3NC2=O)O C04111695
CC(=O)NNC(=O)c1cc2c(s1)-c3cc(ccc3SC2)Cl C00107733
c1cc(cc(c1)O)[C@@H]2CC(=O)NC3=C2C(=O)C[C@H](C3)c4cccs4 C04520709
c1ccc(c(c1)[C@H]2C(=C(OC3=C2C(=O)CCC3)N)C#N)C(F)(F)F C00196802
c1ccc(c(c1)[C@@H]2C(=C(OC3=C2C(=O)CCC3)N)C#N)C(F)(F)F C00196804
c1cc(c(cc1Cl)C(F)(F)F)NC(=O)NC(=O)C(F)(F)F C04840491
c1c(cc(cc1F)F)C(=O)NNC(=O)c2cc3c(s2)CCC3 C15938178
CC(=O)N1CCc2c1ccc(c2)C(=O)c3c4c(sc3N)CCC4 C19776243
CC(C)[C@H]1C(=O)N(c2ccc(cc2O1)N)Cc3ccccc3F C20276236
CC(C)[C@@H]1C(=O)N(c2ccc(cc2O1)N)Cc3ccccc3Cl C20276250
CC(C)[C@@H]1C(=O)N(c2cc(ccc2O1)N)Cc3ccc(cc3)F C20276423
C[C@@H](c1ccccc1Cl)NC(=O)N[C@@H]2CCCc3c2cco3 C32803529
Cc1ccccc1n2c(c(sc2=S)C(=O)N3CCCCC3)N C32952240
c1ccc(c(c1)NS(=O)(=O)c2ccccc2Br)O C34936949
CC[C@@H]1C(=O)N(Cc2cc(ccc2O1)N)[C@@H](C)c3ccccc3 C35908894
CC[C@H]1CCCCN1S(=O)(=O)c2cc(cc(c2F)Cl)N C37082892
c1ccc2c(c1)c(=O)n(cn2)Cc3c(cccc3Br)N C37401995
c1ccc(c(c1)N)N2CCN(CC2)c3ccc(cn3)Br C37671270
c1ccc2c(c1)c(c(s2)C(=O)NNC3=CC(=O)CCC3)Cl C06829846
c1cc(c(cc1Br)S(=O)(=O)N2CCCCCC2)N C37928724
Cc1ccc(c2c1NC(=O)[C@]2(CC(=O)c3ccc(cc3)F)O)Cl C00466088
CC1=CC(=C)NC(=O)[C@@H]1C2=CC(=NCCN2)C(C(F)F)(F)F C39215201
c1cc(c2c(c1)N(CCC2)C(=O)/C=C/c3cccs3)C(=O)N C40089846
Cc1ccc(cc1N)S(=O)(=O)N2CCC[C@H]2c3cccs3 C40346598
Cc1ccc(c(c1)N)S(=O)(=O)N2CCC[C@@H]2c3cccs3 C40346613
C[C@@H](c1ccc(c(c1)Cl)Cl)NC(=O)c2ccc(=O)[nH]c2 C17963054
CN([C@@H]1CCCc2c1cccc2)S(=O)(=O)c3cc(cs3)N C41068057
Cc1ccccc1[C@@H]2CCCN2S(=O)(=O)c3cc(cs3)N C41068287
c1ccc(c(c1)CS(=O)(=O)c2nc3ccc(cc3s2)N)F C42192299
c1cc(c(cc1F)Cl)C(=O)NNC(=O)c2ccc(s2)Cl C48482362
CC(C)NC(=O)C(=O)Nc1cc(c(cc1Cl)Cl)Cl C48488962
c1cc2c(c(c1)N)C(=O)N(C2=O)CCc3ccc(cc3)Cl C48765177
Cc1nnc(n1c2ccccc2)c3cc(ccc3N)Br C50208669
c1cc2c(cc1Br)nc(s2)N[C@@H]3CCCNC3=O C50396852
c1cc2c(cc1Br)nc(s2)N[C@H]3CCCNC3=O C50396853
c1c(c(sc1Cl)Cl)S(=O)(=O)N[C@H]2CCCC[C@@H]2O C52005390
c1cnccc1[C@H](c2cc3c(cc2Br)[nH]c(=O)[nH]3)Cl C52095112
c1ccc2c(c1)NC(=O)CN2C(=S)N[C@@H]3C[C@H]4CC[C@@H]3C4 C16273123
c1ccc2c(c1)NC(=O)CN2C(=S)N[C@H]3C[C@H]4CC[C@@H]3C4 C16273125
Cc1c(c(n(n1)[C@H]2CCCc3c2ccc(c3)OC)N)Br C43668521
Cn1c(c(c(n1)[C@@H]2CCCOC2)c3ccccc3Br)N C62236662
CN(Cc1cc(cs1)Br)c2c(c(ncn2)Cl)N C62363686
CC(C)N1c2ccc(cc2O[C@@H](C1=O)Cc3ccccc3F)N C62496602
C#CCN1c2cc(ccc2O[C@@H](C1=O)Cc3cccc(c3)Cl)N C62497568
C#CCN1c2cc(ccc2O[C@H](C1=O)Cc3cccc(c3)Cl)N C62497569
c1cc(c(cc1N)S(=O)(=O)N2CCC3(CCCC3)CC2)Cl C62952811
CC(C)c1ccc(cc1)[C@H]2[C@@H]3C(=c4ccccc4=[NH+]3)C[C@H](N2)C(=O)[O-] C63339383
C[C@@H]1CC2=C([C@@H](C(=C(O2)N)C#N)c3cccc(c3)C(F)(F)F)C(=O)C1 C00241701
CCN(CC)C(=O)c1c(c2cc3ccc(c(c3nc2s1)C)C)N C00413490
Cc1ccc(c(c1)C)C(=O)NNC(=O)c2cc3c(s2)CC[C@H](C3)C C05272260
CC1=C([C@H](NC(=S)N1)c2ccc(cc2Cl)Cl)C(=O)OC C05305862
C[C@]12[C@H](CC(=CC1=C(C(=O)O2)C(=O)N)c3ccccc3)c4ccccc4 C01609351
c1ccc2c(c1)cc(c(=O)o2)c3csc(n3)c4cccc(c4)N C04245303
c1ccc(c(c1)c2nnc(o2)c3ccc(cc3)Br)N C06697760
Cc1ccc(c(c1)Br)NC(=O)c2c(c([nH]c2C)C(=O)C)C C06818815
c1cc(sc1)C(=O)N/N=C/c2cc(cc(c2O)Cl)Cl C00569177
c1c2c(sc1C(=O)NNC(=O)[C@@H]3CCC=CC3)CCCCCC2 C12697849
CC(=O)Nc1ccc2c(c1)[C@H]3C=CC[C@H]3[C@@H](N2)c4ccccc4OC C14545867
Cc1cc(ccc1NC(=O)[C@H]2CNc3ccccc3O2)Br C19435949
CCCN1c2ccc(cc2O/C(=C/c3ccc(cc3)Cl)/C1=O)N C20339488
COc1ccc(c2c1[C@H]3C=CC[C@@H]3[C@H](N2)c4ccccc4O)OC C20706868
CC(=O)Nc1ccc2c(c1)[C@H]3C=CC[C@H]3[C@H](N2)c4ccccc4OC C20749006
c1ccc(c(c1)[C@@H]2C3=C(c4ccccc4C3=O)NC(=O)N2)C(F)(F)F C28465868
Cc1ccc(n1C)C(=O)NNc2c(cc(cc2Cl)Cl)Cl C31335373
Cc1cc(c2nnc(n2c1)C(c3ccccc3)c4ccccc4)N C31862869
COc1ccc(cc1)[C@@H]2C3=C(c4ccccc4CC3)OC(=C2C#N)N C33796304
Cc1ccccc1[C@H]2c3c(c4ccccc4[nH]3)C[C@H](N2)C(=O)OC C36055680
Cc1ccccc1[C@H]2c3c(c4ccccc4[nH]3)C[C@@H](N2)C(=O)OC C36367815
CN(c1ccccc1)S(=O)(=O)c2c(cc(cc2Cl)Cl)N C37052959
COc1c(ccc(n1)Oc2ccc(cc2Cl)Br)N C37077405
c1cc(c(cc1F)F)n2c(cc(n2)c3ccc(o3)Br)N C37291238
Cn1c(c(c(n1)c2ccc(o2)Br)c3ccc(cc3)F)N C37351700
C[C@]12CC[C@](C1(C)C)(C[C@@H]2O)C(=O)Nc3c(ccc(n3)Cl)Cl C26919695
Cc1c(nnc(c1C(=S)N)Oc2cccc(c2Cl)Cl)C C40291419
C[C@H]1CCCC[C@@H]1N(C)S(=O)(=O)c2c(cc(cc2Cl)N)Cl C40317423
C[C@H]1c2cc(c(cc2CCN1C(=O)/C=C/c3ccc(cc3)Cl)O)O C40816128
Cc1ccc(c(c1)NC(=O)[C@H](C)[C@@H]2C(=O)Nc3ccccc3S2)C C40838882
c1ccc(c(c1)c2nc(on2)Cc3ccc(cc3)N)Br C43560573
c1cc(c(c(c1)Cl)Cc2nc(on2)c3c(ccs3)N)Cl C44265874
Cn1c(c(c(n1)c2ccc(o2)Br)c3ccccc3Cl)N C44269293
C[C@H]1CCC[C@H](C1)c2nc(on2)c3ccc(cc3N)Br C44978620
C[C@@]1\2CC[C@@H](C1(C)C)C/C2=N/NC(=O)c3cc(c[nH]3)Br C48416624
c1ccc(cc1)c2csc(n2)Sc3cc(nc(n3)N)Cl C48434192
Cc1nc2cc(ccc2o1)NCc3cccc(c3O)Br C48795243
Cc1cc(cc(c1)N(C)S(=O)(=O)c2cc(ccc2N)Cl)C C49978562
CN(c1ccccc1N)S(=O)(=O)c2cc(cc(c2)Cl)Cl C50014804
CN(C)c1ccc(cc1)[C@H]2Nc3c(c(cs3)c4ccccc4)C(=N2)O C04125407
c1cc(c(cc1Cl)OCc2nc(c3ccsc3n2)N)Cl C50830646
c1c(c(cc2c1[nH]c(=O)[nH]2)Br)C(=O)C3CCCCCC3 C53713924
c1cc(ccc1/C=N/Nc2c(cc(c(n2)Cl)Cl)Cl)O C57420419
C[C@@]12C[C@@H](CC(C1)(C)C)N(C2)C(=O)/C=C\c3ccc(c(c3)N)OC C57898337
c1cc2c(cc[nH]2)c(c1)NS(=O)(=O)c3ccc4c(c3)CCCC4 C58406872
c1cc(c(cc1Br)Cl)Oc2c(c(ncn2)Cl)N C61053139
Cn1c(c(c(n1)C2CCOCC2)c3ccc(cc3Cl)Cl)N C61672531
CC1=C(C(=O)N[C@@H]2[C@H]1C=CC=C2)Sc3[nH]c4ccc(cc4n3)Cl C12559068
Cc1ccc(c(c1)S(=O)(=O)Nc2ccc3c4c2cccc4CC3)O C65564926
c1cc(c(c(c1)Cl)Cl)[C@H](C#N)NC(=O)c2ccc3c(c2)cc[nH]3 C66394468
c1cc2c(cc1Cl)oc3cc(cc(c3c2=O)O)OCC(=O)N C05348192
Cc1c2ccccc2c(nn1)N[S@](=O)Oc3ccc(cc3)N C08306450
CC1=C([C@@H](n2c(ncn2)N1)c3ccc(cc3)C(C)C)C(=O)N C08767093
Cc1ccc(cc1)[C@H]2c3c([nH]nc3O)C[C@@]([C@H]2C(=O)OC)(C)O C15276481
Cc1ccc2c(c1)nc([nH]2)S[C@H](C)C(=O)NC(=O)NC(C)C C07061292
C[C@@H](c1ccc(c(c1)F)F)NC(=O)c2ccc(c(c2)[N+](=O)[O-])N C18016407
C[C@H]1CCCC[C@H]1NC(=O)[C@@H](C)Sc2ncc(c(n2)N)C#N C22033155
Cc1ccc(cc1)c2nc(co2)CSc3nc([nH]n3)N C25362321
CCCCc1ccc(s1)c2cc(=O)[nH]c3c2c(=O)[nH]c(=O)[nH]3 C32200321
c1c(cc(nc1Cl)Cl)NC(=O)O/N=C(\CCl)/N C04289122
c1ccc(c(c1)N)NC(=O)c2cc(ccc2Cl)[N+](=O)[O-] C36277926
c1c(cc(c2c1OCO2)Cl)CSc3[nH]c(=O)cc(n3)N C37022504
c1cc2c(cc1Nc3c(cc(cn3)N)C#N)OC(O2)(F)F C37758971
C[C@@H](c1cccc(c1)[N+](=O)[O-])NC(=O)c2ccccc2N C37791175
c1cc(cc(c1)Cl)c2ccc(o2)/C=N/c3[nH]nc(n3)N C06321573
Cc1c(sc(n1)Nc2c(c(ncn2)N3CCCC[C@H]3C)N)C C40732119
C[C@@H](c1ccc2c(c1)CCCC2)NC(=O)NNC(=O)OC C43861457
CCOC(=O)NNC(=O)N[C@@H]1C[C@H]2CC[C@@]1(C2(C)C)C C45070980
CCOC(=O)NNC(=O)N[C@H]1C[C@H]2CC[C@@]1(C2(C)C)C C45070981
C[C@@H]1CCCC[C@@H]1NC(=O)NNc2ccc(nn2)Cl C48849581
C[C@@H]1CCC[C@@H](C1)NC(=O)NNc2ccc(nn2)Cl C48856703
Cc1cc(oc1C(=O)NNC(=O)NCC(C)C)Br C49182887
CCc1c(c(=O)n(c(n1)N)CC(=O)Nc2ccc(cc2C)C)C C49410974
c1cc(ccc1F)Sc2ccc(cc2/C(=N\O)/N)[N+](=O)[O-] C50212795
Cc1ccc(c(c1)NC(=O)c2cc(ccc2N)[N+](=O)[O-])C C50698319
Cc1ccc(c(c1)C)NC(=O)c2cc(ccc2[N+](=O)[O-])N C50698600
C[C@H]1CCC[C@@H](C1)NC(=O)c2cc(c(c(c2)Cl)N)[N+](=O)[O-] C50701859
C[C@@H]1CCCC[C@@H]1CNC(=O)c2cc(ccc2[N+](=O)[O-])N C50706151
CCC1CCC(CC1)NC(=O)c2cc(ccc2[N+](=O)[O-])N C50707364
CC[C@@H]1CCCC[C@H]1NC(=O)c2cc(ccc2[N+](=O)[O-])N C50710227
c1cc(c(cc1N)C(=O)Nc2ccc(cc2F)Cl)[N+](=O)[O-] C50710795
COc1cc(cc(c1)OC)c2nc3c(c(n2)NN)CCC3 C51168254
Cc1cc(cc(c1)NC(=O)C(=O)N/N=C/c2ccccc2O)C C03664989
C[C@@H](C1CCCCC1)NC(=O)c2cc(ccc2[N+](=O)[O-])N C52345033
c1ccc2c(c1)C[C@@H](O2)CNc3ccc(cc3N)[N+](=O)[O-] C52841504
Cc1ccc(c(c1)C(=O)NCc2cccc(c2)[N+](=O)[O-])N C53006072
C[C@@H]1CC[C@H]([C@@H](C1)Oc2c(nccn2)/C(=N/O)/N)C(C)C C54381807
C[C@H](c1cccs1)NC(=O)c2ccc(c(c2)N)[N+](=O)[O-] C54414703
Cc1ccc(c(c1)OC(=O)c2cc(c(=O)[nH]c2)Cl)C(=O)N C54451692
Cc1c2ccccc2oc1[C@H](C)NC(=O)C(C)(C)NC(=O)NC C56077615
c1ccc2c(c1)nc(o2)SC3=C/C(=C(\N)/N=O)/C=CN3 C19847868
c1ccc(c(c1)/C=N/NC(=O)C(=O)Nc2cccc(c2)F)O C06997391
c1ccc(c(c1)/C=N/NC(=O)C(=O)Nc2ccccc2F)O C07812942
c1cc(ccc1c2c(noc2N)c3c[nH]nc3)OC(F)F C62777865
CC[C@](C)(CNC(=O)Nc1ccc2c(cc(=O)oc2c1)C)O C58247966
Cc1ccccc1C(=O)NNC(=O)N[C@H](C)c2cc(oc2C)C C65501056
Cc1c(c(nc(n1)N)[C@@H](C)Oc2ccccc2Cl)C(=O)NC C66135953
Cc1c(c(nc(n1)N)[C@H](C)Oc2ccccc2Cl)C(=O)NC C66135954
CC1(CCCC1)CNC(=O)NNC(=O)[C@@H]2Cc3ccccc3O2 C66598450
Cc1c2c(n[nH]1)C(=O)N[C@@H](N2)c3ccc(c(c3)Cl)OCC=C C66740144
CCOC(=O)[C@@H]1[C@H](NC(=S)N[C@@]1(C(F)(F)F)O)c2cccc(c2)[N+](=O)[O-] C04086344
CC1=C([C@H](NC(=O)N1)c2cc(c(c(c2)Cl)O)OC)C(=O)OC[C@H]3CCCO3 C00706396
CCNc1nnc(s1)c2c3csc(c3c(=O)n(n2)c4ccc(cc4)OC)N C05456807
c1cc(c(cc1[N+](=O)[O-])Cl)OCC(=O)Nc2c(c3c(s2)CCC3)C(=O)N C06085124
C[C@@]1(C(=O)N(C(=O)N1)CC(=O)NC(=O)NCC=C)c2cccc(c2)Br C03593212
c1csc(c1C(=O)N)NC(=O)COC(=O)c2cc3c(c(c2)Cl)OCO3 C08546885
CCCCn1c(c(c(=O)[nH]c1=O)N(C)C(=O)c2ccc(c(c2)n3cccc3)C)N C08710508
Cc1cc(cc(c1C)NCC(=O)NC(=O)NC2CCCC2)S(=O)(=O)N(C)C C09157453
CC(C)N(C)S(=O)(=O)c1ccc(cc1)C(=O)Nc2c3ccccc3oc2C(=O)N C10098341
CNC(=O)NC(=O)COC(=O)c1c2c(sc1NC(=O)C3CCCCC3)CCC2 C10932867
CCCCn1c(c(c(=O)[nH]c1=O)N(C)C(=O)Cc2coc3c2ccc(c3)C)N C14655137
C[C@]1(C(=O)N(C(=O)N1)CCC(=O)NC(=O)Nc2ccccc2)c3ccc(cc3)Cl C15236050
Cc1ccc(c(c1)C(=O)NNC(=O)c2ccc(cc2)S(=O)(=O)N3CCCC3)O C17458053
C[C@@H]1CCCC[C@@]12C(=O)N(C(=O)N2)CC(=O)NCC(=O)Nc3ccc(c(c3)F)F C17913912
C[C@@H]1C(=O)Nc2cc(ccc2O1)NC(=O)C(C)(C)NS(=O)(=O)c3cccs3 C19462080
CC(=C)c1ccc(cc1)NC(=O)[C@H]2CC(=O)Nc3c2c(=O)[nH]c(n3)N4CCCCC4 C19818975
CCNC(=O)[C@H]1CC(=O)Nc2c1c(=O)[nH]c(n2)N3CCC(CC3)Cc4ccccc4 C19821395
Cc1c2c(c(sc2nc(n1)C)C(=O)OCC(=O)Nc3ccc(cc3)CC#N)N C22977542
CCN(c1c(n(c(=O)[nH]c1=O)Cc2ccccc2)N)C(=O)c3ccc(o3)Cl C23761805
Cc1ccc(cc1)c2n[nH]c(=S)n2CCC(=O)Nc3ccc4c(c3)[nH]c(=O)o4 C31256246
Cc1cc2nc(cc(n2n1)N)[C@@H]3CCCN(C3)Cc4cc(c(c(c4)OC)O)OC C19129181
CCNC(=O)NC(=O)[C@@H](C)N1C(=O)C(NC1=O)(c2ccccc2)c3ccccc3 C03326096
Cc1ccccc1NC(=O)C2=C(N=C3N=C(NN3[C@H]2c4cccnc4)CCCO)C C13124771
C[C@H]1C[C@]2(CC(C1)(C)C)C(=O)N(C(=O)N2)CC(=O)NNC(=O)c3cccc(c3)Cl C36895221
CC(C)NC(=O)Nc1cccc(c1)NC(=O)c2ccc(o2)Cn3ccccc3=O C40081777
COc1ccc(cc1OC)[C@@H]([C@@H](C#N)c2nc3ccccc3s2)n4c(cc(=O)[nH]4)N C40144203
Cc1c\2c(oc1C(=O)NNC(C)(C)C)CCC/C2=N\NC(=O)c3ccncc3 C40814063
C[C@H](C(=O)NC(=O)NC1CCCCC1)OC(=O)C[C@@H]2C(=O)Nc3ccccc3S2 C04546263
CCOc1ccc(c(c1)OCC)c2c3c([nH]n2)OC(=C([C@H]3c4ccncc4)C#N)N C05095411
C[C@@H](C(=O)NNC(=O)NC[C@@H]1COc2ccccc2O1)Oc3ccc(cc3)F C54036974
COc1cccc(c1O)C(=O)NNC(=O)CSc2ccc3c(c2)OCCO3 C54163785
Cc1c(cccc1S(=O)(=O)N)NC(=O)[C@@H](C)Sc2ccc(cc2)[N+](=O)[O-] C54343600
CCCS(=O)(=O)N1CCCC[C@H]1C(=O)NNC(=O)c2ccc(cc2O)C C55314549
COc1c(cc(cc1F)NC(=O)NCCCN2C(=O)C3(CCCC3)NC2=O)F C56718249
CSc1nnnn1c2cccc(c2)NC(=O)NC[C@@H](c3ccccc3F)O C58096232
CC(=O)Nc1ccc(c(c1)C(=O)N2CCC[C@H](C2)CNC(=O)OC(C)(C)C)O C60093746
Cc1cc(=O)nc([nH]1)NN/C=C/2\c3ccccc3C(=O)N(C2=O)c4ccccc4 C31994685
c1ccc(cc1)C[C@@H](C(=O)NCc2ccco2)NC(=O)N3CC(=Nc4c3cccc4)O C13571198
CC(C)CCNC(=O)NNS(=O)(=O)c1ccc2c(c1)CCCN2C(=O)C C64939095
c1ccnc(c1)CCNC(=O)NNC(=O)c2cc(on2)c3ccc(s3)Cl C65144319
Cc1cccc(c1)NC(=O)CN2C(=O)/C(=C/c3cc(c(c(c3)Cl)O)OC)/NC2=O C16349645
CC[C@H](c1[nH]c2ccccc2n1)NC(=O)CN3C(=O)C4(CCC(CC4)C)NC3=O C66524708
C[C@H]1CCCC[C@]12C(=O)N(C(=O)N2)CC(=O)NNC(=O)CCC3CCCCC3 C66556171
Cc1cc(cc(c1C)S(=O)(=O)NC)C(=O)Nc2cccc(c2O)C(=O)OC C66635502
c1cc(c(cc1Cn2c(ccn2)NC(=O)c3ccc(o3)S(=O)(=O)N)F)Cl C66857948
C[C@H](c1ccc2c(c1)NC(=O)CO2)NC(=O)NCc3ccc4c(c3)OCCCO4 C67063490
Cc1cccc(c1OC[C@@H](C)NC(=O)Cc2c(nc3nc(nn3c2C)N)C)C C67147706
CC(C)(C)OC(=O)NCC(=O)Nc1ccc(c(c1)Cl)N2CCNC(=O)C2 C67163339
CCC(=O)Nc1ccc(c(c1)C(=O)NC2CCN(CC2)c3ccc(cn3)C#N)O C67179921
C[C@H](c1cccc(c1)S(=O)(=O)NC)NC(=O)Nc2cc(ccc2OC)C#N C67283574
CCn1c(nnc1SCC(=O)N(C)c2c(n(c(=O)[nH]c2=O)Cc3ccccc3)N)c4cccs4 C03452755
CC(C)CCN(c1c(n(c(=O)[nH]c1=O)Cc2ccccc2)N)C(=O)Cn3c(=O)oc(n3)c4ccco4 C08724845
CCCn1c(c(c(=O)[nH]c1=O)C(=O)CSc2nnc(n2C[C@H]3CCCO3)c4ccc(cc4)F)N C09126178
C[C@H](Cn1c2c(=O)[nH]c(=O)n(c2nc1N3CCC(CC3)C(=O)N)C)CSc4nc5ccccc5o4 C09518768
c1ccc(c(c1)n2c(nnc2SCC(=O)c3c(n(c(=O)[nH]c3=O)C4CC4)N)N5CCCC5)Cl C09547196
CCN(c1c(n(c(=O)[nH]c1=O)Cc2ccccc2)N)C(=O)CSc3nncn3c4ccccc4C C10244508
CCn1c(nnc1SCC(=O)c2c(n(c(=O)[nH]c2=O)CCOC)N)c3ccc(cc3)C(C)(C)C C11452759
Cn1c(=O)c(c(n(c1=O)Cc2ccccc2)N)C(=O)COC(=O)C[C@H]3C(=O)Nc4ccccc4S3 C12425130
Cc1cc(ccc1OCC(=O)NNC(=S)NC(=O)COc2ccc(cc2)[N+](=O)[O-])Br C12572688
CCN(c1c(n(c(=O)[nH]c1=O)Cc2ccccc2)N)C(=O)c3c(=O)cc(n(n3)c4ccccc4F)C C12786875
Cc1cccc(c1)c2nnc(o2)SCC(=O)N(CCOC)c3c(n(c(=O)[nH]c3=O)CC(C)C)N C12869704
CCCCn1c(c(c(=O)[nH]c1=O)N(CCCC)C(=O)c2c(c3c(s2)nc4n(c3=O)CCC4)C)N C12923384
CCn1c(c(c(=O)[nH]c1=O)C(=O)COC(=O)/C=C/c2c(nn(c2Cl)Cc3ccc(cc3)Cl)C)N C13063092
Cc1ccc2c(c1)c(cc(n2)C)C(=O)OCC(=O)N(CCOC)c3c(n(c(=O)[nH]c3=O)CC(C)C)N C13147559
C[C@@H](C(=O)c1c(n(c(=O)n(c1=O)C)C)N)OC(=O)c2ccccc2NS(=O)(=O)c3cccs3 C09468888
Cc1ccc(cc1C)n2c(nnc2SCC(=O)c3c(n(c(=O)[nH]c3=O)C4CC4)N)c5ccncc5 C09716293
c1ccc(cc1)C[C@@H](C(=O)c2nc3c(o2)cccn3)NC(=O)Cn4c(=O)c(cnc4c5ccc(cc5)F)N C13532844
CCCCN(c1c(n(c(=O)[nH]c1=O)Cc2ccccc2)N)C(=O)[C@H](C)N3C(=O)c4ccccc4C3=O C14510685
CCCCn1c(c(c(=O)[nH]c1=O)N(C)C(=O)c2ccc(c(c2)[N+](=O)[O-])Sc3nc(cs3)C)N C14655116
CCN(CC)S(=O)(=O)c1ccc2c(c1)c(cc(n2)O)C(=O)NN3C(=O)C4(CCCCC4)NC3=O C17114557
c1cc2c(cc1S(=O)(=O)NCCCCCC(=O)NN3C(=O)C4(CCCCC4)NC3=O)OCCO2 C17115406
CCCCn1c(c(c(=O)[nH]c1=O)N(C2CCCC2)C(=O)CSc3nnc(n3C4CC4)C5CC5)N C19355754
CC[C@]1(C(=O)N(C(=O)N1)NC(=O)COC(=O)[C@H](C(C)C)NS(=O)(=O)c2cccc(c2)Cl)C C19357286
Cc1c(c(n(n1)C(C)C)C)/C=N/Nc2nnc(n2N)SCCC(=O)Nc3cccc4c3cccc4 C20911871
CCCCn1c(c(c(=O)[nH]c1=O)N(CC)C(=O)CCCN2C(=O)c3cccc4c3c(ccc4)C2=O)N C21084379
COc1ccc(cc1)C2=NN([C@@H](C2)c3ccco3)C(=O)COC(=O)C[C@H](c4ccccc4)NC(=O)N C21755498
CCN(c1c(n(c(=O)[nH]c1=O)Cc2ccccc2)N)C(=O)COC(=O)c3cccc(c3)OC(F)F C21944649
CCCCn1c(c(c(=O)[nH]c1=O)N(CC)C(=O)[C@@H]2CCCN(C2)S(=O)(=O)c3ccc(s3)C)N C22691800
CC(C)[C@H](C(=O)OCC(=O)c1c(n(c(=O)n(c1=O)C)Cc2ccccc2)N)NC(=O)c3cccs3 C23061314
CCCN(c1c(n(c(=O)[nH]c1=O)Cc2ccccc2)N)C(=O)COc3ccc(cc3Cl)[N+](=O)[O-] C23552438
CCCCn1c(c(c(=O)[nH]c1=O)N(CCOC)C(=O)CSc2c3c(c(sc3ncn2)C)C)N C23560060
CCCCn1c(c(c(=O)[nH]c1=O)N(Cc2ccccc2)C(=O)c3cc(c(cc3[N+](=O)[O-])OC)OC)N C24022549
C=CCn1c(nnc1SCc2nc(nc(n2)Nc3ccc(cc3)Cl)N)[C@H]4CCS(=O)(=O)C4 C24719804
C[C@H](C(=O)NNC(=O)CCCNS(=O)(=O)c1ccc2c(c1)OCCCO2)Oc3ccc(cc3)F C25376580
COc1ccccc1NS(=O)(=O)c2ccc(c(c2)NC(=O)c3ccc(o3)Cn4ccccc4=O)O C29406041
Cc1cc2n(c(=O)c3ccccc3n2n1)CC(=O)Nc4c(c(c(s4)C(=O)N)C)C(=O)OCCOC C32909163
C[C@@H]1CCC[C@H]([C@@H]1C)N2C[C@@H](CC2=O)C(=O)N(CCCOC)c3c(n(c(=O)[nH]c3=O)CC(C)C)N C36390216
Cc1c2cc(ccc2oc1C(=O)OCC(=O)N(C)c3c(n(c(=O)[nH]c3=O)Cc4ccccc4)N)OC C24749465
Cc1cs/c(=N/C(=O)[C@H](CCSC)NC(=O)CN2CNc3cc(c(cc3C2=O)OC)OC)/[nH]1 C38576609
Cc1ccc(c(c1)N2[C@@H](N=N[C@@H]2SCC(=O)Nc3nc(cs3)C)Cc4cc(=O)[nH]c(=O)[nH]4)C C39361899
C[C@@H](C(=O)N(C)CC(=O)N(CC(C)C)c1c(n(c(=O)[nH]c1=O)CC(C)C)N)Oc2ccc(cc2)F C10708192
C[C@H]1CCC[C@@H](N1c2[nH]c(=O)c3c(n2)NC(=O)C[C@@H]3C(=O)Nc4cc(c(c(c4)OC)OC)OC)C C40382786
C[C@@H](C(=O)NNC(=O)[C@H](C(C)C)NS(=O)(=O)c1ccc2c(c1)OCCO2)Oc3ccc(cc3)F C24294714
c1ccc(cc1)c2nc(nn2c3ccccc3)C(=O)NNC(=O)c4ccc(s4)NC(=O)c5ccco5 C45776097
C[C@H](C(=O)Nc1ccc(cc1)NC(=O)CCNc2ccc(cc2[N+](=O)[O-])C(F)(F)F)n3cncn3 C46680614
COC(=O)CN1c2ccccc2/C(=N/NC(=O)c3c(n(nn3)c4c(non4)N)c5ccccc5)/C1=O C20220533
CCOc1ccccc1N2CCN(CC2)CC(=O)N(CC(C)C)c3c(n(c(=O)[nH]c3=O)CC(C)C)N C12541354
COc1ccc(cc1NC(=S)NC(=O)c2ccc(c(c2)[N+](=O)[O-])N3CCOCC3)c4ccc(o4)CO C20153151
Cc1c(ccc2c1OC(=O)[C@@H]([C@@H]2C)CC(=O)N[C@@H](CC3=c4ccccc4=[NH+]C3)C(=O)NCCC(=O)[O-])OC C63376089
CC(C)[C@@H](C(=O)/N=c\1/[nH]c2ccccc2s1)NC(=O)CN3CNc4cc(c(cc4C3=O)OC)OC C38598552
CCCN(c1c(n(c(=O)[nH]c1=O)Cc2ccccc2)N)C(=O)CSc3nc4nc(cc(n4n3)C)C C08621753
CC(C)Cn1c(c(c(=O)[nH]c1=O)N(CC(C)C)C(=O)CN(C)C(=O)c2cnn(n2)c3ccccc3)N C08879923
c1ccc(cc1)Cn2c(c(c(=O)[nH]c2=O)N(C[C@H]3CCCO3)C(=O)Cn4ccc(n4)C(F)(F)F)N C09223432
CCCCn1c(c(c(=O)[nH]c1=O)N(Cc2ccccc2)C(=O)Cn3nc(nn3)c4ccccc4C)N C09376293
C[C@@H](C(=O)NC(=O)N)OC(=O)c1cc(ccc1Cl)S(=O)(=O)N(CC=C)c2ccccc2OC C09646939
Cn1c(c(c(=O)n(c1=O)C)C(=O)COC(=O)c2c3c(sc2NC(=O)C4CCCCC4)CCC3)N C10933684
CC1CCN(CC1)c2nnc(n2Cc3ccco3)SCC(=O)c4c(n(c(=O)[nH]c4=O)C5CC5)N C11375027
CCOC(=O)C1=C(NC(=O)N[C@@H]1c2ccc(cc2)Cl)COC(=O)CCN3C(=O)C(NC3=O)(C)C C11538296
CCCCN(c1c(n(c(=O)[nH]c1=O)CCC)N)C(=O)CN2C(=O)/C(=C/c3cccs3)/SC2=O C11896563
Cc1ccc(c(c1)NC(=O)CCC(=O)NNC(=S)NC(=O)c2cc(cc(c2)[N+](=O)[O-])[N+](=O)[O-])C C12502265
c1cc(c(cc1S(=O)(=O)N2CCCC2)[N+](=O)[O-])NNC(=O)CNC(=O)C34CC5CC(C3)CC(C5)C4 C12531924
CCCCn1c(c(c(=O)[nH]c1=O)N(CCOC)C(=O)c2ccc(cc2)n3c(c(c(n3)C)Cl)C)N C12768916
CC[C@@]1(C(=O)N(C(=O)N1)NC(=O)CNS(=O)(=O)c2ccc3c(c2)OCCCO3)c4ccccc4 C12779351
c1ccc(cc1)Cn2c(c(c(=O)[nH]c2=O)N(Cc3ccco3)C(=O)c4c(nc5n4ccs5)Cl)N C12820279
COCCn1c(c(c(=O)[nH]c1=O)N(Cc2ccccc2)C(=O)c3cccc(c3)CS(=O)(=O)C)N C12859069
c1ccc(cc1)Cn2c(c(c(=O)[nH]c2=O)N(C[C@H]3CCCO3)C(=O)CCc4nc5ccccc5o4)N C13030394
Cn1c2c(c(=O)n(c1=O)C)n(cn2)CC(=O)NNC(=O)c3ccc(cc3)NS(=O)(=O)c4cccs4 C06135007
Cc1cc(cc(c1)OCC(=O)N(C)CC(=O)N(CC(C)C)c2c(n(c(=O)[nH]c2=O)CC(C)C)N)C C13071112
c1ccc(cc1)/C=C\2/C(=O)N(C(=O)S2)CCNC(=O)CSc3ccc(cc3[N+](=O)[O-])C(=O)N C14625587
CSCC[C@H](C(=O)NNC(=O)c1cccc(c1)[N+](=O)[O-])NC(=O)c2ccc(c(c2)[N+](=O)[O-])Cl C15342175
CCCCn1c(c(c(=O)[nH]c1=O)N(Cc2ccccc2)C(=O)Cn3cnc4cc(ccc4c3=O)F)N C16544049
CCCn1c(c(c(=O)[nH]c1=O)C(=O)CSc2nnc(n2c3ccccc3Cl)N4CCCC4)N C17880320
c1cc(ccc1[C@@H](/C(=N\NC(=O)c2ccncc2)/c3c(nc4cc(ccc4n3)[N+](=O)[O-])O)O)[N+](=O)[O-] C16957696
CC[C@@]1(C(=O)N(C(=O)N1)NC(=O)COC(=O)[C@H](C(C)C)NS(=O)(=O)c2cccc(c2)Cl)C C19357284
COCCCN(c1c(n(c(=O)[nH]c1=O)Cc2ccccc2)N)C(=O)CSc3nnc4n3cccc4 C20895095
c1ccc(c(c1)[C@H](CC(=O)OCC(=O)Nc2ccc(cc2C(F)(F)F)[N+](=O)[O-])NC(=O)N)Cl C21139131
CCN(c1c(n(c(=O)[nH]c1=O)Cc2ccccc2)N)C(=O)COC(=O)c3ccc(o3)Br C21946170
COCCCN(Cc1cc(=O)n2cc(ccc2n1)Cl)c3c(n(c(=O)[nH]c3=O)Cc4ccccc4)N C22406557
CC[C@]1(C(=O)N(C(=O)N1)NC(=O)CNC(=O)c2cccc(c2)S(=O)(=O)N(C)C)c3ccccc3 C24641772
CCOC(=O)C1=C(NC(=O)N[C@H]1c2ccco2)CSc3nnc(n3N)COc4ccc(cc4)F C25629285
CCOc1ccccc1NC(=O)C(=O)N/N=C/c2ccc(o2)CNC(=O)C(=O)Nc3ccc(cc3)C C32186336
CCCCn1c(c(c(=O)[nH]c1=O)N(C2CCCC2)C(=O)CN3CCN(CC3)C(=O)c4ccccc4)N C35982610
C[C@H]1CN(C[C@@H](O1)C)S(=O)(=O)c2cccc(c2)C(=O)O[C@@H](C)C(=O)Nc3c(ccs3)C(=O)N C36757963
CCCCn1c(c(c(=O)[nH]c1=O)N(CC(C)C)C(=O)c2ccc(c(c2)S(=O)(=O)N3CCCC3)Cl)N C15323905
CCCCN(c1c(n(c(=O)[nH]c1=O)CC(C)C)N)C(=O)c2c(c3c(s2)nc4n(c3=O)CCC4)C C32994480
CC(=O)c1cccc(c1)OCC(=O)N(Cc2ccco2)c3c(n(c(=O)[nH]c3=O)Cc4ccccc4)N C09815025
c1ccc(cc1)CNC(=O)NC(=O)COC(=O)[C@@H]2C[C@H](CN2S(=O)(=O)c3ccc(cc3)Cl)O C12856235
CCCCn1c(c(c(=O)[nH]c1=O)N(CCOC)C(=O)[C@H]2CC(=O)N(C2)c3cccc(c3)SC)N C12945956
CCn1cc(c(=O)c2c1nc(cc2)C)C(=O)N(CCC(C)C)c3c(n(c(=O)[nH]c3=O)Cc4ccccc4)N C03428015
CCOC(=O)[C@H]1CCc2c1nc(s2)NC(=O)CCc3csc(n3)NC(=O)c4ccc[nH]c4=O C38517100
Cc1cs/c(=N/C(=O)[C@@H](CCSC)NC(=O)CN2CNc3cc(c(cc3C2=O)OC)OC)/[nH]1 C38576607
Cc1nnc(s1)NC(=O)CS[C@H]2N=N[C@H](N2c3ccc(cc3)OC)Cc4cc(=O)[nH]c(=O)[nH]4 C39362378
COc1cc(cc(c1OC)OC)C(=O)N2C[C@H](C3(C2)CC[NH2+]CC3)C(=O)NCC4CCC(CC4)C(=O)[O-] C39662737
Cc1cc(=O)oc2c1cccc2OCC(=O)N3C[C@@H](C4(C3)CC[NH2+]CC4)C(=O)NCCCC(=O)[O-] C39663577
CC(C)(C)N1[C@H](N=NN1)[C@@H]([C@@H]2C=c3cc4c(cc3=[NH+]C2=O)OCO4)[NH+](Cc5cccnc5)Cc6ccco6 C39711647
c1ccc(c(c1)[C@@H]2[C@H]3[C@@H](C(=O)N(C3=O)c4cccc(c4)[N+](=O)[O-])[C@@]([NH2+]2)(CC5CCCCC5)C(=O)[O-])O C33624941
Cc1cc2c(c(c1)OCC(=O)NCC(=O)NCC(=O)N3CC[C@]4(CCCC[C@@H]4C3)O)c5c(c(=O)o2)CCC5 C15954336
Cn1c(c(c(=O)n(c1=O)C)Oc2cc(c(cc2OC)/C=N/NC(=O)c3ccccc3)Br)N C59599441
COC(=O)c1c2c(sc1NC(=O)CSc3nc([nH]n3)N/N=C/c4ccccc4[N+](=O)[O-])CCC2 C59844370
C[C@@H]1C(=C2C(=NC(=NC2=O)CSCC(=O)N(CCOC)c3c(n(c(=O)[nH]c3=O)CC(C)C)N)S1)C C64337901
c1cc(ccc1/C=N/NC(=O)C(=O)Nc2cc(ccc2Cl)Cl)O C02565213
CCc1ccc(cc1)N2C(=O)Nc3ccccc3[C@]2(C(=O)NC4CC4)O C03665931
Cc1cc(c2c(c(sc2n1)c3[nH]c(=O)c4ccccc4n3)N)COC C01430854
CC1=C([C@@H](C(=C(O1)N)C#N)c2cccnc2)C(=O)Nc3ccc(cc3)Cl C05482444
CC(C)(C)[C@H]1CCc2c(sc(c2C(=O)N)NC(=O)c3cnn(c3)C)C1 C00999954
CCOC(=O)[C@H]1[C@H](c2c([nH]nc2O)C[C@@]1(C)O)c3ccc(cc3)Cl C06667965
C[C@H]1CCCC[C@@H]1NC(=O)[C@@H](C)Sc2nnc(n2N)C(F)(F)F C08140614
C[C@@H]1CCCC[C@H]1NC(=O)CN2c3ccc(cc3C[C@@H]2C)S(=O)(=O)N C08778225
COc1cc(ccc1OCC(=O)[O-])[C@H]2c3c(c4ccccc4[nH]3)CC[NH2+]2 C13361311
Cc1ccccc1NC(=O)[C@H](C)Sc2nnc(n2N)C(F)(F)F C23972258
Cn1cc(cc1C(=O)NNC(=O)c2cc3ccccc3[nH]2)Br C33234568
CCOc1ccc(cc1OCC)[C@H]2c3ccc(cc3OC(=C2C#N)N)O C00800601
Cc1ccc(cc1Cl)NC(=O)/C=C(\C)/NNC(=O)c2ccccn2 C37866617
C[NH+]1CCC[C@@H](C1)NC(=O)Nc2cc(ccc2C(=O)[O-])Br C40716466
c1c2c(sc1C(=O)NNC(=O)NC[C@@H]3CCCO3)CCCCCC2 C42866971
CC(=O)C1(CC1)Cc2cc(c3c(c2O)C(=O)c4c(cccc4O)C3=O)O C44547675
Cc1c(n[nH]c1NC(=O)c2c(c(n[nH]2)C)Br)C(F)(F)F C49520307
C[NH+]1CCC[C@H](C1)NC(=O)Nc2ccc(cc2C(=O)[O-])Br C50208868
Cc1cc(ccc1NC(=O)N(C)[C@@H]2CCc3c2cccc3)OCC(=O)N C56710333
C[C@@H](c1ccc2c(c1)[nH]c(=O)[nH]2)NC(=O)C3(CCOCC3)c4ccccc4 C58245563
C[C@@H]1CCc2c(cc(s2)C(=O)NNC(=O)N[C@@H](C)c3ccccn3)C1 C29336458
C[C@H]1CCc2c(cc(s2)C(=O)NNC(=O)N[C@H](C)c3ccccn3)C1 C29336470
c1cc(ccc1/C=N/NC(=O)C(=O)Nc2cc(cc(c2)Cl)Cl)O C13921771
C[C@]1(C(=O)N(C(=O)N1)C/C=C/c2ccccc2)c3cccc(c3)C(=O)N C60375997
c1ccc2c(c1)C[C@H](CO2)CNC(=O)Nc3cc(c[nH]c3=O)C(F)(F)F C63162308
c1ccc(cc1)Oc2ccccc2CNC(=O)N[C@@H]3CCCCNC3=O C63394142
CNC(=O)c1cccc(c1)CNC(=O)Nc2ccc3c(c2)CCCN3C C64561753
CC(C)CNC(=O)NNC(=O)c1c(c2ccccc2n1C)Br C65179177
C/C(=C\c1ccco1)/[C@H]2CC(=O)Nc3c2cc(c(c3)N4CCCC4)C(=O)N C65507148
Cc1c(c(nc(n1)N)[C@@H](C)Oc2ccc(cc2Cl)Cl)C(=O)NC C66135896
Cc1c(c(nc(n1)N)[C@H](C)Oc2ccc(cc2Cl)Cl)C(=O)NC C66135897
CC[C@@](C)(CNC(=O)Nc1ccc(cc1)C(=O)N2CCCC[C@@H]2C)O C66160283
CC[C@](C)(CNC(=O)Nc1ccc(cc1)C(=O)N2CCCC[C@H]2C)O C66160286
C[C@H](C(=O)N1CCc2c1cccc2)NC(=O)NCCc3cccc(c3)O C66235440
Cc1ccc(c(c1)C)C[C@@H](C)NC(=O)NN[C@@]2(CCS(=O)(=O)C2)C C66717039
Cc1c(sc(n1)c2ccccc2)CNC(=O)C(C)(C)NC(=O)NC C66782187
C[C@@]1(C(=O)NC(=O)N1)c2cccc(c2)NC(=O)[C@H]3C[C@@H]3c4cccc(c4)F C67055553
CC[C@@H](c1[nH]c2ccccc2n1)NC(=O)N[C@@H]3CCCOc4c3cccc4 C67080788
CC[C@H](c1[nH]c2ccccc2n1)NC(=O)N[C@H]3CCCOc4c3cccc4 C67080791
CC(C)CC[C@@H]1CCC[C@H]1NC(=O)C2CCC3(CC2)C(=O)NC(=O)N3 C67277129
Cc1ccc(cc1NC(=O)N2CCO[C@@H](C2)c3cccc(c3)F)C(=O)N C67282900
CC(=C)COc1cccc(c1)NC(=O)N[C@H]2CCCc3c2ccc(=O)[nH]3 C67318482
CC1CCC(CC1)NC(=O)N[C@@H](C)c2cccc(c2)S(=O)(=O)NC C67381400
CC1CCC(CC1)NC(=O)N[C@H](C)c2cccc(c2)S(=O)(=O)NC C67381401
CCC[C@@H]1CCCN(CC1)C(=O)C(=O)Nc2ccc(c(c2)C(=O)N)C C67561571
CCC[C@H]1CCCN(CC1)C(=O)C(=O)Nc2ccc(c(c2)C(=O)N)C C67561575
c1ccc2c(c1)ccc(n2)C(=O)NNC(=O)N[C@@H]3C[C@@H]3c4cccc(c4)F C67563595
C[C@@H]1CN(C[C@@H](O1)c2ccccc2)C(=O)Nc3ccc(c(c3)C(=O)N)F C67565746
C[C@@H]1CN(C[C@@H](O1)c2ccccc2)C(=O)Nc3ccccc3CC(=O)N C67565896
C[C@H]1CN(C[C@@H](O1)c2ccccc2)C(=O)Nc3ccccc3CC(=O)N C67565899
CCOc1cc(ccc1OCC#C)[C@@H]2c3ccc(cc3OC(=C2C#N)N)O C02502644
c1ccc2c(c1)OC[C@H](O2)C(=O)Nc3c(c4c(s3)CCCCC4)C(=O)N C06496397
CC(C)[C@@H](C(=O)N)NC(=O)c1csc2n1cc(n2)c3cccc(c3)F C12316676
Cc1c(c(sn1)N)C(=O)O[C@@H](C)C(=O)NC23CC4CC(C2)CC(C4)C3 C12893751
C[C@H](C(=O)NNC1=CC(=O)CCC1)NC(=O)C23CC4CC(C2)CC(C4)C3 C05525846
Cc1nnc(n1N)S[C@H](C)C(=O)N[C@@H](C)c2cccc3c2cccc3 C23281211
Cc1nnc(n1N)S[C@@H](C)C(=O)N[C@@H](C)c2cccc3c2cccc3 C23281215
Cc1ccc2c(c1)cc(c(=O)[nH]2)CN(CCO)C(=O)NC3CCCCC3 C01352996
C/C(=C/C(=O)NC1C2CC3CC(C2)CC1C3)/NNC(=O)c4ccncc4 C05480169
Cc1ccc(cc1F)n2c(cc(c2C)C(=O)CSc3nc([nH]n3)N)C C06607378
c1ccc2c(c1)C(=O)N[C@H](S2)NC(=O)CSc3[nH]c4ccccc4n3 C38685469
Cc1c(cnn1C)[C@@H](C)NC(=O)NNc2c(c(c(c(c2F)F)F)F)F C47007441
CC(C)(CNC(=O)NNc1ncccn1)c2ccc(cc2)Br C47084365
C[C@@H]1CCC[C@@H]([C@@H]1C)NC(=S)NNC(=O)[C@@H]2COc3ccccc3O2 C47872079
Cc1ccc(cc1NC(=O)C)NC(=O)N[C@H]2CC(Cc3c2cc(o3)C)(C)C C48360987
CC(C)NC(=O)C(=O)NNC(=O)C(C)(C)c1ccc(c(c1)Cl)Cl C50553672
Cc1c2c([nH]n1)C(=O)N([C@H]2c3ccc(cc3)O)CCc4c[nH]c5c4cccc5 C13736667
C[C@@H]1c2c(c3ccccc3[nH]2)CCN1CC(=O)NC(=O)NCC(F)(F)F C53264043
Cc1cccc(n1)NC(=O)CCNC(=O)NC23CC4CC(C2)CC(C4)C3 C53281206
c1ccc2c(c1)[C@H](N/C(=N\C(=O)CSc3[nH]c4ccccc4n3)/S2)O C39029535
C[C@H](C(=O)NNC(=O)N[C@@H]1CCc2c1cccc2)Oc3ccc(cc3)F C54095025
c1cc(c(cc1Br)C(=O)[O-])NC(=O)NCC[NH+]2CCCC2 C54109426
C[C@@H]1CCC[NH+](C1)C(C)(C)CNC(=O)c2ccc3c(c2)nc(=S)[nH]c3[O-] C54286471
Cc1csc(n1)Sc2ccc(cc2)NC(=O)C(C)(C)NC(=O)NC C56083263
c1cc(cc(c1)n2cccn2)NC(=O)NC[C@@H](c3ccc(cc3)Cl)O C57862756
Cc1cc(ccc1Br)NC(=O)CNc2cn[nH]c(=O)c2Cl C58226517
Cc1nc(cs1)c2ccc(cc2)N[C@@H](C)C(=O)NC(=O)NC(C)(C)C C28912688
c1ccc(cc1)[C@@H](C(=O)NC(=O)N)N2CCN(CC2)c3cccc(c3)Cl C23699584
Cc1ccc(c(c1)C)NC(=S)N/N=C/2\c3ccccc3N(C2=O)CO C06507382
Cc1c(cco1)C(=O)NNC(=O)N[C@H](C)c2ccccc2C(F)(F)F C56852914
C[C@H]1CCC[C@@H]([C@@H]1C)NC(=O)NCc2ccc(s2)S(=O)(=O)NC C60940544
CC(C)NC(=O)NNC(=O)Cc1csc(n1)c2ccc(s2)Cl C63265308
C[C@H]1C(=N[C@H](O1)c2ccc(cc2)OC)CS[C@@H]3[NH+]=c4cc[nH+]cc4=[NH+]3 C63513579
c1cc(c(cc1Cl)Cl)C2(CCOCC2)C(=O)NNC(=O)NC3CC3 C64900235
CCNC(=O)NNC(=O)c1cc(n(c1C)c2ccccc2Br)C C65189453
c1cc(cnc1)NCCc2[nH]c3c(n2)C(=O)NC[C@H](C3)c4ccc(cc4)F C65410362
C[C@H](c1ccc2c(c1)NC(=O)CO2)NC(=O)N[C@H]3C[C@H]3c4cccc(c4)F C65507414
Cc1c(c([nH]c1C(=O)NC2[C@@H]3CCC[C@H]2C[NH+](C3)C4CC4)C)C(=O)OC C55475912
CC[C@@](C)(CNC(=O)Nc1ccc(cc1C)C(=O)N2CCC(CC2)C)O C66160273
CC[C@@](C)(CNC(=O)Nc1ccc(cc1C)C(=O)N2CCCC[C@H]2C)O C66161286
Cc1cc(ccc1C(=O)NC(C)C)NC(=O)N[C@@H](C)c2cc(oc2C)C C66682422
Cc1ccc(cc1C(=O)NC(C)C)NC(=O)C(=O)N[C@@H]2CCCC[C@H]2C C66718470
Cc1c2c(n[nH]1)C(=O)N[C@H](N2)c3cc(ccc3OC(F)F)Br C66740482
CCn1c(=O)c2ccc(cc2[nH]c1=S)C(=O)NNc3ccc(cc3F)F C66775997
Cc1ccsc1C(=O)NNC(=O)N[C@@H](C)c2c(c3cc(ccc3o2)F)C C67081803
Cc1cc(c(o1)C)C(=O)NNC(=O)NCC2(CC2)c3ccc(cc3)Cl C67089909
Cc1ccc(cc1F)NC(=O)N[C@@H](C)c2cccc(c2)S(=O)(=O)NC C67252026
Cc1ccc(c(c1)F)NC(=O)N[C@H](C)c2cccc(c2)S(=O)(=O)NC C67252282
c1ccc(c(c1)CCCNC(=O)C2CCC3(CC2)C(=O)NC(=O)N3)Cl C67306325
CN(C)c1cccc(c1)C(=O)NNC(=O)N[C@@H]2C[C@@H]2c3cccc(c3)F C67564540
c1ccc2c(c1)c(c3ccccc3[nH+]2)N[C@H](Cc4c[nH]cn4)C(=O)[O-] C04313810
c1cc(ccc1C2(CCCC2)C(=O)OCC(=O)NC(=O)N)F C06062851
CC[C@H](C)NC(=O)CSc1nc2ccccc2c(=O)n1N C11520622
C[C@H](C1CC1)NC(=O)CN2C[C@H](Oc3c2cccc3)C(=O)N C12651753
C[C@H](C(=O)NC(=O)N)OC(=O)c1cc(ccc1F)Br C14598853
CC[C@@H]1C(=O)N(c2ccc(cc2O1)N)CC(=O)N[C@H](C)CC C19953872
CC(C)[C@H](CN1C=C(C(=O)N[C@@H]1NC2CCCCC2)C#N)O C20032739
COc1ccc(cc1)/C=C/2\C(=O)N(c3cc(ccc3O2)N)CCO C20339323
Cc1c(cc(cc1Cl)S(=O)(=O)N(C)CC(=O)NC2CC2)N C36128291
CCN(CC(=O)NC)S(=O)(=O)c1ccc(cc1N)Cl C36128336
CCCCS(=O)(=O)Nc1cc2c(cc1N)OCCCO2 C36743333
Cc1ccc(s1)S(=O)(=O)Nc2cc(c(cc2N)OC)OC C36743344
CCN1[C@@H](NN=C1SCC(=O)N)C2=CC3=C(C(=N[C@H]3C=C2)C)C C39711977
Cc1cc(c(cc1C)S(=O)(=O)N(C)CC(=O)NC(C)C)N C40346818
CC(C)(C)NC(=O)CN(C)S(=O)(=O)c1cc(ccc1Cl)N C40346856
Cc1c(c(=O)[nH]c(=O)[nH]1)CCC(=O)N[C@@H](C)c2cccc(c2)F C40480272
Cc1c(c(=O)[nH]c(=O)[nH]1)CCC(=O)N[C@H](C)c2cccc(c2)F C40480274
CCCc1cc2c(c(=O)n1CCO)[C@H](C(=C(O2)N)C#N)C(C)C C40569249
C[C@H](CN(C)S(=O)(=O)c1ccc2c(c1)CCC2)/C(=N/O)/N C42459541
c1cc(oc1)C(=O)NCCNC(=O)Nc2ccc(c(c2F)F)F C43232006
c1ccc(c(c1)NC(=O)CNC(=O)c2ccc(=O)[nH]c2)Cl C44458820
CCCNC(=O)NNS(=O)(=O)c1c(cc(cc1F)F)F C49275357
CCCNC(=O)NNS(=O)(=O)c1ccc(c(c1F)F)F C49275413
Cc1c(cc(cc1Cl)S(=O)(=O)N[C@@H](C)C(=O)OC)N C49351726
C[C@@H](C(=O)OC)NS(=O)(=O)c1c(cc(cc1Cl)N)Cl C49351886
Cc1ccc(cc1C)NC(=O)C(=O)NC[C@@H](c2ccc(o2)C)O C49411259
CCn1cc(c(n1)N)S(=O)(=O)N[C@@H](C)c2ccc(cc2)F C49504588
CCn1cc([nH+]c1C)S(=O)(=O)[N-]c2ccc(cc2)C(=S)N C50265721
c1ccc(c(c1)N[C@H]2CCCNC2=O)S(=O)(=O)NC3CC3 C50396643
C[C@@H](c1ccc2c(c1)[nH]c(=O)[nH]2)NC(=O)/C=C/c3cscn3 C50583707
CC[C@@H](C(C)C)NS(=O)(=O)c1c(nc2n1ccs2)N C50671557
C[C@H](Cc1ccsc1)NC(=O)c2cc(ccc2[N+](=O)[O-])N C50709844
Cc1c(sc2c1c(nc(n2)COC[C@@H]3CCOC3)NN)C C51148142
CCC(CC)(CO)NC(=O)c1c(c2c(=O)[nH]cnc2s1)C C53071395
Cc1ccc(cc1)[C@@H]2C(=O)N(C(=O)N2)CCOc3ccc(cc3)N C57849780
CCc1c(c([nH]c1C(=O)NCc2c(cc([nH]c2=O)C)C)C)C(=O)C C59363612
c1cc(=O)[nH]cc1C(=O)NCCNc2c(cc(cn2)Cl)Cl C47163264
Cc1cc(c2cc(c(=O)[nH]c2c1)CCNS(=O)(=O)NC)C C62222426
CC(C)(C)NC(=O)c1cn(c2cccc(c2c1=O)N)CCOC C62320242
C[C@H](C[NH+]1CCCCC1)NC(=O)Nc2c(ccs2)C(=O)[O-] C62828501
COc1cc(c(cc1OC)NC(=O)[C@@H]2CCC=CC2)C(=O)N C63603801
Cc1ccccc1C2(CC2)CNC(=O)c3ccc(o3)S(=O)(=O)N C58406454
C#CCNC(=O)CCNC(=O)Nc1ccc(c(c1)Cl)C#N C64695383
C#CCNC(=O)CNC(=O)NC[C@@H]1Cc2ccccc2OC1 C51722795
CC[C@](C)(CNC(=O)Nc1cc2c(cc1SC)OCCO2)O C66161819
Cc1cc(cc(c1)NC(=O)C(=O)N2CCC[C@@H](C2)CCC(=O)N)C C66222468
Cc1ccc(cc1C)NC(=O)C(=O)N2CCC[C@H](C2)CCC(=O)N C66222543
C[C@@H]1C[C@H](CC(C1)(C)C)CC(=O)Nc2cnn(c2)CC(=O)N C66615365
CC(C)CCC(=O)NNC(=O)N[C@H]1CCCOc2c1cccc2 C67080823
c1cc(cc(c1)F)[C@H]2C[C@H]2C(=O)NNC(=O)NC[C@@H]3CCCO3 C67236610
CC(C)NC(=O)c1c(c2cc3c(nc2s1)CC[NH+](C3)C)N C04624007
CCN(C[C@@H](C[NH3+])O)S(=O)(=O)c1c(cc(cc1C)C)C C19685637
CC[NH+]1CCc2c(sc3c2C(=N[C@@H](N3)c4ccc[nH]4)O)C1 C22635938
c1ccc(c(c1)[C@H](C[NH3+])N2CCN(CC2)c3ncccn3)O C32066617
CC[C@H]1C(=O)N(c2cc(ccc2O1)[C@@H](CC(C)C)[NH3+])CCO C33502530
CCCC[C@H](c1ccc2c(c1)N(C(=O)C(O2)(C)C)CCO)[NH3+] C33503263
CC[C@@H](C(=O)NCC[NH3+])n1cc(ccc1=O)Br C33512705
CC[NH2+][C@H]1c2ccc(cc2NC1=O)Sc3[nH]c(=O)ccn3 C36195362
Cc1ccc(cc1S(=O)(=O)NCc2ccco2)C#CC[NH3+] C37580470
C[C@H](c1ccco1)NS(=O)(=O)c2ccccc2C#CC[NH3+] C37581318
Cc\1ccc[nH]/c1=N\S(=O)(=O)c2ccccc2C#CC[NH3+] C37581642
Cc1cc[nH]/c(=N\S(=O)(=O)c2cccc(c2)C#CC[NH3+])/c1 C37581854
CC[C@H](c1cccc(c1)S(=O)(=O)/N=c\2/ccc(c[nH]2)C)[NH3+] C37681933
CC[C@H](c1cccc(c1)S(=O)(=O)N[C@@H](C)c2ccco2)[NH3+] C37683198
CC(C)(CNS(=O)(=O)c1cc(ccc1N)F)C[NH+](C)C C37929117
CN1CCC2=C(C1)[C@H](N=C3C2=C(N=N3)[NH3+])NCc4ccccc4 C39443738
CS[C@H]1N[C@@H]2NC3=C([C@@H](N2N1)C4=CC=[NH+]C4)C(=O)CCC3 C39916056
CCC[C@@H](c1nc(cs1)C(=O)N[C@@H]2CCSC2=O)[NH3+] C43226585
c1cc(c(cc1N)F)S(=O)(=O)N[C@@H]2C[NH+]3CCC2CC3 C43592243
Cc1cs/c(=N\S(=O)(=O)c2cc(cnc2)C#CC[NH3+])/[nH]1 C44258251
COc1cc(c(cc1O)C[C@H](C(=O)OC)[NH3+])Br C44327952
C[NH+]1CCC[C@H](C1)CNS(=O)(=O)c2ccc(cc2F)N C44534051
C1CCCC(CC1)(C[NH3+])C(=O)NC2CCS(=O)(=O)CC2 C44762952
C[NH+]1CCCC[C@@H]1CNC(=O)C2(CCOCC2)C(=S)N C44782802
C[C@]1(CCS(=O)(=O)C1)NC(=O)c2ccccc2C#CC[NH3+] C44883009
CC(C)[NH2+][C@](C)(CCn1cc(cn1)Br)C(=O)N C45437552
c1cc(c(cc1[N+](=O)[O-])C(=O)N[C@H]2C[C@@H]2[NH3+])Br C45623177
C[C@H](Cc1ccco1)NS(=O)(=O)c2cccc(c2)[C@@H](C)[NH3+] C49147357
C[C@H](Cc1ccco1)NS(=O)(=O)c2cccc(c2)[C@H](C)[NH3+] C49147359
Cc1ccc(o1)[C@H](C)NS(=O)(=O)c2ccc(cc2)[C@@H](C)[NH3+] C49226711
C[C@H](C[NH+]1CCCCC1)NS(=O)(=O)c2cc(cs2)N C49500745
c1c(csc1S(=O)(=O)N[C@H]2CC[NH+]3[C@@H]2CCCC3)N C49563270
C[C@@H](c1ccc(cc1)C#CC[NH3+])NS(=O)(=O)N2CCCC2 C49587547
c1ccc2c(c1)c(c(c[nH+]2)/C(=N\O)/N)N3CCS(=O)CC3 C49691828
Cn1cc(cn1)S(=O)(=O)NC2(CCCCCCC2)C[NH3+] C50252059
Cc1nc(cn1C)S(=O)(=O)NC2(CCC(CC2)C)C[NH3+] C50252071
C1CC[C@H]([C@@H](C1)[NH3+])NS(=O)(=O)C2CCS(=O)(=O)CC2 C50351642
Cc1ccsc1[C@H]([C@@H](C)[NH3+])Sc2c3c(nc[nH]3)ncn2 C51036119
C[C@H]([C@H](c1ccc(cc1)F)Sc2c3c(nc[nH]3)ncn2)[NH3+] C51036276
C[C@H](Cn1cc[nH+]c1)NC(=O)N[C@@H]2c3ccccc3C[C@@H]2O C57004989
C[C@]1(C(=O)N(C(=O)N1)CCC[NH3+])c2ccc3c(c2)CCCC3 C57841025
c1c(cc(c2c1[C@@H](CCO2)[NH3+])S(=O)(=O)NC3CC3)Cl C58020581
CC(C)(C)NS(=O)(=O)c1cc2c(c(c1)F)O[C@@H](C2)C[NH3+] C58020709
CC(C)n1c(=O)[nH]nc1SCc2ccc(cc2)C#CC[NH3+] C61606847
c1cc(oc1)[C@H]2C[C@@H](N3C(=[NH+]2)C=C(N3)C(=O)N)C(F)(F)F C13130331
C1CC[NH+](C1)CCCNC(=O)C2(CCOCC2)C(=S)N C62080006
CC(C)Oc1cccc(c1)c2ccc(c(=O)n2CCO)C[NH3+] C62199410
C[C@H]([C@H]1CCCCN1CCC(=O)Nc2c(ccs2)C#N)[NH3+] C63195478
c1ccc(c(c1)CS(=O)(=O)N[C@H]2CCCCC[C@H]2[NH3+])C#N C63213619
CCNC(=O)[C@@H]1C[C@@H](CN1C(=O)c2cccc3c2oc(c3)C)[NH3+] C67472802
COC(=O)C1=c2n(c(=O)/c(=C/c3ccc(cc3)O)/s2)C(=C([C@@H]1c4ccc(cc4)O)C(=O)OC)N C01903143
C[C@H]1[C@H](c2cc3c(cc2O[C@@H]1NNC(=O)N)OCO3)c4cc(c(c(c4)OC)OC)OC C05956854
c1ccc(c(c1)[C@H]2Nc3cc(c(cc3S(=O)(=O)N2)S(=O)(=O)N)C(F)(F)F)OC(F)F C03240785
c1cc(cc(c1)N2C(=O)[C@@](NC2=O)(C(F)(F)F)NS(=O)(=O)c3ccc(cc3)N)C(F)(F)F C02882361
COc1cc(ccc1O)[C@H]2[C@@H](Oc3ccc(cc3O2)[C@@H]4CC(=O)c5c(cc(cc5O4)O)O)CO C03022616
COC(=O)C1=c2n(c(=O)/c(=C\c3ccc(cc3)O)/s2)C(=C([C@H]1c4ccc(cc4)O)C(=O)OC)N C04469749
CC(C)OC(=O)[C@]1([C@@H]2C=CC(=CN2[C@@H]([C@@H]1c3ccc(c(c3)Cl)Cl)C(=O)N)C(=O)N)C#N C08780897
CCCNC(=O)[C@H]1CN(c2ccccc2O1)CC(=O)Nc3c(c4c(s3)CCC4)C(=O)N C09414297
C#CCN1c2ccccc2[C@]3(C1=O)c4c(=O)[nH]c(nc4NC(=C3C#N)N)SCc5cccc(c5)F C12361975
CCOC(=O)c1c(sc(c1O)c2c3c([nH]c2c4ccc5c(c4)OCCO5)[nH]c(=O)[nH]c3=O)C C12413802
CCOC(=O)c1c(c2c(nc(nc2s1)CSc3nnc(n3N)c4ccoc4C)N)C C12724770
C[C@@]1(C(=O)N(C(=O)N1)CC(=O)Nc2c(ccs2)C(=O)N)c3ccc4cc(ccc4c3)OC C12904947
c1nc(c2c(n1)n(cn2)[C@H]3[C@H]([C@@H]([C@@H](O3)COC(=O)C4C5CC6CC(C5)CC4C6)O)O)N C04823328
Cn1c(=O)c(c(n(c1=O)Cc2ccccc2)N)C(=O)COC(=O)c3cc(ccc3N)Br C16655336
CCNC(=O)N[C@H]1CC[C@@]2(CC[C@H]([C@@H]([C@H]2[C@@H]1C)O)[C@H](C)C(=O)NCCN3CCOCC3)C C20467279
CC[C@@]1(C(=O)N(C(=O)N1)NC(=O)CSc2nnc(n2N)c3ccc(cc3)F)c4ccccc4 C24140376
c1ccc(cc1)S(=O)(=O)N=C2C=C(C(=O)C3=C2CC=CC3)NNC(=O)c4cc(cc(c4)O)O C26786682
CC1(Cc2c(sc(c2C(=O)N)NC(=O)N3CCN(CC3)CC(=O)NC4CCCCC4)CO1)C C34785201
COc1ccc(cc1)[C@@]2([C@@H]([C@@H](NC(=O)N2)c3ccc(c(c3)OC)O)C(=O)C(F)(F)F)O C35099356
Cc1c(sc2c1c(=O)[nH]c(n2)CS[C@@H](C)C(=O)Nc3cc(ccc3N4CCCC4)C(=O)N)C C22355946
C[C@]1(C(=O)N(C(=O)N1)CC(=O)Nc2ccc3c(c2)[nH]c(=O)[nH]3)c4ccc(cc4)OC(F)F C09050478
CCCN1CC=C2[C@@](C1)([C@@H](C(=C(C2(C#N)C#N)N)C#N)c3ccc(cc3)OCC(=O)N)C C34896962
c1cc(ccc1C2=C[C@H](N=N2)[C@H]3NN[C@@H](N3N)SCC(=O)c4ccc(cc4)[N+](=O)[O-])F C38751917
CCc1c(c(=O)[nH]c(n1)SCC(=O)N[C@@H]2[C@@H](C=C(S2)c3ccccc3)C(=O)N)C#N C38789700
CC(C)[C@H]1NN[C@H](S1)NC(=O)[C@@H]2CC(=O)N(C2)CCc3c[nH]c4c3cc(cc4)OC C39147147
CCOc1ccc(cc1)Cn2c3ccccc3nc2S[C@@H]4[C@@H]([C@@H]([C@@H]([C@@H](O4)CO)O)O)O C39915896
Cc1ccc(cc1)OCCn2c3ccccc3nc2S[C@@H]4[C@@H]([C@@H]([C@@H]([C@@H](O4)CO)O)O)O C39915972
C[C@@H]([C@@H]1NN[C@@H](N1C)SCc2[nH]c(=O)c3ccccc3n2)NC(=O)c4ccccc4F C39969613
c1ccc2c(c1)[C@@]3(C(=C(NO3)c4ccc(cc4)OCC(=O)N)C(=O)c5cccs5)C(=O)N2 C43732414
CC(C)NC(=O)C(=O)NNC(=O)c1ccc(cc1)CNC(=O)C23CC4CC(C2)CC(C4)C3 C46773295
COc1ccc(cc1)CN2C(=O)[C@@H]3[C@H](N[C@@]4([C@@H]3C2=O)c5cc(ccc5NC4=O)Cl)CC(=O)N C20610965
Cc1cc(c2c(c1)[C@]3([C@H]4[C@@H]([C@H](N3)CC(=O)N)C(=O)N(C4=O)Cc5ccc6c(c5)OCO6)C(=O)N2)C C15959598
Cc1c(ccc2c1NC(=O)[C@@]23[C@H]4[C@@H]([C@@H](N3)CCC(=O)N)C(=O)N(C4=O)c5ccc(cc5)Cl)Cl C16009836
Cc1c(ccc2c1NC(=O)[C@]23[C@H]4[C@@H]([C@@H](N3)CCC(=O)N)C(=O)N(C4=O)c5ccc(cc5)Cl)Cl C16009835
Cc1c(ccc2c1NC(=O)[C@@]23[C@H]4[C@@H]([C@H](N3)CCC(=O)N)C(=O)N(C4=O)c5ccc(cc5)Cl)Cl C16009838
c1ccc2c(c1)[C@@]3([C@H]4[C@@H]([C@H](N3)Cc5ccc(c(c5)O)O)C(=O)N(C4=O)Cc6ccc(cc6)F)C(=O)N2 C16034082
c1ccc2c(c1)[C@]3([C@H]4[C@@H]([C@H](N3)Cc5ccc(c(c5)O)O)C(=O)N(C4=O)Cc6ccc(cc6)F)C(=O)N2 C16034080
c1cc(c(cc1C[C@H]2[C@@H]3[C@@H](C(=O)N(C3=O)C4CCCC4)[C@]5(N2)c6cc(ccc6NC5=O)F)O)O C16022056
Cc1ccc2c(c1)[C@@]3([C@H]4[C@@H]([C@H](N3)Cc5ccc(c(c5)O)O)C(=O)N(C4=O)C6CCCC6)C(=O)N2 C16022134
CC[C@@H](C)N1C(=O)[C@@H]2[C@H](N[C@]3([C@@H]2C1=O)c4cc(ccc4NC3=O)F)Cc5ccc(c(c5)O)O C16024696
CC[C@H](C)N1C(=O)[C@@H]2[C@H](N[C@]3([C@@H]2C1=O)c4cc(ccc4NC3=O)F)Cc5ccc(c(c5)O)O C16024698
COc1cc(cc(c1OC)OC)c2c3c([nH]n2)OC(=C([C@@H]3c4cc(c(c(c4)Cl)O)OC)C#N)N C08854871
COc1cc(cc(c1O)OC)[C@@H]2c3c(n[nH]c3OC(=C2C#N)N)c4ccc5c(c4)OCO5 C08410134
CCOC(=O)C1=C(OC(=C([C@H]1c2cc(c(cc2OC)OC)Br)C(=O)N)N)C C58948575
C[C@@]1(C(=O)NC(=O)N1)c2cccc(c2)NC(=O)C[C@@H]3C(=O)Nc4cc(ccc4S3)Cl C58982502
C[C@@]1(C(=O)NC(=O)N1)c2cccc(c2)NC(=O)C[C@H]3C(=O)Nc4cc(ccc4S3)Cl C58982510
c1ccc(cc1)CCN2C(=O)[C@@H]3[C@H](N[C@@]4([C@@H]3C2=O)c5ccccc5NC4=O)Cc6ccc(c(c6)O)O C15959874
COc1ccc(cc1)[C@@H]2C(=NN=C2C(F)(F)F)c3ccc(cc3O)OCC(=O)NN C18046579
C[C@]12CC[C@@H]3c4ccc(cc4CC[C@H]3[C@@H]1CC[C@@]2(C#C)O[C@H]5[C@H]([C@@H]([C@@H]([C@@H](O5)C(=O)OC)O)O)O)O C65740795
COc1ccc(cc1N2C(=O)[C@@H]3[C@@H](N[C@@]4([C@@H]3C2=O)c5ccccc5NC4=O)CC(=O)N)Cl C35851729
Cc1cc2c(c(=O)o1)[C@@H](C(=C(O2)N)C#N)c3ccc(cc3)NC(=O)C C00283407
CC1(CC2=C(C(=O)C1)[C@]3(c4ccccc4NC3=O)C(=C(O2)N)C(=O)OC)C C04024375
Cc1ccc(cc1)n2c(c(c(=O)[nH]c2=S)[C@@H]3c4c(cnc(c4O)C)CO3)O C02146257
CCOc1ccc(cc1)[C@@H]2c3c(c(=O)cc(o3)CO)OC(=C2C#N)N C04476308
c1c(cc(c(c1Br)O)Br)/C=N/Nc2cn[nH]c(=O)n2 C03946756
C[C@@H]1CC2=C(C(=O)C1)[C@@]3(c4ccccc4N(C3=O)CO)C(=C(O2)N)C#N C05437349
C1C2CC3CC1CC(C2)(C3)CC(=O)/N=N/C(=O)C4C(=NC=CN4)N C08710076
CSc1nc2c(s1)c3c(c(=O)[nH]2)[C@H](C(=C(O3)N)C#N)c4cccnc4 C15085505
Cc1ccc(s1)[C@H]2c3c([nH]c(=O)[nH]c3=O)NC4=C2C(=O)C[C@@H](C4)c5ccco5 C18200488
CCN1CC=C2[C@@H](C1)[C@]3(c4ccccc4NC3=O)C(C(=C2C#N)N)(C#N)C#N C05408397
c1ccc2c(c1)NC(=O)/C(=C\c3ccc(cc3)C(=O)N4CCC(CC4)C(=O)N)/O2 C20731413
COc1ccccc1CNC(=O)[C@H]2Nc3ccccc3S(=O)(=O)N2 C21050720
C[C@H](C(=O)N[C@@H]1CCOc2c1cccc2)Sc3ncc(c(n3)N)C#N C26492891
C[C@H](c1ccc2c(c1)NC(=O)CO2)NC(=O)[C@@H]3CC(=O)Nc4c3ccc(c4)F C31735620
CC(C)C1=NN=C2[C@H]1[C@]3(c4cc(ccc4NC3=O)Cl)C(=C(O2)N)C#N C09009096
c1cc(cc(c1)Br)[C@@H]2[C@H]3C(=O)NC(=O)N=C3OC(=C2C#N)N C39315565
COC1=C[C@H]2C[NH+]3[C@@H](C[C@@H]2C=C1c4ccccc4O)CO[P@@](=O)(N3)[O-] C39468792
c1ccc2c(c1)CCN2C(=O)/C=C/3\CS[C@@H](N3)NC(=O)c4ccc[nH]c4=O C39590227
c1ccc(c(c1)[C@H]2[C@@H]3C(=O)NC(=O)N=C3OC(=C2C#N)N)Br C39942936
CCn1c(c(c(=O)[nH]c1=O)C(=O)CN2c3ccccc3C[C@@H]2C)N C40463428
Cc1cc2cc(c(=O)[nH]c2cc1C)CNS(=O)(=O)c3c([nH]nc3C)C C41168798
Cn1cc(cc1C(=O)NNC(=O)N[C@H]2CCOc3c2cccc3)Br C43165707
COc1ccc(cc1OC)C2=C([C@@H](OC3=C2C(=O)CCC3)[NH3+])C(=O)[O-] C44227153
C[C@H](c1[n-]nnn1)[NH2+][C@H]2c3cc(c(cc3NC2=O)F)Br C44926731
CN(C)c1c(ccc[nH+]1)CNC(=O)c2ccc3c(c2)nc(=S)[nH]c3[O-] C46816439
Cc1cc2c(o1)CC(C[C@@H]2NC(=O)NN[C@@]3(CCS(=O)(=O)C3)C)(C)C C46961198
Cc1cc2c(o1)CC(C[C@@H]2NC(=O)NN[C@]3(CCS(=O)(=O)C3)C)(C)C C46961202
Cc1c2c([nH]n1)OC(=C([C@@]23c4ccccc4N(C3=O)C(C)C)C#N)N C05453505
Cc1c2c([nH]n1)OC(=C([C@]23c4ccccc4N(C3=O)CC#C)C#N)N C06785685
CCn1cc(cn1)NS(=O)(=O)c2cc(cnc2N)Br C50656549
C[C@H]([C@H]1[C@@H]2[C@@H](C(=O)N(C2=O)c3ccc(cc3)F)[C@@]4(N1)c5ccccc5NC4=O)O C16010372
CC[C@H](C)N1C(=O)[C@H]2[C@@H](C1=O)[C@]3(c4cccc(c4NC3=O)Cl)N[C@@H]2[C@@H](C)O C16021937
C[C@@H]1CC[C@@H](CN1C(=O)COc2ccc3c(c2)CCC(=O)N3)C(=O)N C56017474
C[C@H]1CC[C@@H](CN1C(=O)COc2ccc3c(c2)CCC(=O)N3)C(=O)N C56017475
C[C@@H]1CC[C@H](CN1S(=O)(=O)c2cc3c(cc2F)NC(=O)CC3)C(=O)N C56100421
CCN1c2ccccc2[C@]3(C1=O)NC(=Nc4n3c5ccccc5n4)N C07719524
CN1c2ccccc2[C@@]3(C1=O)N=C(NC(=N3)N4CCCc5c4cccc5)N C19339151
CC1(CC2=C([C@@H](c3c([nH]c(=O)[nH]c3=O)N2)c4ccc(cc4)OC)C(=O)C1)C C00949123
Cc1cc2c(o1)CC(C[C@@H]2NC(=O)C(=O)Nc3ccc4c(c3)CCC(=O)N4)(C)C C62208276
c1c(c[nH]c(=O)c1NC(=O)NCC(=O)N2CCCCC2)C(F)(F)F C63161683
Cc1cc(c(s1)C)[C@H]2C(=C(N(C3=C2C(=O)CC(C3)(C)C)c4[nH]ncn4)N)C#N C05442296
CCC1=NN=C2[C@@H]1[C@@]3(c4cc(ccc4NC3=O)Cl)C(=C(O2)N)C#N C05130058
c1ccc2=[NH+][C@H]3[C@H](NCCC3=c2c1)c4c([nH]c(=O)n(c4=O)c5ccc(cc5)F)[O-] C63372808
Cc1cccc2c1N[C@H](S2)NC(=O)CNC(=O)C3=CCC(=O)N=C3 C64423022
c1cc2c(cc1F)NC(=O)[C@H]3N2NN=C3C(=O)NCc4cc(ccc4F)F C65238063
Cc1ccc(cn1)CNC(=O)N[C@H](C)c2ccc3c(c2)NC(=O)CO3 C46871878
C[C@H]1Cc2ccccc2N1CC(=O)c3c(n(c(=O)[nH]c3=O)C4CC4)N C65457021
c1ccc2c(c1)n(c(=O)o2)C[C@@H]3CC(=O)NCc4c3sc(n4)N C65470717
c1ccc2c(c1)[C@@H](CCCO2)NC(=O)c3ccc(cc3)n4c(c(cn4)C#N)N C66241462
Cc1cc(no1)NC(=O)C(=O)NC[C@]2(CCCc3c2cccc3)O C67000637
CN(C)c1ccc(cc1)/C=N/[C@@H]2[C@H]([C@@H]([C@H](O[C@H]2O)CO)O)O C03999319
c1cc(cc2c1ccc(=O)o2)O[C@H]3[C@@H]([C@H]([C@@H]([C@H](O3)CO)O)O)O C01559620
CC(=O)N[C@@H]1[C@H]([C@@H]([C@H](O[C@H]1Oc2ccccc2Cl)CO)O)O C04043081
CN(C)c1ccc(cc1)/C=N/[C@@H]2[C@@H]([C@@H]([C@@H](O[C@@H]2O)CO)O)O C04607772
c1c(c(=O)[nH]c(=O)n1[C@@H]2[C@H]([C@@H]([C@@H](O2)CO)O)O)I C01044267
Cc1nc2ccc(cc2c(=O)n1c3ccccc3)N[C@@H]4[C@H]([C@@H]([C@@H](CO4)O)O)O C05541651
Cn1c(=O)c(c(nc1SC)N[C@@H]2[C@H]([C@@H]([C@@H](CO2)O)O)O)Cl C05760748
c1cc2cccnc2c(c1)O[C@H]3[C@@H]([C@H]([C@@H]([C@H](O3)CO)O)O)O C06095031
Cc1ccc2ccc(cc2n1)O[C@H]3[C@@H]([C@H]([C@@H]([C@H](O3)CO)O)O)NC(=O)C C06623689
CC(=O)N[C@@H]1[C@@H]([C@H]([C@H](O[C@@H]1Oc2ccccc2Cl)CO)O)O C12378548
c1nc(c2c(n1)n(cn2)[C@H]3[C@H]([C@@H]([C@@H](O3)CO)O)Br)N C05389757
c1cc(cc(c1)O)[C@H]2c3c(c(=O)cc(o3)CO)OC(=C2C#N)N C13724829
c1cc2cccnc2c(c1)O[C@H]3[C@@H]([C@@H]([C@H]([C@H](O3)CO)O)O)O C15206347
c1c(c(=O)[nH]c(=O)n1[C@@H]2[C@@H]([C@H]([C@@H](O2)CO)O)O)I C00622182
c1ccnc(c1)/C=C/2\C(=O)N(c3ccc(cc3O2)N)C[C@@H](CO)O C20337710
c1ccnc(c1)/C=C/2\C(=O)N(c3ccc(cc3O2)N)CC(=O)N C20337786
c1ccnc(c1)/C=C/2\C(=O)N(c3cc(ccc3O2)N)C[C@@H](CO)O C20337822
Cc1[nH]c(=O)c2c(n1)NC(=O)C[C@@H]2c3ccc(cc3)OCC(=O)N C08994291
C[C@@H]1[C@@H]2[C@H](C(=O)N2C(=C1c3ccc(nc3)C[NH3+])C(=O)[O-])[C@@H](C)O C27990641
c1c(c(nc(=O)n1[C@H]2[C@H]([C@@H]([C@H](O2)CO)O)F)N)I C17142919
Cc1ccc2cccc(c2n1)O[C@@H]3[C@@H]([C@@H]([C@@H]([C@@H](O3)CO)O)O)NC(=O)C C35052871
c1cc2c(c(c1)S(=O)(=O)NCCS(=O)(=O)N)CCNC2 C36201649
c1cc(c(cc1S(=O)(=O)NC2CCS(=O)(=O)CC2)N)O C36330845
c1ccc(c(c1)NN)S(=O)(=O)NC2CCS(=O)(=O)CC2 C36332394
c1cc(c(cc1N)C#N)S(=O)(=O)N2CCC[C@@H](C2)C(=O)N C37053118
Cc1ccc(cc1S(=O)(=O)NCCS(=O)(=O)N)C#CCO C37579641
c1cc(c(=O)[nH]c1)C(=O)N[C@H]2N/C(=C/C(=O)NC3CC3)/CS2 C39590283
c1cc(c(=O)[nH]c1)C(=O)N[C@@H]2N/C(=C/C(=O)NC3CC3)/CS2 C39590284
C\1CSC(=S)N/C1=N\N=C\2/NC(=O)[C@@H](S2)CC(=O)N C39886306
Cc1c(cc(s1)C(=O)N2CCC3(CC2)C(=O)NC(=O)N3)N C40329222
c1c(csc1S(=O)(=O)N2CCN(CC2)S(=O)(=O)N)N C41068524
c1c(cc(cc1N)N)c2nnnn2C3CCS(=O)(=O)CC3 C42028919
C[C@H](C(=O)NC(=O)NC)[S@@](=O)c1nc2ccc(cc2s1)N C42195090
c1ccc(c(c1)[C@@H]2[C@H]3[C@@H](C(=O)N(C3=O)C4CCCCC4)[C@@]([NH2+]2)(CO)C(=O)[O-])O C33916507
c1ccc(c(c1)[C@H]2[C@H]3[C@@H](C(=O)N(C3=O)C4CCCCC4)[C@@]([NH2+]2)(CO)C(=O)[O-])O C33916508
c1c(cc(c2c1/C(=N/NC(=O)C(=O)N)/C(=N2)O)Br)F C44060927
Cc1cc(=O)oc2c1cc(c(c2F)O[C@H]3[C@@H]([C@H]([C@H]([C@@H](O3)CO)O)O)O)F C44168268
Cc1ccc(cc1)O[C@H]2[C@@H]([C@H]([C@H]([C@H](O2)CO)O)O)NC(=O)C C44169956
C[C@]1(CCS(=O)(=O)C1)n2c(nnn2)c3cc(cc(c3)N)N C44932446
C[C@@]1(CCS(=O)(=O)C1)NS(=O)(=O)c2ccc(nc2)NN C44934380
C[C@@]1(CCS(=O)(=O)C1)NS(=O)(=O)c2ccnc(c2)NN C44934402
CC(C)(C(=O)N)NS(=O)(=O)c1cc(cnc1)C#CCCO C45113753
C[C@H]1CC[C@H](CN1C(=O)CSc2nnc(s2)N)C(=O)N C48582910
C[C@@H](CNC(=O)C(=O)Nc1cc2c(cc1Cl)NC(=O)CO2)O C48668294
C[C@]1(CCS(=O)(=O)C1)NC(=O)c2cc(c(nc2)NN)Cl C51118767
C1C[C@@H](CN(C1)C(=O)N)C(=O)NCC(=O)NCC(F)(F)F C58474757
c1ccc2c(c1)c(cn2[C@H]3[C@H]([C@H]([C@@H]([C@@H](O3)CO)O)O)O)C=O C63772489
C[C@@]12CCC(=O)N1[C@@H](CS2)C(=O)Nc3nc(cs3)c4cc([nH]c4)C(=O)N C66961271
C[C@@]12CCC(=O)N1[C@H](CS2)C(=O)Nc3nc(cs3)c4cc([nH]c4)C(=O)N C66961275
C[C@H]1CC[C@@H](CN1C(=O)C2CCC3(CC2)C(=O)NC(=O)N3)C(=O)N C67268322
CC1=CC(=C2C(=O)NC(=O)NC2=O)C=C(N1CCO)C(F)(F)F C02891855
Cc1ccc2c(c1)[C@@]3(C(=C(N(C4=C3C(=O)CCC4)c5cccnc5)N)C#N)C(=O)N2 C04417976
c1c2c(cn(c2ncn1)[C@@H]3[C@H]([C@@H]([C@@H](O3)CO)O)O)I C05022872
c1ccc(c(c1)[C@H]2[C@H]3[C@@H]([C@@H]([NH2+]2)C(=O)[O-])C(=O)N(C3=O)c4cccc(c4)F)O C05323744
Cc1cc(c(c(c1)C)NC(=O)[C@@H](C)OC(=O)c2c(noc2N)C)C C07252619
COc1cc(cc(c1O)OC)C[C@H]2[C@@H](c3ccccc3S(=O)(=O)N2)O C09047788
Cc1c(c(on1)C)CSCC(=O)Nc2ccc3c(c2)[nH]c(=O)[nH]3 C12792759
CC[C@]1([C@@H]2[C@@H]([C@H]([NH2+]1)c3ccccc3O)C(=O)N(C2=O)c4ccccc4)C(=O)[O-] C15277569
C[C@H](C(=O)NC)N1CC[C@]2(CCC1=O)Nc3ccccc3C(=O)N2 C19079786
C[C@@H](C(=O)NC)N1CC[C@]2(CCC1=O)Nc3ccccc3C(=O)N2 C19079790
c1cc(ccc1CNC(=O)N)C(=O)N2CCC[C@H]2c3ccc4c(c3)OCCO4 C21705541
Cc1cc(c(c(c1)C)NC(=O)CNC(=O)c2cc3c([nH]c2=O)CCCC3=O)C C25042644
Cn1cc(cc1C(=O)N)S(=O)(=O)[N-]c2cccc3c2[nH+]ccc3 C28240576
CC(C)C[C@@]1([C@@H]2[C@@H]([C@@H]([NH2+]1)c3cc(ccc3O)Cl)C(=O)N(C2=O)C)C(=O)[O-] C33436924
C[NH+]1CC=C2[C@H](C1)[C@@H](C(C(=C2C(=O)[O-])N)(C#N)C#N)c3ccncc3 C04149595
CCN(C1CCCC1)S(=O)(=O)c2c(nc3n2ccs3)NN C37556308
C1CCc2c(c(c(s2)NC(=O)CC(=O)N3CCOCC3)C(=O)N)C1 C39214564
C[C@]12CC[C@](C1(C)C)(OC2=O)C(=O)N/N=C/c3ccc(c(c3)O)O C39715181
c1c(cc(c(c1N)NC(=O)CN2C(=O)COCC2=O)Cl)Cl C41074460
Cc1cc(n(n1)CC(=O)NNC(=O)N[C@@H]2CCCc3c2cccc3)C C42960554
C1CCc2c(c(c(s2)NC(=O)C(=O)N3CCC(CC3)C(=O)N)C#N)C1 C48006297
CC(=O)C1=C(OC(=C([C@]12c3ccccc3NC2=O)C#N)N)OCc4ccccc4 C49947120
Cn1cc(cn1)/C(=N/OCC(=O)NC23CC4CC(C2)CC(C4)C3)/N C40554253
C[C@@H](c1nncn1C)NS(=O)(=O)c2ccc(cc2Br)N C50416853
CNc1c(n2ccsc2n1)S(=O)(=O)NC3CCC(CC3)O C50639235
Cc1ncc(s1)CNS(=O)(=O)c2c(nc3n2ccs3)N C50672499
Cn1c(ccn1)NS(=O)(=O)c2cc(cnc2N)Br C50672881
Cc1cc(sc1C(=O)N2CCO[C@@H](C2)C(=O)N)NC(=O)c3cccc(c3)F C50846688
c1cc(ccc1c2cc3c(s2)c(=O)[nH]c(n3)CN4CCO[C@H](C4)C(=O)N)F C51131290
c1c2c(cc(c1S(=O)(=O)N[C@H]3CCCNC3=O)F)NC(=O)CC2 C51156531
c1cc(ccc1NC(=O)C[C@@H]2C(=O)N/C(=N\NC=O)/S2)Br C16805095
CS(=O)(=O)NCC[C@@H]1CCCCN1C(=O)c2csc(n2)N C55187829
CC1CCC(CC1)CNC(=O)NNC(=O)[C@H]2CCS(=O)(=O)C2 C56818728
CC1CCC2(CC1)C(=O)N(C(=O)N2)NC(=O)c3cc(c[nH]3)Br C58399974
c1c(c[nH]c(=O)c1NC(=O)NCC(=O)N2CCCC2)C(F)(F)F C50038658
Cn1c(c(c(=O)[nH]c1=O)C(=O)COc2ccc(cc2Cl)Br)N C05466738
C1Cc2c(sc(c2C(=O)N)NC(=O)CN3C(=O)[C@@H]4CC=CC[C@@H]4C3=O)C1 C13165367
C1CCC2=C(C1)[C@H]([C@@H](S2)NC(=O)CSC3=NC(=O)CC(=N3)N)C#N C63289569
Cc1cc(sc1C(=O)N[C@H]2CCCc3c2cnn3C)S(=O)(=O)N C63862844
CN1CCCc2c1ccc(c2)NC(=O)C(=O)N3CC[C@H](C3)C(=O)N C64603445
c1ccc2c(c1)N3C(=O)CC[C@]3(S2)C(=O)NNC(=O)NC4CC4 C64900550
COCc1nc(cs1)C(=O)Nc2c3ccccc3oc2C(=O)N C65051296
c1nc2c(c3c(s2)CNCC3)c(=O)n1CCc4nnc(s4)N C65373518
Cc1ccc(c(n1)OC)CNC(=O)NCc2c(cc([nH]c2=O)C)C C66175953
C1CN(C[C@@H]1NC(=O)C2CCC3(CC2)C(=O)NC(=O)N3)CC(F)(F)F C67271821
CS(=O)(=O)c1c(cc(cc1F)NC(=O)N[C@H]2CCCc3c2ccc(=O)[nH]3)F C67352878
C1C[NH2+]Cc2c1c(c(s2)S(=O)(=O)N3CCC(CC3)CO)C(=O)[O-] C67490914
c1cc(c(cc1[C@@H]2CN(CCO2)C(=O)C(=O)Nc3c(ccs3)C(=O)N)F)F C67572213
Cc1cc(c(c(c1)C)NC(=O)CNC(=O)NCc2cc(on2)C)C C67608227
Cc1nccn1c2ccc(cc2F)CNC(=O)N[C@H]3CCCc4c3ccc(=O)[nH]4 C67646242
CCOc1ccc(c(c1)[N+](=O)[O-])N[C@@H]2[C@H]([C@@H]([C@@H](CO2)O)O)O C03898650
CCOc1ccc(c(c1)[N+](=O)[O-])N[C@@H]2[C@@H]([C@H]([C@@H](CO2)O)O)O C03999711
CC(=O)N[C@@H]1[C@H]([C@@H]([C@H](O[C@H]1Oc2ccc(cc2)C=O)CO)O)O C04043193
c1c(c(=O)[nH]c(=O)n1[C@@H]2[C@@H]([C@@H]([C@H](O2)CO)O)O)Br C04342943
c1cc(ccc1Cn2c(=S)n(cn2)N)Cn3c(=S)n(cn3)N C04618417
c1c(c(=O)[nH]c(=O)n1[C@H]2[C@H]([C@@H]([C@@H](O2)CO)O)O)CCC(F)F C05208112
COC(=O)C[C@H]1C(=O)N2C(=C([C@@H](C(=C2S1)C(=O)N)c3cccs3)C#N)N C03764203
c1cc(oc1)CNc2ccn(c(=O)n2)[C@H]3[C@H]([C@@H]([C@@H](O3)CO)O)O C05496482
Cn1c(=O)c(c(nc1OC)N[C@H]2[C@H]([C@@H]([C@@H](CO2)O)O)O)Cl C05760741
COc1cc(ccc1O[C@@H]2[C@H]([C@@H]([C@@H]([C@@H](O2)CO)O)O)O)C=O C00488469
C=C1c2ccccc2C(=O)N1CC(=O)OCc3nc(nc(n3)N)N C11580937
CC(=O)N[C@H]1[C@@H]([C@H]([C@H](O[C@@H]1Oc2ccccc2C=O)CO)O)O C13382195
c1cn(c(=O)[nH]c1=O)[C@H]2C[C@@H]([C@H](O2)COP(=S)(O)O)O C13549194
CC(C)CNc1[nH]c(=O)c2c(n1)n(cn2)[C@H]3C[C@@H]([C@H](O3)CO)O C15657736
Cc1cc(n(c(=S)c1C#N)[C@H]2[C@@H]([C@H]([C@@H]([C@H](O2)CO)O)O)O)C C16958780
C1Cc2c(sc(c2C(=O)N)NC(=O)C(=O)N3CCN(CC3)CCO)C1 C20573601
c1cc(sc1)Cn2c(nnn2)SCc3nc(nc(n3)N)N C24507118
Cc1cc(nc(n1)SCC(=O)c2c(n(c(=O)n(c2=O)C)C)N)N C31745579
c1ccc2c(c1)cc(c(=O)o2)C(=O)O[C@@H]3[C@@H]([C@H](O[C@H]([C@H]3O)O)CO)O C32603120
CC(=O)N[C@@H]1[C@H]([C@@H]([C@@H](O[C@@H]1Oc2ccc(cc2)C=O)CO)O)O C33737312
c1c(c(=O)[nH]c(=O)n1[C@@H]2[C@@H]([C@@H]([C@@H](O2)CO)O)O)/C=C/Br C33938237
c1cc(c(cc1[N+](=O)[O-])S(=O)(=O)NC2CCOCC2)NN C36320080
COCCn1c(c(c(=O)[nH]c1=O)N[C@@H]2CCS(=O)(=O)C2)N C37486791
c1c(cn[nH]1)S(=O)(=O)N2CCC[C@H](C2)CNS(=O)(=O)N C37840732
c1cc(=O)[nH]cc1C(=O)N2CCC[C@H](C2)CNS(=O)(=O)N C37841914
C=C[C@H]1[C@@H](OC=C2C1=CCOC2=O)O[C@H]3[C@@H]([C@H]([C@@H]([C@H](O3)CO)O)O)O C04098340
CCOc1ccc(c(c1)[N+](=O)[O-])N[C@@H]2[C@@H]([C@@H]([C@@H]([C@@H](O2)C)O)O)O C03898630
CC1=C[C@@H](N=N1)[C@@H]2NN[C@@H](N2N)SCC(=O)N3CCOCC3 C38748324
CN1[C@@H](C(=C(N(C1=O)C)[O-])C(=O)CSc2[nH]c(=O)ccn2)[NH3+] C39610979
CN1[C@H](C(=C(N(C1=O)C)[O-])C(=O)CSc2[nH]c(=O)ccn2)[NH3+] C39610980
c1cc(ccc1CS(=O)(=O)N2CCN(CC2)S(=O)(=O)N)N C40348076
c1ccc(c(c1)[N-]S(=O)(=O)N2CC[NH2+]CC2)S(=O)(=O)N C40862268
CC(C)CNc1[nH]c(=O)c2c(n1)n(cn2)[C@H]3C[C@H]([C@@H](O3)CO)O C43163804
C=C[C@@H]1[C@@H](OC=C2C1=CCOC2=O)O[C@H]3[C@H]([C@@H]([C@@H]([C@H](O3)CO)O)O)O C43764179
CC(=O)[C@H]1C=C2C=CC(=C[C@@H]2OC1=O)O[C@H]3[C@@H]([C@H]([C@H]([C@@H](O3)CO)O)O)O C44166773
CC(=O)N[C@@H]1[C@H]([C@H]([C@H](O[C@H]1Oc2ccc(cc2)C=O)CO)O)O C44168714
CC(=O)c1cc2ccc(cc2oc1=O)O[C@H]3[C@H]([C@H](O[C@H]([C@@H]3O)O)CO)O C44171477
C[C@@]1(CCS(=O)(=O)C1)NS(=O)(=O)c2cnc(nc2)NN C44934408
CC[C@H](/C(=N/O)/N)NS(=O)(=O)C1CCS(=O)(=O)CC1 C50351753
CC[C@@](C)(/C(=N/O)/N)NS(=O)(=O)C1CCS(=O)(=O)CC1 C50351765
Cn1cnnc1CNS(=O)(=O)c2cc(cnc2NN)Br C50421087
C1CS(=O)(=O)C[C@H]1CNC(=O)C2(CCOCC2)/C(=N\O)/N C50604384
C1CO[C@@H](CN1CC(=O)NC(=O)NCC(F)(F)F)C(=O)N C51106659
CC1CCC2(CC1)C(=O)N(C(=O)N2)CC(=O)NCCS(=O)(=O)N C53773488
C[C@H](CNS(=O)(=O)C1CCS(=O)(=O)CC1)/C(=N/O)/N C54156163
c1ccc(cc1)/C=C/C=N/NC(=O)CN2[C@@H]3[C@H](NC(=O)N3)NC2=O C59092474
C1CCC2(C1)C(=O)N(C(=O)N2)CC(=O)NNC(=O)NC3CC3 C64428214
C[C@H]1[C@@H]2CS[C@H](N=C2C(=O)O1)CNC(=O)/C(=N\O)/c3csc(n3)N C65734329
C[C@H]1[C@@H]2CS[C@@H](N=C2C(=O)O1)CNC(=O)/C(=N\O)/c3csc(n3)N C65734332
Cc1nc(cs1)C(=O)N[C@@H]2CCCc3c2cc(c(=O)[nH]3)C(=O)N C66899225
CC1(C(=[N+]([C@]\2(N1O)CCCCC/C2=N\NC(=S)N)[O-])c3cccs3)C C05059162
c1cc(c(cc1Cl)C(=O)OCC(=O)Nc2c(c3c(s2)CCCC3)C(=O)N)O C07505926
CCCCn1c(c(c(=O)[nH]c1=O)N(C)C(=S)N[C@H]2C[C@H]3CC[C@@H]2C3)N C08848444
c1cc(c(cc1CSCC(=O)OCc2nc(nc(n2)N)N)Cl)Cl C09465083
Cc1c([nH]c2c1cc(cc2)C(=O)OCC(=O)Nc3c(c4c(s3)CCCC4)C(=O)N)C C09551818
c1ccc(c(c1)c2nnc(o2)CSc3nc(cc(n3)N)N)Br C05198502
CCC(=O)Nc1c(c2c(s1)/C(=N\NC(=S)N)/CCC2)C(=O)OCC C13941936
Cc1ccc(cc1)C(=O)NC(=S)NNC(=O)CNC(=O)C2CCCCC2 C13985463
CC1(Cc2ccccc2/C(=C/C(=O)C(=O)N/N=C/c3ccc(c(c3)O)O)/N1)C C04565005
CC(C)(C)NC(=O)COc1ccccc1CNc2ccc3c(c2)[nH]c(=O)[nH]3 C20877799
CCc1c(c(nc(n1)SCC(=O)N2CCC[C@H](C2)C(=O)N)N)c3ccc(cc3)Cl C25589079
COc1cc(ccc1O)[C@@H]2[C@H]([C@@](NC(=O)N2)(C(F)(F)F)O)C(=O)c3ccc(cc3)F C27988584
c1cc(ccc1c2nc([nH]n2)SCC(=O)Nc3c(c4c(s3)CCC4)C(=O)N)Cl C28807115
Cc1c(sc2c1c(nc(n2)S[C@H](C)C(=O)NC(=O)NCC=C)N)C C31823604
COc1cc(ccc1O)[C@@H]2[C@@H]([C@@](NC(=O)N2)(C(F)(F)F)O)C(=O)c3ccc(cc3)F C35066397
CC(C)(C)C(=O)NCc1ccc(s1)C(=O)CSc2[nH]c(=O)cc(n2)N C16685298
Cc1ccc2c(c1)c3c([nH]2)[C@@H](CCC3)N[C@H](CO)[C@@H](c4ccc(cc4)[N+](=O)[O-])O C36034646
CCCN([C@@H](c1c(cc(cc1O)O)O)C(=O)NC(C)(C)C)C(=O)CCl C36574194
CCCC(=O)N([C@@H](c1c(cc(cc1O)O)O)C(=O)NC(C)(C)C)C(C)(C)C C36589426
c1ccc(cc1)C[C@H]2Nc3cc(c(cc3S(=O)(=O)N2)S(=O)(=O)N)C(F)(F)F C00897222
C[C@@H]1CCC[C@H]([C@@H]1C)NC(=O)CCNS(=O)(=O)c2cc(cnc2N)Br C15935171
Cc1ccc(cc1NC(=O)[C@H](C)SC2=NNC(=C3C=CC(=O)C=C3)N2C)N C00930563
Cc1ccc(cc1)C2=C[C@H](N=N2)[C@@H]3NN[C@@H](N3N)SCC(=O)c4ccc(cc4)C C38748333
Cc1cc(c2cc([nH]c2c1)C(=O)OCC(=O)Nc3c(c4c(s3)CCC4)C(=O)N)C C39536056
Cc1c\2c(oc1C(=O)NCCCOC)CC(C/C2=N\NC(=S)N)(C)C C39856083
CCN(CCO)c1c(c(ncn1)Nc2c(cc(cn2)C(F)(F)F)Cl)N C40736460
c1ccc(c(c1)CNC(=O)Nc2ccc(cc2)OCC(=O)N)N3CCCC3 C56608836
C[C@H](Cc1ccc(cc1)O)NC(=O)NNC(=O)c2cc(cn2C)Br C56769255
CC[C@H](C)NC(=O)CCNC(=O)NNC(=O)c1cc2c(s1)CC[C@H](C2)C C56917054
c1ccc(c(c1)NCC(=O)Nc2cccc3c2nsn3)SCC(=O)N C19096728
Cc1ccccc1NS(=O)(=O)c2ccc(cc2)C(=O)NNC(=S)NC C58090159
Cc1cc2c(o1)CC(C[C@H]2NC(=O)N[C@@H](C)c3cccc(c3)S(=O)(=O)N)(C)C C48193060
Cc1ccc(cc1)OCCNC(=O)N[C@@H](C)c2cccc(c2)S(=O)(=O)N C53519709
CCOc1cccc2c1oc(c2)[C@@H](C)NC(=O)N[C@@H](c3ccccc3)C(=O)N C61523330
CC[C@@H](C)[C@@H](C(=O)NCc1ccc(cc1)n2cnc3c2cccc3)NC(=O)N C61636262
C[C@H](C(=O)Nc1c(ccs1)C(=O)N)Nc2cc(ccc2OC(C)C)C#N C63640868
CCCNC(=O)NC(C)(C)C(=O)NCC(=O)Nc1ccc(cc1Cl)C C63678203
c1c(c[nH]c1C(=O)NNC(=O)NCCCOC2CCCC2)Br C64241749
CCC[C@H](C(=O)Nc1cc(c(cc1Br)OC)OC)NC(=O)N C64311152
CC(C)CNC(=O)NNC(=O)CCNC(=O)C12CC3CC(C1)CC(C3)C2 C65181720
CC(C)CNC(=O)NNC(=O)CNC(=O)CC12CC3CC(C1)CC(C3)C2 C65623101
c1cc(cc(c1)Cl)C(=O)NCC(=O)NNC(=O)NCCc2cccs2 C65623759
Cc1ccccc1[C@@H](CC(=O)Nc2cc(ccc2OC(C)C)C#N)NC(=O)N C65839639
C[C@@H](C(=O)NCc1ccccc1c2ccc(cc2)Cn3cccn3)NC(=O)N C66118829
CCCCNC(=O)NC1(CCCCC1)C(=O)N2CCC(CC2)CC(=O)N C57434100
c1ccc2c(c1)CCC[C@@]2(CNC(=O)NNC(=O)[C@@H]3Cc4ccccc4O3)O C66925791
Cc1ccsc1C(=O)NNC(=O)NCCNC(=O)CC2CCCCC2 C67102185
CC(C)(CNC(=O)C(=O)Nc1ccc(c(c1)Cl)OC2CCCC2)C(=O)N C67352819
Cc1ccc(cc1C)NC(=O)C(=O)NNC(=O)NCCSC(C)(C)C C67468482
C[C@@H](c1ccc2c(c1)NC(=O)CO2)NC(=O)NCCCNc3ccccc3 C67624088
Cc1cc2c(cc1C)NC(=O)[C@@H](N2)CC(=O)Nc3ccc(cc3)I C02642270
C[C@H]1CCc2c(sc(c2C(=O)N)NC(=O)COc3ccccc3C(C)(C)C)C1 C00944922
CC(=CCC/C(=C/COc1cc2cc3c(c(c2c(c1)O)O)C(=O)C[C@@](C3)(C)O)/C)C C04098465
Cc1cc2c(cc1C)NC(=O)[C@H](N2)CC(=O)Nc3cc(cc(c3)Cl)Cl C00814251
CCOc1ccccc1NC(=O)C2=C(NC(=S)N[C@@H]2c3ccc(cc3)C(C)C)C C00641187
CC[C@H](C)c1ccc(cc1)OCC(=O)Nc2c(c3c(s2)C[C@H](CC3)C)C(=O)N C01119244
CC1(Cc2c(sc3c2c(nc(n3)SCc4ccccc4)NN)CO1)C C05068793
C[C@H](C(=O)Nc1ccc(cc1Cl)Cl)OC(=O)c2ccc(c(c2)N)Cl C06421800
Cc1ccc(c(c1)C)NC(=S)NNc2c3c(csc3ncn2)c4ccccc4 C05689460
CC(C)(C)c1ccc(cc1)OCC(=O)Nc2c(c3c(s2)CCCCC3)C(=O)N C06825719
c1ccc(c(c1)/N=c\2/n(c(cs2)c3ccc(c(c3)C(=O)N)O)C4CCCC4)F C07974479
CCc1c(c(nc(n1)SCC(=O)N[C@H](C)CC)N)c2ccc(cc2)Cl C12731688
CC(C)(C)c1ccc(cc1)Cn2c3ccc(cc3cc2C(=O)NCc4ccco4)N C06711607
Cc1ccc(cc1)/C=C/C(=O)NC(=S)Nc2cccc(c2)C(=O)Nc3cccc(c3)C C14563945
c1cc(ccc1/C=C/C(=O)NC(=S)NNC(=O)c2ccc(cc2Cl)Cl)Cl C14833974
CCC[C@@H](C)NC(=O)CSc1nc(c2c3c(sc2n1)C[C@H](CC3)C)N C21233582
CCC[C@H](C)NC(=O)CSc1nc(c2c3c(sc2n1)C[C@H](CC3)C)N C21233586
CCc1ccccc1NC(=O)CSc2nc(c3c4c(sc3n2)C[C@@H](CC4)C)N C22516316
CC(C)Cc1cc(n[nH]1)CN2CCc3c4ccccc4[nH]c3[C@H]2c5cccc(c5)O C23129731
CCC(CC)NC(=O)CSc1nc(c2c3c(sc2n1)C[C@@H](CC3)C)N C23590864
CC(C)[C@@H](C(=O)Nc1cc(ccc1O)C(C)(C)C)NC(=O)c2ccccc2Cl C24583795
CCc1c(c(nc(n1)S[C@@H](C)C(=O)NCC=C)N)c2ccc(cc2)Cl C25589226
CCCNC(=O)[C@@H](C)Sc1nc(c(c(n1)N)c2ccc(cc2)Cl)CC C27070983
[H]/N=C(\c1c2c(sc1NC(=O)Nc3cccc(c3)Cl)CCCC2)/OCC C28286712
Cc1ccc(c(c1)NC(=O)[C@H](c2ccccc2)OC(=O)c3ccc(cc3N)F)C C29900360
CC(=CCc1cc(c(c(c1O)CC=C(C)C)O)[C@@H]2CC(=O)c3ccc(cc3O2)O)C C31170058
CC(=CCc1cc(c(c(c1O)CC=C(C)C)O)[C@H]2CC(=O)c3ccc(cc3O2)O)C C31170061
CC[C@H](C12CC3CC(C1)CC(C3)C2)NC(=O)NCc4ccc(cc4)NC(=O)C5CC5 C32936980
c1ccc(cc1)[C@@H]2NN[C@@H](N2c3ccccc3)SCc4[nH]c5ccccc5n4 C38688872
C[C@@H]1CCc2c(cc3c(c(sc3n2)C(=O)Nc4ccccc4Oc5ccccc5)N)C1 C39323687
C[C@H]1CCc2c(cc3c(c(sc3n2)C(=O)Nc4ccccc4Oc5ccccc5)N)C1 C39323689
CC(=O)c1ccccc1NC(=O)c2c(c3c(cc(nc3s2)C(C)(C)C)C(F)(F)F)N C39326170
CCO[C@H]1CN(CCN1)c2ccc(cc2c3ccccc3O)c4ccccc4O C39529908
Cc1cc(cc(c1)Oc2c(c(ncn2)NC(c3ccccc3)c4ccccc4)N)C C40681492
c1ccc2c(c1)cccc2Oc3c(c(ncn3)Nc4cc(ccc4Cl)Cl)N C40683186
CCN(c1cccc2c1cccc2)c3c(c(ncn3)NCc4ccccc4Cl)N C40702173
Cc1ccc(c(c1)C)Nc2c(c(ncn2)Oc3ccc(cc3)Br)N C40755596
c1ccc(cc1)N(c2ccccc2)Nc3c(c(ncn3)Sc4ccccc4)N C40777795
c1cc(c(cc1[N+](=O)[O-])N)Nc2cc(ccc2Br)Br C52840909
c1ccc2c(c1)cccc2c3c4c([nH]n3)OC(=C([C@@H]4c5cccc(c5)C(F)(F)F)C#N)N C01175688
CN(Cc1cccc(c1)C(=O)N)C(=O)Nc2ccccc2SC(F)(F)F C56636421
Cc1ccc(cc1NC(=O)N[C@H](C)c2ccc(c(c2)Cl)F)NC(=O)C(C)C C56649142
CC(C)c1ccc(cc1)[C@@H](c2cccs2)NCC(=O)NC(=O)NC(C)(C)C C58069438
Cc1cc(c(c(c1)C)NC(=O)CNC(=O)c2cc3ccc(cc3[nH]2)C(C)(C)C)C C30112937
c1ccc2c(c1)cccc2C(=O)NC(=S)Nc3cc(ccc3Cl)c4ccc(o4)CO C20152230
CC(C)c1ccc(cc1)[C@@H](C(C)C)NC(=O)CN2Cc3ccccc3C[C@H]2C(=O)N C15028098
CC(C)(C)C(=O)NCCC(=O)Nc1ccccc1NC23CC4CC(C2)CC(C4)C3 C60102792
c1cc(ccc1CNC(=O)C(=O)Nc2ccc(cc2)SC(F)(F)F)O C41326616
Cc1ccc(c(c1)Cl)NC(=O)CCNC(=O)Nc2cc(ccc2C)Cl C67252952
C[C@@H](Cc1ccc(cc1)O)NC(=O)C(=O)Nc2ccccc2SC(F)(F)F C67396090
Cc1cc2cc(c(=O)[nH]c2cc1C)[C@@H]3c4c(n[nH]c4OC(=C3C#N)N)C C00421479
c1cc(c(cc1[C@H]2c3c(=O)[nH]c(=O)[nH]c3OC(=C2C#N)N)Cl)Cl C00856132
C[C@H]1c2c(c(nc(n2)N)N)CN1C(=O)c3cc(cc(c3)Cl)Cl C00041316
c1cc(c(c(c1)Cl)Cl)[C@H]2c3c(=O)[nH]c(=O)[nH]c3OC(=C2C#N)N C04551067
C[C@H]1[C@@H]([C@@H]([C@@H]([C@@H](O1)Nc2ccc(cc2)OC(F)(F)Cl)O)O)O C04185487
c1cc(cc2c1cc(cc2)Br)O[C@H]3[C@H]([C@H]([C@H]([C@@H](O3)CO)O)O)O C02126594
COc1cc(ccc1O)[C@@H]2c3cc(c(cc3C[C@H]([C@@H]2CO)CO)OC)O C06793327
COc1cc(ccc1O)[C@H]2c3cc(c(cc3C[C@@H]([C@@H]2CO)CO)OC)O C06793336
CCn1cc(c(n1)C)c2cc(nc3c2c(c(s3)C(=O)N)N)C(F)F C02564247
CCn1c(=O)c(c([nH]c1=S)[O-])[C@@H]2c3c(c4ccccc4[nH]3)CC[NH2+]2 C20410731
CC[C@@H](C)[C@H]([C@](C)(/C=C/C1=CC2=CC(=O)[C@@]([C@H]([C@@H]2CO1)O)(C)O)O)O C31158144
CC[C@@H](C)[C@@H]([C@](C)(/C=C/C1=CC2=CC(=O)[C@@]([C@H]([C@@H]2CO1)O)(C)O)O)O C31158154
C[C@H]1CC(=O)c2c(cc(c(c2C(=O)c3cccc(c3C=O)O)O)O)[C@@H]1O C31166934
[H]/N=C(\c1c([n+](c2ccccc2n1)[O-])N)/N/N=C/c3ccccc3Cl C35183061
CN1CC=C2[C@H](C1)[C@@H](C(C(=C2C#N)N)(C#N)C#N)c3ccc(c(c3)O)O C36378013
C[C@@H](c1cccs1)NS(=O)(=O)c2c(nc3n2ccs3)NN C37556297
CC[C@H](C)[C@@H]([C@@](C)(/C=C/C1=CC2=CC(=O)[C@@]([C@@H]([C@@H]2CO1)O)(C)O)O)O C35455843
CC[C@@H](C)[C@@H]([C@@](C)(/C=C/C1=CC2=CC(=O)[C@@]([C@@H]([C@@H]2CO1)O)(C)O)O)O C35455839
CCn1c(c(c(=O)[nH]c1=O)NCc2ccc(s2)Br)N C37987137
CCn1c(c(c(=O)[nH]c1=O)NCc2cc(ccc2Br)F)N C37999197
c1cc(c(cc1Cl)C2CCCC2)O[C@H]3[C@H]([C@H]([C@H]([C@@H](O3)CO)O)O)O C38599760
CC1(CC2=C([C@@H](C3=C(N=N[C@@H]3N2)O)c4ccc(c(c4)O)O)C(=O)C1)C C39359019
c1ccc(c(c1)C2=C[C@H]3C[C@@H]4CO[P@@](=O)(N[NH+]4C[C@@H]3C=C2O)[O-])O C39468803
Cc1ccc(cc1F)NC(=O)/C=C/2\CS[C@@H](N2)NC(=O)c3ccc[nH]c3=O C39590270
c1cc(c(cc1Br)N)S(=O)(=O)N2CCC(CC2)CC(=O)N C40334247
c1cc(c(cc1Br)S(=O)(=O)N2CCC(CC2)CC(=O)N)N C40334254
c1cc(c(cc1Br)Cl)S(=O)(=O)NC/C(=N/O)/N C40377121
c1ccc(cc1)N2[C@H](CC(=N2)C(=O)NCc3ccc(cc3)O)C(=O)N C40497909
CC[C@@H](/C(=N/O)/N)NS(=O)(=O)c1c(ccs1)Br C42524617
c1ccc(c(c1)NC(=O)c2ccc3c(c2)NC(=O)CS3)SCC(=O)N C45530480
c1cc(c(cc1S(=O)(=O)N[C@H]2CCCC[C@@H]2[NH3+])C(=O)[O-])Br C48839799
c1cc(c(cc1[C@@H](CNC(=O)Nc2cc(c[nH]c2=O)C(F)(F)F)O)F)F C50039009
C[C@H](C/C(=N/O)/N)NS(=O)(=O)c1ccc(s1)Br C50389853
c1cc(ccc1CNS(=O)(=O)c2ccc(s2)Cl)/C(=N\O)/N C51667775
C[C@@H](CNS(=O)(=O)c1c(ccs1)Br)/C(=N/O)/N C54156080
c1ccc2c(c1)C3=C(C2=O)[C@H](c4c([nH]c(=O)[nH]c4=O)N3)c5ccc(cc5)O C18201100
CC1(CC2=C([C@@H](C(=C(O2)N)C(=O)N)c3ccccc3OC)C(=O)C1)C C58950008
C[C@@H](C(=O)N[C@H]1CCCc2c1cc(c(=O)[nH]2)C(=O)N)Sc3ccccc3Cl C59373316
C[C@@H]1CCCCN1C(=O)c2ccc(cc2Cl)NCC(=O)NC(=O)N C55879638
c1ccc(c(c1)[C@@H](CNC(=O)Nc2cc(c[nH]c2=O)C(F)(F)F)O)F C60582423
Cc1cc2c(o1)CC(C[C@H]2NC(=O)N[C@@H](c3ccccc3)C(=O)N)(C)C C61632637
c1c(cc(c(c1N)Br)S(=O)(=O)N2CCC[C@@H](C2)C(=O)N)Cl C61881441
CC(C)N(CC(=O)N)S(=O)(=O)c1cc(cc(c1Br)N)Cl C61881866
c1cc2=[NH+][C@H]3[C@@H](NCCC3=c2cc1Cl)c4c([nH]c(=S)[nH]c4=O)[O-] C63386367
C[C@@H]1[C@@H]([C@@H]([C@@H]([C@@H](O1)Nc2ccc(cc2)/N=N/c3ccccc3)O)O)O C04587533
c1ccc(cc1)[C@@H](CNC(=O)Nc2cc(c[nH]c2=O)C(F)(F)F)O C66403003
C[C@@H]1C[C@@H](CC(C1)(C)C)CC(=O)N[C@@H]2CCCc3c2cc(c(=O)[nH]3)C(=O)N C67106408
Cc1c(c(c(o1)C)Br)C(=O)Nc2ccc(cc2)CNC(=O)N C67240171
C[C@@H]1[C@H](Oc2ccccc2O1)C(=O)Nc3ccc(cc3)CNC(=O)N C67240835
c1cc(=O)[nH]c2c1[C@H](CCC2)NC(=O)NNC(=O)CC3CCCCC3 C67387778
CC(C)[C@H](C(=O)[O-])NC(=O)/C(=C/c1ccc(cc1)OC)/NC(=O)c2ccccc2Br C02899005
c1cc(ccc1[C@H]2C(=C(C(=O)N2CCCCCC(=O)[O-])O)C(=O)c3ccc(cc3)F)O C06460136
c1ccc(cc1)C2=C([C@H](NC(=O)N2)c3cc(ccc3OCC(=O)[O-])Br)C(=O)c4ccccc4 C02881920
CC(C)(CC(=O)N[C@H]1C[C@H]2C(=O)Nc3ccc(cc3C(=O)N2C1)c4ccccc4)CC(=O)[O-] C08297068
CC(C)(CC(=O)N[C@H]1C[C@H]2C(=O)Nc3ccc(cc3C(=O)N2C1)c4ccc(cc4F)F)CC(=O)[O-] C08299908
CC(C)[C@@H](C(=O)[O-])NC(=O)/C(=C\c1ccc(cc1)Br)/NC(=O)c2ccc(o2)Br C08783346
CC(C)[C@H](C(=O)[O-])NC(=O)/C(=C\c1ccc(cc1)Br)/NC(=O)c2ccc(o2)Br C08934141
c1ccc(cc1)C(c2ccccc2)(C(=O)N/N=C/c3ccc(c(c3)Cl)OCC(=O)[O-])O C09262065
C[C@@H]1C[C@H]2[C@@H]3CC[C@]([C@]3(C[C@H]([C@@H]2[C@@]4(C1=CC(=O)C=C4)C)O)C)(C(=O)COC(=O)CCC(=O)[O-])O C11592780
Cc1c2cc3c(cc2oc(=O)c1CC(=O)N[C@H](Cc4ccc(cc4)O)C(=O)[O-])occ3C(C)(C)C C11865546
C[C@H](Cn1c(=O)c2ccc(cc2nc1SCC(=O)NCc3ccc(cc3)F)C(=O)[O-])O C13051393
C[C@H](Cn1c(=O)c2ccc(cc2nc1SCC(=O)N[C@H](C)c3ccc(cc3)F)C(=O)[O-])O C13051980
C[C@@H](c1cc(c(cc1Cl)Cl)F)Nc2ccc(cc2[N+](=O)[O-])C(=O)NCC(=O)[O-] C13211883
c1ccc(cc1)CC[C@@H](C(=O)[O-])NC(=O)NCC(=O)N2CCc3c(ccs3)[C@@H]2c4cccs4 C13239869
c1cc(c(cc1S(=O)(=O)Nc2c(c3c(s2)CCCC3)C(=O)NC[C@@H]4CCCO4)C(=O)[O-])F C13247785
c1cc(cc(c1)S(=O)(=O)/N=C/2\CCCCCN2)NC(=O)[C@@H]3CC=CC[C@H]3C(=O)[O-] C13251362
c1ccc(c(c1)C(=O)NCc2ccco2)NS(=O)(=O)c3ccc(cc3)/C=C/C(=O)[O-] C13346771
Cc1cc(c(n1c2ccc(cc2)F)C)C(=O)NNS(=O)(=O)c3ccc(c(c3)C(=O)[O-])F C13367676
COc1ccccc1c2ccc(cc2)C[C@@H](C(=O)[O-])NC(=O)C3(CCCC3)c4ccc(=O)[nH]c4 C13445293
c1ccc(cc1)C[C@H](C(=O)N[C@@H](c2ccccc2)C(=O)[O-])n3c(=O)c4ccccc4nc3O C08996049
CCOc1cc(c(cc1OCC(=O)[O-])Br)[C@@H]2C(=C(NC(=S)N2)c3ccccc3)C(=O)C C16688174
CCOC(=C1[C@H](C(=C(NC1=O)SCC(=O)Nc2c(cccc2C)C)C#N)c3ccccc3F)[O-] C20170782
c1ccc(cc1)C[C@H](C(=O)N[C@@H](c2ccccc2)C(=O)[O-])n3c(=O)c4ccccc4[nH]c3=O C20757943
c1cc(cc(c1)S(=O)(=O)[N-]c2cccc(c2)Cl)C(=O)NCC(=O)NCc3ccco3 C24277936
Cc1c(c(nc(n1)SC)[O-])CCC(=O)NCCNc2c(cc(cn2)C(F)(F)F)Cl C24602181
CCCn1c2ccccc2c(=O)c(c1[O-])C(=O)NNS(=O)(=O)c3ccc(cc3)Br C00729255
Cc1cc(ccc1N)Cn2cnc3c2C[C@H](N(C3)C(=O)C(c4ccccc4)c5ccccc5)C(=O)[O-] C03778636
C[C@]12C[C@H]([C@@H]3[C@@H]([C@@H]1CC[C@@]2(C(=O)COC(=O)[C@@H]4CC=CC[C@@H]4C(=O)[O-])O)CCC5=CC(=O)C=C[C@@]35C)O C38653534
CCOc1cc(cc(c1OCC)I)[C@H](c2c(n[nH]c2[O-])C)C3=C(N=N[C@@H]3O)C C39350893
CCCc1nnc(n1CC(=O)NCCNc2c(cc(cn2)C(F)(F)F)Cl)[S-] C18216047
Cc1ccc(cc1)COc2ccccc2/C=C\3/C(=O)N(C(=S)S3)[C@@H](CC(=O)N)C(=O)[O-] C39861931
c1ccc(c(c1)COc2ccc(cc2)/C=C\3/C(=O)N(C(=S)S3)[C@@H](CC(=O)N)C(=O)[O-])Cl C39861943
CCOC(=O)[C@@H]1[C@@H](N[C@@H](S1)NC(=O)CSc2nc(cc(n2)[O-])C)c3ccccc3 C39961166
C=CCN1[C@@H](C(=C(C1=O)[O-])C(=O)c2cc3ccccc3o2)c4ccc(cc4)OCC(=O)N C40028360
C[C@@H]1Cc2cc(ccc2O1)C(=O)C3=C(C(=O)N([C@H]3c4cc(c(c(c4)Br)O)OC)CCO)[O-] C40095457
c1cc(cc(c1)O)[C@H]2C(=C(C(=O)N2CCO)[O-])C(=O)c3cccc(c3)OCc4ccc(cc4)Cl C40103057
c1ccc(cc1)C[C@]2([C@H]3[C@@H]([C@@H](N2)c4cc(ccc4O)Cl)C(=O)N(C3=O)C5CCCCC5)C(=O)[O-] C43209345
CC[C@H](C)[C@H](C(=O)[O-])NC(=O)CO/N=C/1\CC[C@]2([C@@H]3CC[C@@]4([C@@H]([C@H]3CCC2=C1)CC[C@@]4(C)O)C)C C43743417
C[C@H]1C[C@@H]2[C@H]3CC[C@@]([C@@]3(C[C@@H]([C@@H]2[C@]4(C1=CC(=O)C=C4)C)O)C)(C(=O)COC(=O)CCC(=O)[O-])O C44670752
Cc1cc2c(c(c1)Cl)NC(=O)[C@]23[C@H]4[C@@H]([C@H](N3)CCC(=O)[O-])C(=O)N(C4=O)Cc5ccccc5 C15958410
Cc1cc(cc2c1NC(=O)[C@@]23[C@H]4[C@@H]([C@@H](N3)CCC(=O)[O-])C(=O)N(C4=O)Cc5ccccc5Cl)Cl C16009979
Cc1cc(cc2c1NC(=O)[C@@]23[C@H]4[C@@H]([C@H](N3)CCC(=O)[O-])C(=O)N(C4=O)Cc5ccccc5Cl)Cl C16009981
c1cc2c(c(c1)Cl)NC(=O)[C@@]23[C@H]4[C@@H]([C@H](N3)CCC(=O)[O-])C(=O)N(C4=O)Cc5ccc(cc5)F C16010340
C=C(c1ccc(cc1)n2ccnc2)NNC(=O)c3ccc(cc3)[N-]S(=O)(=O)c4cccs4 C03230286
CCC(C)(C)C1CCC(CC1)NC(=O)CSc2[nH]c(=O)c(c(n2)C)CCC(=O)[O-] C12997076
CC(C)NC(=O)CCNC(=O)c1cc2ccccc2cc1[N-]S(=O)(=O)c3cccs3 C58725182
c1ccc(cc1)[C@H](CCC(=O)N/N=C\c2cc(c(c(c2)Br)OCC(=O)[O-])Br)O C58889159
CC1=CC[C@]([C@@H](C1)c2ccc(cc2)Br)(C(=O)NNC=C3C(=O)CC(CC3=O)(C)C)C(=O)[O-] C15226510
CCc1ccc2c(c1)[C@]3([C@H]4[C@@H]([C@@H](N3)CCC(=O)[O-])C(=O)N(C4=O)CCc5ccccc5)C(=O)N2 C16032980
COc1cc(ccc1O)[C@H]2C(=C(N=C3C2=C(CCC3)[O-])SCC(=O)Nc4nccs4)C#N C02216000
CCCNC(=O)O[C@@H]1CC[C@@]2([C@H]([C@]1(C)CO)CC[C@H]([C@H]2CC(=O)NCc3ccco3)O)C C04236682
CCOC(=O)c1c2c(sc1NC(=O)c3ccc(cc3)O[C@@H](C)C(=O)NN)C[C@@H](CC2)C C00958547
c1ccc(cc1)[C@@]2(C(=O)NC(=O)N2)CCCCCC[C@]3(C(=O)NC(=O)N3)c4ccccc4 C08925984
Cc1ccc(cc1)S(=O)(=O)NCC(=O)OCC(=O)Nc2c(c3c(s2)C[C@@H](CC3)C)C(=O)N C09282846
Cc1ccccc1OCC(=O)NNC(=O)CNC(=O)CNC(=O)c2ccc(cc2Cl)Cl C09440083
C[C@@H](c1ccc(cc1)n2ccnc2)NC(=O)C[C@H](c3cccc(c3)Oc4ccccc4)NC(=O)N C09467390
Cc1c(c(=O)n(n1C)c2ccccc2)NC(=O)C[C@@H](c3cccc(c3)Oc4ccccc4)NC(=O)N C09596379
Cc1c(cccc1Cl)NC(=O)COC(=O)CCC(=O)Nc2c(c3c(s2)CCC3)C(=O)N C02652982
c1ccc(c(c1)C(=O)NNC(=S)NCc2ccco2)NS(=O)(=O)c3cccs3 C02616723
CC[C@@H](C(=O)OCC)Sc1[nH]c(=O)c(c(n1)N)NC(=O)c2ccc(o2)Br C10243555
CCOC(=O)[C@H](C(=O)C)Sc1[nH]c(=O)c(c(n1)N)NC(=O)c2ccc(cc2)C(F)(F)F C12225229
CCCCN(c1c(n(c(=O)[nH]c1=O)Cc2ccccc2)N)C(=O)CNc3cccc(c3)C#C C12606937
CC(C)CCNc1cc(cc(c1)S(=O)(=O)NC(C)C)C(=O)N[C@H]2CCCCNC2=O C14753599
Cc1cc(ccc1NC(=O)CNC(=O)CSc2ccc(cc2[N+](=O)[O-])C(=O)N)Br C15619322
CCC(CC)n1c(nnc1SCc2nc(nc(n2)N)N)COc3ccccc3Cl C17663666
Cc1cccc(c1)C(=O)N[C@@H](C(C)C)C(=O)OCC(=O)Nc2c(c3c(s2)CCC3)C(=O)N C18252330
COCCNC(=O)c1c2c(sc1NC(=O)COC(=O)c3ccc(cc3O)O)CCCC2 C19010423
CCOC(=O)C1=C(NC(=O)N[C@@H]1c2ccc(cc2)OC(C)C)CN3CCC(CC3)C(=O)N C20214382
COc1cc(ccc1Cl)NC(=O)CCSc2nc([nH]n2)N/N=C/c3ccccc3O C20832467
Cc1ccc(c(c1)C)NC(=O)CCSc2nc([nH]n2)N/N=C/c3ccc(c(c3)O)OC C21078737
C[C@H](C(=O)Nc1c(ccs1)C(=O)N)OC(=O)c2cccc(c2)NC(=O)OC(C)(C)C C22019503
C[C@@H](C(=O)Nc1c(ccs1)C(=O)N)OC(=O)c2cccc(c2)NC(=O)OC(C)(C)C C22019505
CCOc1cc(cc(c1OCC(=O)N)Cl)CNn2c(n[nH]c2=S)c3ccccc3 C22110176
C[C@@H]1C[C@H]1C(=O)NCC(=O)NNC(=O)c2cccc(c2)S(=O)(=O)Nc3ccc(cc3)Cl C23187774
C[C@H]1C[C@H]1C(=O)NCC(=O)NNC(=O)c2cccc(c2)S(=O)(=O)Nc3ccc(cc3)Cl C23187776
C[C@H](C(=O)Nc1c(cc(cn1)Cl)Cl)OC(=O)C[C@@H](c2ccc(cc2)Cl)NC(=O)N C23642112
Cc1ccc(cc1)S(=O)(=O)NCC(=O)NCC(=O)NNC(=O)c2cc3c(s2)CCCCC3 C24705339
c1ccc(cc1)C[C@H](C(=O)NCc2ccc(s2)S(=O)(=O)N)NS(=O)(=O)c3ccccc3F C25406568
CCC[C@@H](C(=O)NNC(=O)Cc1nc2ccccc2n1C)NC(=O)NCc3ccc(cc3)F C26538820
Cc1ccccc1NC(=O)Cn2c(=O)c3c(c(sc3n(c2=O)CCc4ccccc4)C(=O)NN)C C34783236
CC(C)(C)NC(=O)[C@@H](c1ccc(c(c1)OC)O)N(Cc2ccco2)C(=O)c3cccc(c3O)O C36500918
CCCCNC(=O)[C@H](c1c(cc(cc1O)O)O)N(Cc2ccco2)C(=O)c3ccccc3 C36502377
Cc1ccc(cc1)S(=O)(=O)CNC(=O)[C@@H](c2ccccc2O)N(C)C(=O)c3c(cccc3O)O C36531022
Cc1ccc(o1)CN([C@@H](c2c(cc(cc2O)O)O)C(=O)NC3CCCCC3)C(=O)COC C36602004
CCOCC[C@@H]1NN[C@@H](S1)NC(=O)[C@@H]2CC(=O)N(C2)CCc3c[nH]c4c3cc(cc4)Cl C39252393
CCOC(=O)C1=C(Nc2c(c(c(s2)C(=O)Nc3cc(on3)C)N)[C@H]1c4cccnc4)C C39327003
Cc1cccc(c1)N2[C@@H](NN=C2SCC(=O)NCc3ccccc3)Cc4cc(=O)[nH]c(=O)[nH]4 C39361745
Cc1cccc(c1)N2[C@H](NN=C2SCC(=O)NCc3ccc(cc3)F)Cc4cc(=O)[nH]c(=O)[nH]4 C39361748
Cc1cccc(c1)C(=O)N[C@H](C(C)C)C(=O)OCC(=O)Nc2c(c3c(s2)CCC3)C(=O)N C39658745
CCN1[C@@H](NN[C@@H]1SCc2[nH]c(=O)c3ccccc3n2)[C@@H](C)NC(=O)c4ccc(cc4)OC C39969621
C[C@]12CC[C@H]([C@@]([C@H]1Cc3c(nc(s3)NC(=O)C(C)(C)C)[C@H]2CC(=O)NCCOC)(C)CO)O C43553449
C[C@@H]1CCCC[C@H]1NC(=O)CN(CCOC)c2c(n(c(=O)[nH]c2=O)Cc3ccccc3)N C45873426
C[C@H](c1ccc2c(c1)CCCC2)NC(=O)CCNc3ccc(cc3[N+](=O)[O-])S(=O)(=O)N C57978611
CCC(C)(C)C1CCC(CC1)NC(=O)CCNc2ccc(cc2[N+](=O)[O-])S(=O)(=O)N C57980011
CC(C)CNC(=O)CN(Cc1ccccc1)c2c(n(c(=O)[nH]c2=O)Cc3ccccc3)N C27308178
CCOc1cc(ccc1O)/C=N/Nc2[nH]nc(n2)SCC(=O)Nc3ccc(cc3C)C C59039727
CCOc1cc(ccc1O)/C=N/Nc2[nH]nc(n2)SCC(=O)Nc3cc(ccc3C)F C59039811
C[C@H](C(=O)NNC(=O)C1CCC1)Sc2nc([nH]n2)N/N=C/c3cccc(c3Cl)Cl C59879250
CCCC/C(=N/Nc1nnc(n1N)SCC(=O)Nc2c(c3c(s2)CCCC3)C#N)/C C59915543
Cc1ccc(cc1)SCC2=NN=C3[C@@H]2[C@H](C(=C(O3)N)C#N)c4ccc(c(c4)OC)OCC(=O)N C09043199
COc1ccc(cc1)N(C[C@@H](Cn2cc(c3c2cccc3)/C=N/NC(=O)N)O)S(=O)(=O)C C08754135
C[C@@H](COC)NC(=S)NNC(=O)c1ccc(c(c1)S(=O)(=O)NCc2ccco2)Cl C09396715
Cc1c(c(sc1C(=O)N)NC(=O)CNc2ccc(c(c2)Cl)OC)C(=O)OCCOC C03342753
CC(C)CNC(=O)NC(=O)CSc1nnc(s1)SCC(=O)NC(=O)NCC(C)C C09590972
CCOc1cc(ccc1OCC(=O)N)C=NNC(=O)[C@H](C(C)C)NC(=O)c2ccc(cc2)C C10000226
CCOc1cc(ccc1OCC(=O)N)/C=N/NC(=O)[C@@H](C(C)C)NC(=O)c2ccccc2Cl C10000288
CCOc1cc(ccc1OCC(=O)N)/C=N/NC(=O)[C@H](C(C)C)NC(=O)c2ccccc2Cl C10000289
CC(C)[C@@H](C(=O)N/N=C/c1cccc(c1OCC(=O)N)OC)NC(=O)c2ccccc2Cl C10000760
CCOC(=O)Nc1ccc2c(cc(=O)oc2c1)COC(=O)C[C@@H](c3ccccc3)NC(=O)N C11938798
COCCn1c(c(c(=O)[nH]c1=O)C(=O)CSc2nnc(s2)Nc3ccccc3)N C12039533
Cc1ccc(c(c1)NC(=O)CCC(=O)NNC(=S)NC(=O)COc2ccccc2)C C12502156
Cc1cc(ccc1OCC(=O)NC(=S)NNC(=O)CCC(=O)NCc2ccccc2)Cl C12503406
CCCCn1c(c(c(=O)[nH]c1=O)N(CCC(C)C)C(=O)CCNC(=O)c2ccsc2)N C12999790
C[C@H](COC)NC(=S)NNC(=O)c1ccc(c(c1)S(=O)(=O)NCc2ccco2)Cl C13147730
Cc1c(c(=O)n(n1C)c2ccccc2)NC(=S)NNC(=S)Nc3ccc(cc3)OC(F)F C03308546
CCN(c1c(n(c(=O)[nH]c1=O)Cc2ccccc2)N)C(=O)CCNC(=O)c3ccc(cc3)C(C)(C)C C14584121
Cc1c(c(sc1C(=O)N)NC(=O)CNc2ccccc2Cl)C(=O)OCCOC C15085910
COc1ccccc1NS(=O)(=O)c2ccc(cc2)/C=C/C(=O)NNC(=S)NC[C@@H]3CCCO3 C15899398
COc1ccccc1NS(=O)(=O)c2ccc(cc2)/C=C/C(=O)NNC(=S)NC[C@H]3CCCO3 C15899399
CCOc1ccc(cc1)C(=O)N[C@@H](C(C)C)C(=O)OCC(=O)Nc2c(ccs2)C(=O)N C16050530
C[C@H](C(=O)Nc1c(ccs1)C(=O)N)OC(=O)[C@@H](CCSC)NC(=O)c2ccccc2Cl C16819438
Cc1ccc(cc1Cl)NC(=O)CSc2nnc(n2N)N/N=C/c3c(nn(c3C)C(C)C)C C20911713
c1cc(ccc1[C@H](CC(=O)OCC(=O)Nc2ccc(c(c2)Cl)OC(F)F)NC(=O)N)Cl C20991112
CCOC(=O)c1c(c([nH]c1C)C(=O)[C@@H](C)OC(=O)C[C@@H](c2ccc(cc2)Cl)NC(=O)N)C C21119731
CCOC(=O)c1c(c([nH]c1C)C(=O)[C@H](C)OC(=O)C[C@@H](c2ccc(cc2)Cl)NC(=O)N)C C21119734
CC(C)[C@H](C(=O)NCCCc1c(c(n(n1)c2ccc(cc2)F)N)C#N)NC(=O)c3ccco3 C25160968
c1ccc(c(c1)C(=O)OCC(=O)Nc2c(ccs2)C(=O)N)OCC(=O)Nc3ccccc3F C28624370
CCCN(C1=C(C[C@H](N(C1=O)Cc2ccc(cc2)C(=[NH2+])N)c3ccccc3)C)C(=O)CCC(=O)[O-] C28869565
c1cc(ccc1n2c(c(c(n2)CCCNC(=O)CCCNC(=O)c3ccsc3)C#N)N)F C31118717
Cc1ccc(cc1)S(=O)(=O)CNC(=O)[C@@H](c2c(cc(cc2O)O)O)N(C(=O)COC)C(C)(C)C C36592236
Cc1ccc(cc1)S(=O)(=O)CNC(=O)[C@H](c2c(cc(cc2O)O)O)N(Cc3ccc(o3)C)C=O C36596271
CCn1cc(cn1)/C=C/C(=O)NC(=S)Nc2c3c(cc(nc3sc2C(=O)N)C(F)F)C4CC4 C36611787
Cc1ccc2c(c1)[nH]c(n2)SCC(=O)N(CCOC)c3c(n(c(=O)[nH]c3=O)Cc4ccccc4)N C12476561
CCOC(=O)[C@H](C)S[C@H]1NN[C@@H](N1c2cccc(c2)OC)Cc3cc(=O)[nH]c(=O)[nH]3 C39362194
COc1ccccc1OCCCn2c3ccccc3nc2S[C@H]4[C@@H]([C@@H]([C@@H]([C@@H](O4)CO)O)O)O C39916025
COCCN(CC(=O)N[C@@H](c1ccccc1)C2CC2)c3c(n(c(=O)[nH]c3=O)Cc4ccccc4)N C45873400
Cc1ccc(cc1)S(=O)(=O)N[C@@H](CCSC)C(=O)NCc2ccc(cc2)NC(=O)NC(C)C C46759105
CCOc1ccc(cc1OCC)C(=O)NCC(=O)NNC(=S)Nc2cccc(c2C)Cl C46773323
[H]/N=C(/Nc1ccc(cc1OC)OC)\Nc2[nH]c(=O)cc(n2)CSc3nnc(s3)C C20503053
CCCN(c1c(n(c(=O)[nH]c1=O)Cc2ccccc2)N)C(=O)COC(=O)c3ccccc3NC C18224050
CC(C)Cn1c(c(c(=O)[nH]c1=O)N(CCOC)C(=O)CNc2cccc3c2cccc3)N C15289310
Cc1ccc(cc1)CNC(=O)COC(=O)C[C@@H](c2cccc(c2)Oc3ccccc3)NC(=O)N C21148264
Cc1c(c(sc1C(=O)N)NC(=O)CN[C@H]2CCCc3c2cccc3)C(=O)OCCOC C58372987
COc1ccccc1CNC(=O)CSc2nc([nH]n2)N/N=C/c3cccc(c3O)CC=C C58998356
COc1cccc(c1O)/C=N/Nc2[nH]nc(n2)SCC(=O)Nc3c(c4c(s3)CCC4)C#N C59016865
Cc1c(c(n(n1)CCO)C)/C=N/Nc2[nH]nc(n2)SCC(=O)Nc3ccc(cc3)Br C59887557
Cc1c(c(n(n1)CCO)C)/C=N/Nc2[nH]nc(n2)SCC(=O)NC3C4CC5CC(C4)CC3C5 C59887633
Cc1ccc(cc1F)NC(=O)CSc2nc([nH]n2)N/N=C/c3c(nn(c3C)CCO)C C59887899
Cc1ccccc1OC[C@@H](CN(CCOC)c2c(n(c(=O)[nH]c2=O)Cc3ccccc3)N)O C59931823
CCCCN1[C@H]([C@H](C(=NC1=O)[O-])N(CCC)C(=O)c2c(c(c([nH]2)C)C(=O)OCC)C)[NH3+] C64338149
Cc1c(c(n(n1)c2ccccc2)N3CCCCC3)/C=N/NC(=S)N C03140860
Cc1cc(ccc1Cl)OCC(=O)N/N=C/c2ccc(c(c2)O)O C08183380
Cc1ccc(c(c1)O)NC(=O)CNS(=O)(=O)c2cc(ccc2C)C C09861534
C[C@@H](C(=O)Nc1c(ccs1)C#N)OC(=O)c2ccc(c(c2)N)Cl C09885007
C[C@H](C(=O)Nc1c(ccs1)C#N)OC(=O)c2cccc(c2N)Cl C12567352
Cc1ccc(cc1)[C@H]2c3c([nH]nc3O)C[C@@]([C@@H]2C(=O)OCC=C)(C)O C06752706
CCC[C@H]1CCc2c(sc(c2C(=O)N)NC(=O)c3cc(on3)C)C1 C13327319
CCCNC(=O)Nc1cc(c2c(c1)sc(n2)NC(=O)CC)C C15729948
CC(C)c1ccc(cc1)[C@H]2C[C@@H](CC(=O)C2)Nc3c(non3)N C19974016
Cc1ccc(cc1Cl)NNC(=O)c2c(c(c([nH]2)C)C(=O)OC)C C30554253
Cn1cccc1C(=O)NCCNC(=O)c2ccc3ccccc3c2O C32754192
Cc1c(sc2c1c(nc(n2)SCC(=O)NCc3ccco3)N)C C32776941
CC(C)[C@@H](C(=O)NC(=O)N)OC(=O)c1cc2c(s1)CCCCC2 C08150724
Cc1cc(ccc1NC(=O)c2cc(ccc2N)[N+](=O)[O-])Br C39628730
COc1cc(c(cc1Nc2c(c(ncn2)Cl)N)Cl)OC C40572073
c1ccc2c(c1)cccc2Oc3c(c(ncn3)NC[C@H]4CCCO4)N C40682912
CCN(CC)c1c(c(ncn1)Nc2ccc(cn2)Br)N C40723218
CCOc1c(c(ncn1)Nc2c(cc(cn2)C(F)(F)F)Cl)N C40795817
CC(C)Oc1c(c(ncn1)Nc2c(cc(cn2)C(F)(F)F)Cl)N C40795995
c1c(cc(c2c1COCO2)Cl)CSc3[nH]c(=O)cc(n3)N C41630452
CC(C)[C@@H](C(=O)Nc1cccc(c1)F)Sc2ncc(c(n2)N)C#N C43025336
Cc1ccccc1C(=O)NNC(=O)N[C@@H](c2ccccc2)c3ccco3 C45156312
C[C@H]([C@@H]1CCCO1)NC(=O)NNC(=O)CC23CC4CC(C2)CC(C4)C3 C46973787
Cc1c2ccccc2oc1C(=O)N/N=C(\C)/c3cc(ccc3O)O C17066383
Cc1ccc(cc1)[C@@H]2C[C@H](Nc3n2nc(n3)N)c4ccc(cc4)OC C00527006
C[C@H](c1ccc(cc1)C(C)(C)C)NC(=O)N2CCO[C@@H](C2)C(=O)N C51710162
Cc1ccc(s1)[C@H](C)NC(=O)Nc2cc(ccc2OC)NC(=O)C C54384367
Cc1c2ccccc2oc1C(=O)NNC(=O)N[C@@H]3CCc4c3cccc4 C54420605
Cc1cccc(c1C)N2CCN(CC2)c3c(c(ncn3)NCC=C)N C54527587
c1ccc(c(c1)/C=N/NC(=O)C(=O)Nc2cccc(c2)Cl)O C02892224
Cc1ccc(c(c1)C)OCC(=O)N/N=C(\C)/c2cc(ccc2O)O C05362711
CNC(=O)Nc1cccc(c1)NC(=O)c2cn(c3c2cccc3)CC=C C57430199
CC[NH+](CC)c1ccc(c(c1)C)NC(=O)c2ccc3c(c2)[nH]c(=O)o3 C57741987
Cc1ccc(cc1)c2n[nH]c(=S)n2/N=C/c3cccc(c3O)O C06685200
CC(C)CC(=O)N[C@@H](C(C)C)C(=O)N=c1[nH]c2ccccc2[nH]1 C48166915
CNc1c(cnc(n1)N/N=C\c2cc(ccc2O)Br)F C59640229
C[C@@H]([C@@H]1C[C@H]2CC[C@@H]1C2)NC(=O)NC(=O)CNc3ccc(cc3)C#N C60556386
Cc1ccc(cc1)[C@@H]2C[C@@H](N=C3N2N=C(N3)N)c4cccc(c4)OC C13131262
Cc1ccc(cc1)[C@@H]2C[C@H](N=C3N2N=C(N3)N)c4cccc(c4)OC C13131261
Cc1ccc(cc1)[C@H]2C[C@H](N3C(=N2)NC(=N3)N)c4cccc(c4)OC C13131630
Cc1c(c(c2ccccc2[nH+]1)Nc3cccc(c3)NC(=O)C)CC(=O)[O-] C41495137
Cc1ccc(c(c1)C)OCC(=O)N/N=C(/C)\c2cc(ccc2O)O C05362711
COC(=O)NNC(=O)N[C@H](c1ccc(cc1)Cl)c2ccsc2 C66347764
Cc1ccccc1[C@@H](C#N)NC(=O)CNC(=O)NC2CCCCC2 C66405769
CC1(CCCC1)CNC(=O)NCc2ccc(cc2)N3CCNC(=O)C3 C66597487
C[C@@H]1CC[C@H](CN1C(=O)C[C@@H](C)NC(=O)C2CCCCC2)C(=O)N C66617697
c1ccc2c(c1)cc([nH]c2=O)C(=O)NNC(=O)CCC3CCCCC3 C66791334
C[C@@H]1CC[C@@H]([C@@H](C1)NC(=O)C2CCC3(CC2)C(=O)NC(=O)N3)C(C)C C67266812
c1ccc(c(c1)CCNC(=O)c2cc(cc(c2N)[N+](=O)[O-])F)Cl C67330484
Cc1cc(c(o1)C)C(=O)NNC(=O)NC(C)(C)c2ccc(cc2)Cl C67470859
Cc1cccc(c1)O[C@@H]2[C@H]([C@@H]([C@@H]([C@@H](O2)CO)O)O)O C04010938
C[C@H]1C(=O)N(c2ccc(cc2O1)N)C[C@H](CO)O C11568840
C[C@@H]1C(=O)N(c2ccc(cc2O1)N)C[C@@H](CO)O C11568843
c1ccc(cc1)O[C@H]2[C@@H]([C@@H]([C@H]([C@H](O2)CO)O)O)O C15206336
c1c(nn2c1NCC[C@H]2C(F)(F)F)C(=O)NN C02537082
CC1(C(=O)N(c2cc(ccc2O1)N)C[C@@H](CO)O)C C20275497
c1c(nc([nH]c1=O)S[C@@H]2CCCCNC2=O)N C20362459
c1ccc(cc1)[C@@H](CNC(=O)c2c[nH]c(=O)[nH]2)O C35188030
c1csc2c1nc(nc2[O-])C[NH2+]CCC(=O)N C36747228
C[C@H](C(=O)N1CCCC[C@H]1CCO)NC(=O)N C37895767
CC(C)[C@H](C(=O)N1CCC(CC1)CO)NC(=O)N C37896769
CN(C)c1ccc(cc1C(=O)N2CCC[C@H]2C(=O)N)N C40301966
c1c(cn[nH]1)S(=O)(=O)NC2(CCCC2)C(=S)N C40363779
CCOCC(=O)NC1(CCCCC1)/C(=N/O)/N C40372349
c1ccc(c(c1)S(=O)(=O)NC/C(=N/O)/N)Cl C40377120
C[C@@H]([C@@H](C(=O)[O-])NC(=O)[C@@H]1C[C@@H]2CCCC[C@@H]2[NH2+]1)O C40470882
CN(c1ccc(cc1C(=O)N)N)[C@H]2CCS(=O)(=O)C2 C41084180
C[C@H](C(=O)NC(=O)NC)[S@@](=O)c1ccccc1N C42194386
CN(CCCC(=O)[O-])C(=O)N[C@H]1CCCC[C@H]1[NH3+] C42431231
Cc1c(cccc1S(=O)(=O)N[C@H](C)C(=O)NC)N C42560473
C[C@H](CN(C)C(=O)N[C@H]1CCCC[C@@H]1[NH3+])C(=O)[O-] C42709479
c1ccc(cc1)[C@@H]2O[C@H]([C@H]([C@@H](O2)[C@H](CO)O)O)CO C44171447
c1ccc(cc1)CO[C@H]2[C@H]([C@H](O[C@@H]([C@@H]2O)O)CO)O C44608272
c1ccc(cc1)CO[C@H]2[C@H]([C@@H](O[C@@H]([C@H]2O)O)CO)O C44608275
CC[C@@H](C)NC(=O)C1(CCOCC1)/C(=N/O)/N C44783380
C[C@H]([C@H]1CCCO1)NC(=O)C(C)(C)/C(=N/O)/N C44785118
CC(C)(/C(=N/O)/N)C(=O)N1CCC[C@@H](C1)CO C44785369
C[C@@H](/C(=N/O)/N)C(=O)N1CCCC[C@H]1CCO C44864778
CC[C@H](/C(=N/O)/N)C(=O)N1CCC(CC1)CO C44865324
Cc1c(n(c2c1c(ncn2)N)C(C)(C)C(=O)N)C C45109083
CC1(C[C@@H]1n2c(nnn2)c3cc(cc(c3)N)N)C C45136702
C1CC[C@@H]([C@@H](C1)[NH3+])NC(=O)N2CCCC[C@@H]2C(=O)[O-] C48843583
CC[C@@H](/C(=N/O)/N)C(=O)N[C@@H]1CCC[C@@H]1OC C50376790
CC[C@H](/C(=N/O)/N)C(=O)N[C@@H]1CCC[C@@H]1OC C50376791
CN(C)c1ccc(cc1C(=O)N[C@H]2CCCNC2=O)N C50397150
C1CCN([C@H](C1)CCC(=O)[O-])C(=O)NCC[NH3+] C50930195
c1cc(c(cc1[N-]S(=O)(=O)c2c[nH]nc2)C[NH3+])F C51635116
CC[C@@H](C)[C@H](C(=O)N1CC[C@@H](C1)CO)NC(=O)N C51885301
C[C@H]1CCC[C@](C1)(CO)NC(=O)Cn2cc(cn2)N C53112235
CC[C@@H](C/C(=N/O)/N)NC(=O)[C@H]1CCCCO1 C54163063
Cn1c(=O)[nH]nc1SC[C@@H](c2ccccc2N)O C61592445
CC[C@@H](C)[C@@H](C(=O)N1CC[C@@H](C1)O)NC(=O)N C61706115
CC[C@H](C)[C@H](C(=O)N1CC[C@@H](C1)O)NC(=O)N C61706118
CCC(CC)(/C(=N/O)/N)C(=O)N1CC[C@@H](C1)O C61713326
Cc1ccc(c(c1)N(CC(=O)N)CC(=O)N)C#N C61808910
C[C@@H]1C(=O)N(c2ccc(cc2O1)N)C[C@H](C)C(=O)N C61912451
CC(C)CN(CC(=O)[O-])C(=O)N[C@@H]1CCCC[C@@H]1[NH3+] C62744126
CC(C)CN(CC(=O)[O-])C(=O)N[C@H]1CCCC[C@@H]1[NH3+] C62744127
Cc1cc(c(o1)C)[C@H](C)NC(=O)c2c(c[nH]n2)N C62812081
c1cc(nnc1C(=O)NCCC(F)(F)F)NN C63102958
C[C@@]12CC[C@H]([C@@]([C@H]1Cc3c(nc(s3)NC(=O)c4ccnc(c4)Cl)[C@H]2CC(=O)NCc5cccs5)(C)CO)O C04222384
CCCCOc1ccc(cc1)C(=O)NC(=S)Nc2c(c3c(s2)C[C@H](CC3)C(C)(C)C)C(=O)N C08896547
CSc1ccc(cc1)/C=c/2\c(=O)n3c(=C([C@@H](C(=C3N)C#N)c4ccc(cc4)SC)C(=O)N)s2 C12371891
c1ccc(c(c1)CSc2nc(c3c(n2)OC(=C([C@@H]3c4cccc(c4)Br)C#N)N)N)Cl C01430918
c1ccc(cc1)Nc2c(c(c(s2)C(=O)c3ccc(cc3)OC(F)F)N)C(=O)Nc4ccc(cc4)Cl C12584212
c1ccc(cc1)[C@H]2CC(=O)c3c(c(c(c(c3O2)Cc4ccccc4O)O)Cc5ccccc5O)O C13451343
CC(C)(C)[C@H]1CCc2c(sc(c2C(=O)N)NC(=S)NC(=O)c3ccc(o3)c4ccc(cc4)Cl)C1 C14276554
CC(C)(C)[C@H]1CCc2c(sc(c2C(=O)N)NC(=S)NC(=O)c3cc(cc(c3OC)Cl)Cl)C1 C14276560
COc1ccc(cc1)[C@@H]2c3ccc(c(c3O[C@@]45[C@H]2CCC[C@H]4[C@H](NC(=S)N5)c6ccc(cc6)OC)O)O C15306194
C1C[C@@H](C[C@H](C1)CNC(=O)NC23CC4CC(C2)CC(C4)C3)CNC(=O)NC56CC7CC(C5)CC(C7)C6 C16137638
Cc1ccccc1Nc2c(c(c(s2)C(=O)c3ccc(cc3)[N+](=O)[O-])N)C(=O)Nc4ccccc4 C02962312
Cc1ccc(cc1NC(=O)NC23CC4CC(C2)CC(C4)C3)NC(=O)NC56CC7CC(C5)CC(C7)C6 C04256585
COc1ccc(cc1)[C@@H]2c3ccc(c(c3O[C@]45[C@@H]2CCC[C@@H]4[C@@H](NC(=S)N5)c6ccc(cc6)OC)O)O C33699198
CC1(C2=CC[C@H]3[C@@]4(C[C@H]([C@H]([C@]4(CC(=O)[C@]3([C@@H]2C=C(C1=O)O)C)C)[C@](C)(C(=O)/C=C/C(C)(C)O)O)O)C)C C14806458
C1C[C@H](C[C@H](C1)CNC(=O)NC23CC4CC(C2)CC(C4)C3)CNC(=O)NC56CC7CC(C5)CC(C7)C6 C18188767
c1ccc(cc1)c2c(c(n(n2)c3cc(ccc3F)F)N)NC(=O)NCCc4ccc(cc4Cl)Cl C35932682
c1ccc(c(c1)[C@H]2[C@H]([C@@](NC(=C2C#N)SCC(=O)N)(C(F)(F)F)O)C(=O)c3cccs3)Cl C33928151
CC(C)(C)CC(C)(C)NC(=O)[C@@H](c1c(cc(cc1O)O)O)N(C)C(=O)/C(=C\c2ccccc2)/c3ccccc3 C36523164
CCCCC/C=C\C(=O)N(c1ccccc1Cl)[C@H](c2c(cc(cc2O)O)O)C(=O)NC(C)(C)C C36542055
CCCCC/C=C\C(=O)N(c1ccccc1Cl)[C@@H](c2c(cc(cc2O)O)O)C(=O)NC3CCCCC3 C36542057
CCCC[C@H](CC)C(=O)N(c1ccccc1Cl)[C@H](c2c(cc(cc2O)O)O)C(=O)NC(C)(C)C C36542526
CC(C)(C)CC(C)(C)NC(=O)[C@H](c1ccc(cc1)O)N(c2ccccc2Cl)C(=O)c3c(cccc3O)O C36545159
CC(C)(C)CC(C)(C)NC(=O)[C@@H](c1cccc(c1)O)N(c2ccccc2Cl)C(=O)c3cccc(c3O)O C36545338
CC(C)(C)CC(C)(C)NC(=O)[C@H](c1cccc(c1)O)N(c2ccccc2Cl)C(=O)c3cccc(c3O)O C36545339
CC(C)(C)CC(C)(C)NC(=O)[C@H](c1ccc(cc1)O)N(c2ccccc2Cl)C(=O)c3cccc(c3O)O C36545347
CC(C)(C)CC(C)(C)NC(=O)[C@H](c1ccccc1O)N(c2ccccc2Cl)C(=O)c3cccc(c3O)O C36545388
c1ccc(cc1)Nc2ccc(cc2)NC(=O)c3cccc4c3N[C@H]([C@@H]5[C@@H]4C=CC5)c6cc(ccc6O)[N+](=O)[O-] C36557582
CCCN([C@H](c1c(cc(cc1O)O)O)C(=O)NC2CCCCC2)C(=O)/C(=C\c3ccccc3)/c4ccccc4 C36559606
CCCCNC(=O)[C@@H](c1c(cc(cc1O)O)O)N(C(=O)/C(=C/c2ccccc2)/c3ccccc3)C(C)(C)C C36579166
CCOc1ccc(cc1)NC(=O)c2c(c(sc2Nc3ccccc3C)C(=O)c4ccc(cc4)Cl)N C02962308
CCOc1ccccc1Nc2c(c(c(s2)C(=O)c3ccc(cc3)Cl)N)C(=O)NCCc4ccccc4 C02962387
Cc1c(c(n(n1)c2ccc(cc2)Cl)O)[C@@H](c3ccccc3O)C4=C(NN([C@@H]4O)c5ccc(cc5)Cl)C C39273092
c1cc(ccc1[C@H]2C[C@H](N3C(=C[C@@H](N3)C(=O)NCc4cc5cc(ccc5[nH]4)Cl)N2)C(F)(F)F)Cl C39440393
Cc1ccc(cc1)Nc2c(c3c(s2)c(c(c(n3)N)C#N)c4ccc(cc4)Cl)C(=O)NCC=C C39895272
CC(C)c1ccc(cc1)Nc2c(c3c(s2)c(c(c(n3)N)C#N)c4ccccc4)C(=O)NCC=C C39895282
CC(C)c1ccc(cc1)Nc2c(c3c(s2)c(c(c(n3)N)C#N)c4ccccc4)C(=O)NCc5ccco5 C39895311
Cc1ccc(c(c1)Nc2c(c(ncn2)Nc3cc(c(cc3C)[C@@H](C#N)c4ccc(cc4)Cl)Cl)N)OC C40684112
Cc1cc(c(cc1Nc2c(c(ncn2)N[C@H](C)c3ccccc3)N)Cl)[C@@H](C#N)c4ccc(cc4)Cl C40688704
Cc1cccc(c1)Nc2c(c(ncn2)Nc3cc(c(cc3C)[C@@H](C#N)c4ccc(cc4)Cl)Cl)N C40688727
Cc1ccc(nc1)Nc2c(c(ncn2)Nc3cc(c(cc3C)[C@H](C#N)c4ccc(cc4)Cl)Cl)N C40688782
c1ccc(cc1)C2=C(NC(=C(N2)C(=O)c3ccccc3O)c4ccccc4)C(=O)c5ccccc5O C44605205
CCOC(=O)C1=C(n2c(=O)/c(=C/c3ccc(cc3Cl)Cl)/sc2=C([C@@H]1c4ccc(cc4Cl)Cl)C(=O)N)N C01828172
CCOc1cc(cc(c1OCC(=O)N)Br)/C=N/NC(=S)Nc2ccc(c(c2)Cl)Cl C03438180
CCCCC/C=C\C(=O)N(c1ccccc1)[C@H](c2c(cc(cc2O)O)O)C(=O)NC3CCCCC3 C36606164
CC[C@@H](c1ccccc1)C(=O)N(c2ccccc2)[C@H](c3c(cc(cc3O)O)O)C(=O)NC(C)(C)CC(C)(C)C C36607132
CC(C)(C)CC(C)(C)NC(=O)[C@H](c1ccccc1O)N(c2ccccc2)C(=O)c3c(cccc3O)O C36610081
CC(C)(C)CC(C)(C)NC(=O)[C@@H](c1ccccc1O)N(c2ccccc2)C(=O)c3cccc(c3O)O C36610324
Cc1cccc(c1C)NC(=O)NC[C@]2(C[C@@H](CC(C2)(C)C)NC(=O)Nc3cccc(c3C)C)C C59478061
C[C@@H](CCc1ccc(cc1)OC(C)C)NC(=O)C[C@H](c2cccc(c2)Br)NC(=O)N C59780674
Cc1cc2cc3[nH+]c(cc4c(c(c([nH]4)cc5[nH+]c(cc1[nH]2)C=C5C)C)CCC(=O)[O-])C(=C3C)CCC(=O)[O-] C19721276
CC1([C@H](N2[C@@H](S1)[C@@H](C2=O)NC(=O)C3(CCCCC3)[NH3+])C(=O)[O-])C C03830608
CC1(C(=[N+]([C@]\2(N1O)CCCCC/C2=N\NC(=O)N)[O-])c3ccccc3)C C05059247
COc1ccc(cc1OC)[C@H]2c3c(c4ccccc4oc3=O)OC(=C2C(=S)N)N C05514401
Cc1cc(c(c(=S)n1[C@@H]2[C@H]([C@@H]([C@@H]([C@@H](O2)CO)O)O)O)C#N)c3cccc4c3cccc4 C05956090
c1ccc2c(c1)c3c([nH]2)[C@H](N4[C@@H](C3)COC4=O)c5cc(c(c(c5)O)O)O C05957224
c1c2c(cc(c1Cl)S(=O)(=O)N)S(=O)(=O)N[C@@H](N2)CSCC(F)(F)F C01700363
CC1(C(=[N+]([C@]2(N1O)CCCCC2=NNC(=O)N)[O-])c3ccccc3)C C07787385
c1cc(oc1)C/N=C\2/N([C@H]3[C@H]([C@@H](C[C@@H]([C@H]3S2)C(=O)N)O)O)CC4CCCCC4 C08296099
c1ccc(cc1)CNC(=O)[C@@H]2C[C@H]([C@@H]([C@H]3[C@@H]2N(C(=S)N3)c4cccc(c4)C#N)O)O C08254758
CCOc1cc(ccc1O)[C@H]2NC(=O)c3ccccc3N2CC(=O)N C12645374
COC(=O)[C@H]1[C@H](c2c([nH]c(=S)[nH]c2=O)NC1=C)c3ccc(cc3)O C03211161
CNc1nc2c(s1)c3c(c(=O)[nH]2)[C@H](C(=C(O3)N)C#N)c4cccs4 C15082941
Cc1cc(c(c(=S)n1[C@H]2[C@@H]([C@H]([C@@H]([C@H](O2)CO)O)O)O)C#N)c3cccc4c3cccc4 C16958603
Cc1ccc(cc1Cl)NC(=O)C(=O)N/N=C/c2ccc(cc2O)O C04260333
c1cc(ccc1[C@H]2c3c(n[nH]c3OC(=C2C#N)N)c4ccc5c(c4)OCO5)O C06188198
CC1(CC2=C(C(=O)C1)[C@]3(c4ccccc4-c5c3nc(o5)N)C(=O)N2CC(=O)N)C C20568314
CN1CCc2c(s/c(=N\C(=O)c3ccc(cc3)CNC(=O)N)/[nH]2)C1 C23607641
c1c(c[nH]c1C(=O)NNC(=O)CNC(=O)C23CC4CC(C2)CC(C4)C3)Br C24124374
C[C@@H]1[C@H]([C@@]2([C@@H](C2(C)C)[C@H]3[C@]1([C@@H]4C=C(C(=O)[C@]4(CC(=C3)CO)O)C)O)O)OC(=O)C C25726447
C[C@@H]1[C@@H]([C@@]2([C@@H](C2(C)C)[C@@H]3[C@@]1([C@@H]4C=C(C(=O)[C@@]4(CC(=C3)CO)O)C)O)OC(=O)C)O C35050902
C[C@H]1[C@@H]([C@@]2([C@@H](C2(C)C)[C@@H]3[C@@]1([C@@H]4C=C(C(=O)[C@@]4(CC(=C3)CO)O)C)O)OC(=O)C)O C35050904
COc1cc(cc(c1O)Br)[C@@H]2c3c(n[nH]c3OC(=C2C#N)N)c4ccccc4 C35316340
Cc1ccc(cc1)C(=O)[C@H]2[C@@H](NC(=O)N[C@@]2(C(F)(F)F)O)c3ccc(c(c3)OC)O C36056506
c1cc(ccc1NS(=O)(=O)c2c(nc3n2ccs3)NN)I C37556170
CC(=CCc1cc2c(c3c1OC([C@H]([C@H]3O)O)(C)C)O[C@@H]([C@@H](C2=O)O)c4ccc(cc4)O)C C36375405
CO[C@H]1[C@@H]2[C@@H](O[C@@H]1C3C(=C(SC(=C3C#N)N)N)C#N)OC4(O2)CCCCC4 C20840677
C1COCCN1C(=O)NN2SC3=CC=C[C@@H]3NSNSNS2 C39073194
COc1cc(ccc1O)[C@H]2[C@@H]3C(=NC(=NC3=O)N)NC4=C2C(=O)c5c4cccc5 C38989661
c1cc(sc1)[C@H]2CC3=C([C@@H](C4=C(N=N[C@H]4N3)O)c5ccc(c(c5)O)O)C(=O)C2 C39359132
CSc1cccc(c1)NC(=O)/C=C/2\CS[C@@H](N2)NC(=O)c3ccc[nH]c3=O C39590290
C[C@H](C(=O)N1c2ccccc2NC(=O)C1(C)C)Sc3nc([nH]n3)N C14120851
Cc1ccc(nc1)NC(=O)c2c(c\3c(o2)CCC/C3=N\NC(=O)N)C C40824417
COc1cc(ccc1O)[C@@H]2C(=C(NC3=C2C(=O)CCC3)SCC(=O)N)C#N C02321762
C[C@@H]1CC[C@H](CN1C(=O)CCNC(=O)NC23CC4CC(C2)CC(C4)C3)C(=O)N C56017328
COc1ccc(cc1O)[C@@H]2c3c(n[nH]c3OC(=C2C#N)N)c4ccc(cc4)Br C09490000
C[C@H]1CCc2c(sc3c2c(nc(n3)Cn4c(ccc(c4=O)C(=O)N)C(F)(F)F)N)C1 C59124468
COCc1cc(=O)[nH]c(n1)/N=C(/N)\Nc2ccc(c(c2)Cl)Cl C15924292
c1cc(c(cc1[C@@H]2[C@@H]3C(=NN=C3OC(=C2C#N)N)c4ccncc4)O)O C00090523
C[C@@H]1N[C@H](SN1)NC(=O)N2CCC(CC2)n3c4ccccc4[nH]c3=O C63869761
Cc1ccc(o1)C2=[N+]([C@@]\3(CCCCC/C3=N\[NH+]=C(/N)\[S-])N(C2(C)C)O)[O-] C08579539
CN1CC(=O)Nc2c1ccc(c2)C(=O)Nc3ccccc3SCC(=O)N C64760589
c1cc(cc(c1)O)[C@H]2C/C(=C/3\C(=O)NC(=O)N(C3=O)C4CCCCC4)/NN2 C64788462
c1cc(ccc1CNC(=O)NCC(=O)N[C@H]2CCCc3c2ccc(=O)[nH]3)Cl C66605776
C[C@H](c1cccc(c1)S(=O)(=O)NC)Nc2cc(nc(n2)N)Cl C66818277
CC(=O)Nc1cc(c(cc1F)F)NC(=O)N[C@@H]2CCCc3c2ccc(=O)[nH]3 C66981174
CC(=O)Nc1ccc(cc1)NC(=O)C(=O)NC[C@@]2(CCCc3c2cccc3)O C67000276
C[C@@H]1C[C@@H](c2ccccc2N1C(=O)C(=O)N[C@@H](C)Cc3ccc(cc3)O)C(=O)N C67396098
C[C@H]1C[C@H](c2ccccc2N1C(=O)C(=O)N[C@@H](C)Cc3ccc(cc3)O)C(=O)N C67396101
c1ccc2c(c1)C[C@@H]([C@@H]2NC(=O)NCc3cccc(c3)NC(=O)[C@@H]4CCCO4)O C67606662
c1ccc2c(c1)C[C@H]([C@@H]2NC(=O)NCc3cccc(c3)NC(=O)[C@@H]4CCCO4)O C67606663
C[C@H]1[C@H]([C@@H]([C@@H]([C@@H](O1)Nc2cc(cc(c2)Sc3ccccc3)[N+](=O)[O-])O)O)O C04185480
c1ccc2c(c1)Oc3ccc4c(c3S2(=O)=O)c(c[nH]4)/C=N/NC(=O)N C04785858
c1ccc2c(c1)nc3c(c(n(c3n2)N)N)S(=O)(=O)c4ccc(cc4)F C02369238
c1ccc(c(c1)Cc2nnc(n2N)SCc3cc(=O)oc4c3cc(c(c4)O)O)F C03310473
C[C@@H](C(=O)NC(=O)NC12CC3CC(C1)CC(C3)C2)Sc4nnc(n4N)C5CC5 C08526471
C[C@H](C(=O)NC(=O)NC12CC3CC(C1)CC(C3)C2)Sc4nnc(n4N)C5CC5 C08526476
c1cc(c(cc1O)O)C(=O)N/N=C/c2c(ccc3c2c4c(o3)CCCC4)O C01249394
c1ccc2c(c1)c(nc(n2)c3ccc(cc3)Br)SCc4nc(nc(n4)N)N C09646592
C[C@@H]1[C@H]([C@@H]([C@@H]([C@H](O1)Nc2cc(cc(c2)Sc3ccccc3)[N+](=O)[O-])O)O)O C15240623
c1ccc(c(c1)C(=O)NN/C=C\2/C(=O)NC(=S)N(C2=O)c3cccc(c3)Cl)O C02308499
Cc1cccc(c1)CSc2nnc(n2N)c3cnn(c3N)c4ccccc4 C19897490
C[C@H]1[C@@H](C[C@@H]2C[C@H]1C2(C)C)C(=O)N(C)[C@@H](c3c(cc(cc3O)O)O)C(=O)NC(C)(C)C C36525559
CC(=CCc1cc2c(c3c1OC([C@@H]([C@@H]3O)O)(C)C)O[C@@H]([C@@H](C2=O)O)c4ccc(cc4)O)C C36375399
CCOc1ccccc1N2[C@H](N=C([C@@H](C2=O)[C@@H]3c4c(c5ccccc5[nH]4)CCN3)O)O C38964787
c1cc(c(cc1Cl)NC(=O)CSC2=NN[C@@H](N2N)[C@H]3C4=C(CCC4)N=N3)Cl C39016672
COC1=C2Nc3ccccc3C[NH+]2[C@H](C1)C(=O)N(c4ccccc4O)c5ccccc5O C39545405
Cc1cc(c(n1c2ccc(cc2)F)C)C(=O)NCC(=O)Nc3ccc4c(c3)[nH]c(=O)[nH]4 C39559487
CNC(=O)NC(=O)[C@@H](c1ccccc1)OC(=O)c2c(c(c(c(n2)Cl)Cl)N)Cl C39561224
C[NH+]1[C@@H](NN[C@@H]1SCc2[nH]c(=O)c3ccc(cc3n2)C(=O)[O-])c4ccc(cc4)F C39691837
c1ccc(c(c1)Cn2c3ccccc3nc2S[C@H]4[C@H]([C@@H]([C@@H]([C@@H](O4)CO)O)O)O)Cl C39915859
c1ccc2c(c1)nc(n2Cc3ccc(cc3)Cl)S[C@H]4[C@@H]([C@@H]([C@@H]([C@@H](O4)CO)O)O)O C39915861
c1ccc2c(c1)nc(n2Cc3ccc(cc3)Cl)S[C@@H]4[C@H]([C@@H]([C@@H]([C@@H](O4)CO)O)O)O C39915862
c1ccc2c(c1)nc(n2Cc3ccc(cc3)Cl)S[C@H]4[C@H]([C@@H]([C@@H]([C@@H](O4)CO)O)O)O C39915863
C[C@@H](C(=O)Nc1ccc2c(c1)[nH]c(=O)[nH]2)OC(=O)C34C[C@H]5C[C@@H](C3)CC(C5)(C4)O C16870721
Cc1ccc(cc1)Nc2[nH]c(=O)c3c(n2)NC(=O)C[C@H]3C(=O)Nc4ccc(c(c4)Cl)C C40400509
Cc1cccc2c1nc(s2)Nc3c(c(ncn3)N4CCN(CC4)CCO)N C40734413
Cc1c\2c(oc1C(=O)NN)CCC/C2=N\NC(=O)COc3ccc(cc3Cl)Cl C40822107
C[C@@H]1CCc2c(sc3c2c(nc(n3)S[C@H](C)c4nc(nc(n4)N(C)C)N)N)C1 C45599401
Cc1cc(cc(c1)n2c(=O)c(c([nH]c2=O)[O-])[C@H]3c4c(c5cc(ccc5[nH]4)OC)CC[NH2+]3)C C20611523
Cc1ccc2c(c1C)NC(=O)[C@]23[C@H]4[C@@H]([C@@H](N3)CC(=O)N)C(=O)N(C4=O)Cc5ccccc5 C16026187
CCOc1cc(ccc1O)[C@@H]2c3c(n[nH]c3OC(=C2C#N)N)C(C)(C)C C04648311
CCCCN1C(=O)[C@@H]2[C@@H](N[C@@]3([C@@H]2C1=O)c4cc(ccc4NC3=O)Cl)CC(=O)N C20548366
CCCCN1C(=O)[C@@H]2[C@H](N[C@@]3([C@@H]2C1=O)c4cccc(c4NC3=O)Cl)CC(=O)N C20566266
CCCCN1C(=O)[C@@H]2[C@@H](N[C@@]3([C@@H]2C1=O)c4cccc(c4NC3=O)Cl)CC(=O)N C20566269
CCCCN1C(=O)[C@@H]2[C@H](N[C@]3([C@@H]2C1=O)c4ccc(c(c4NC3=O)C)C)CC(=O)N C16024666
CCCCN1C(=O)[C@@H]2[C@@H](N[C@@]3([C@@H]2C1=O)c4ccc(c(c4NC3=O)C)C)CC(=O)N C20566406
c1cc(ccc1c2c(c[nH]n2)[C@H]3c4c(n[nH]c4OC(=C3C#N)N)c5ccc(cc5)Cl)F C00718436
Cc1ccc(cc1)C(=O)NNc2c(c(ncn2)N3CCN(CC3)c4cccc(c4C)C)N C54544265
c1ccc2c(c1)nc3n2[C@H](NC(=[NH2+])N3)c4ccc(cc4)OCCC(=O)[O-] C40156421
C[C@H](C(=O)NC(=O)NC1CC1)OC(=O)c2c(c(c(c(n2)Cl)Cl)N)Cl C24879781
C[C@@H]([C@H]1C[C@@H]([C@@]2(N1)c3cc(ccc3NC2=O)F)C(=O)Nc4cc(ccc4OC)OC)O C59488011
CC(C)(C)C1=NN=C2[C@H]1[C@H](C(=C(O2)N)C#N)c3ccc(cc3)OCC(=O)N C04168453
Cc1ccc(cc1)NC(=O)CN2CCN(CC2)c3cc(c4cc(ccc4[nH+]3)N)C(=O)[O-] C21715382
c1c2c(cc(c1Cl)NC(=O)CNC(=O)NCC3CCCC3)OCC(=O)N2 C50574078
CC1=C([C@@H](C(=C(O1)N)C#N)c2cccc(c2)[C@@H]3C(=C(OC(=C3C(=O)C)C)N)C#N)C(=O)C C66089418
c1ccc2c(c1)CCC[C@@]2(CNc3cc(cc(c3)S(=O)(=O)N)[N+](=O)[O-])O C66859807
c1ccc2c(c1)CCC[C@]2(CNc3cc(cc(c3)S(=O)(=O)N)[N+](=O)[O-])O C66859808
c1ccc2c(c1)CCC[C@]2(CNc3ccc(cc3[N+](=O)[O-])S(=O)(=O)N)O C66859822
CC[C@@H](C)[C@@H](c1[nH]c2ccccc2n1)NC(=O)C3CCC4(CC3)C(=O)NC(=O)N4 C67267986
CCNC(=O)Nc1cccc(c1)NC(=O)c2ccc3c(c2)NC(=O)CN3C C67300250
Cc1cc(=O)oc2c1ccc(c2)O[C@@H]3[C@@H]([C@H]([C@@H]([C@H](O3)CO)O)O)O C04282201
Cc1cc(=O)oc2c1ccc(c2)O[C@@H]3[C@@H]([C@H]([C@H]([C@H](O3)CO)O)O)O C04282235
c1ccc(c(c1)[N+](=O)[O-])S[C@H]2[C@H]([C@@H]([C@@H]([C@@H](O2)CO)O)O)O C04820559
c1c(c(=O)[nH]c(=O)n1[C@@H]2[C@H]([C@@H]([C@@H](O2)CO)O)O)CC(C(F)(F)F)(F)F C05215348
CC1(C(=[N+]([C@@]\2(N1O)CCCC/C2=N\NC(=O)N)[O-])c3ccco3)C C07787382
C[C@]1([C@@]([C@]([C@](O1)(C)n2cc(c(=O)[nH]c2=O)Br)(C)O)(C)O)CO C12358867
c1cc(ccc1[N+](=O)[O-])S[C@H]2[C@@H]([C@@H]([C@@H]([C@@H](O2)CO)O)O)O C12374666
C[C@@H]1[C@H]([C@H]([C@@H]([C@H](O1)Nc2ccc(cc2[N+](=O)[O-])OC)O)O)O C13476133
Cc1cc(=O)oc2c1ccc(c2)O[C@@H]3[C@@H]([C@@H]([C@@H]([C@H](O3)CO)O)O)O C15205952
Cc1cc(=O)oc2c1ccc(c2)O[C@H]3[C@@H]([C@@H]([C@H]([C@@H](O3)CO)O)O)O C02539735
Cc1cc(=O)oc2c1ccc(c2)O[C@@H]3[C@@H]([C@@H]([C@H]([C@H](O3)CO)O)O)O C15206481
c1nc(c2c(n1)n(cn2)[C@H]3C[C@@H](C=C3)COS(=O)(=O)N)N C01639432
c1ccc2c(c1)ccc(n2)C(=O)NNC(=O)c3c(nccn3)N C21438662
c1cc(ccc1CS[C@@H]2[C@H]([C@H]([C@@H]([C@@H](O2)CO)O)O)O)[N+](=O)[O-] C22064602
C[C@H](C(=O)NC(=O)NC)Sc1nnc(n1N)C(F)(F)F C28847788
CCNC(=O)NC(=O)[C@@H](C)Sc1nnc(n1N)C(F)(F)F C28847800
CCNC(=O)NC(=O)[C@H](C)Sc1nnc(n1N)C(F)(F)F C28847801
c1nc2c(c3c(s2)CCC3)c(=O)n1Cc4nc(nc(n4)N)N C31628469
C/C(=N/NC(=O)N)/CCN1Cc2cc3c(cc2[C@@H](C1)O)OCO3 C16932666
CC(C)C[C@@]1([C@@H]2[C@@H]([C@@H]([NH2+]1)c3cc(cc(c3)O)O)C(=O)N(C2=O)C(C)(C)C)C(=O)[O-] C33587739
C1CCC(CC1)n2c(nnn2)SCc3nc(nc(n3)N)N C24506020
Cc1c(cn[nH]1)S(=O)(=O)Nc2cc3c(cc2N)OCCO3 C37730330
c1cc(oc1C[NH3+])c2csc(n2)[N-]S(=O)(=O)c3c[nH]nc3 C37745160
Cc1ccc(cc1)NC(=O)/C(=N\N=C/2\[C@H](NC=N2)C(=O)N)/C#N C39326555
Cn1c(nnc1Sc2cc(nc(n2)N)Cl)CCC(=O)N C43535251
c1cc(ccc1CS[C@H]2[C@@H]([C@H]([C@H]([C@H](O2)CO)O)O)O)[N+](=O)[O-] C44170260
Cn1c(ccn1)NS(=O)(=O)c2c(nc3n2ccs3)NN C44593889
C[C@@]1(CCS(=O)(=O)C1)n2c(nnn2)c3ccc(cc3N)N C44932439
Cc1cc(c(o1)C)C(=O)NNC(=O)c2ccc(c(c2)[N+](=O)[O-])N C45631121
c1cc(c(cc1[N+](=O)[O-])NN)S(=O)(=O)N2CCC[C@@H](C2)O C48967158
CCNC(=O)NNC(=O)CNC(=O)c1ccc(o1)Br C49183682
Cc1c(c(c(c[nH+]1)CO)[C@H]2c3c(nc[nH]3)C[C@@H](N2)C(=O)OC)[O-] C13211775
c1cc(c(cc1N)N)c2nnnn2C[C@H]3CCS(=O)(=O)C3 C50604555
c1cc(c(cc1[N+](=O)[O-])S(=O)(=O)N[C@H]2CCCNC2=O)N C50661722
c1cc(c(cc1S(=O)(=O)N[C@@H]2CCCNC2=O)[N+](=O)[O-])N C50661845
c1cc(ccc1NC(=O)NCCC(=O)N2CCO[C@H](C2)C(=O)N)Br C50845382
C1CO[C@@H](CN1C(=O)CCNC(=O)NC23CC4CC(C2)CC(C4)C3)C(=O)N C50859493
Cn1cc([nH+]c1)S(=O)(=O)[N-]c2ccc(cc2)C/C(=N/O)/N C52096723
Cc1c(c(=O)[nH]c(n1)C)CCC(=O)NNC(=O)c2cc(c[nH]2)Br C57816315
COc1cc(ccc1OCC(=O)N)[C@@H]2CC(=O)N=C3C2=CNN3 C15085256
CC(C)NC(=O)CN1C(=O)[C@@](NC1=O)(C)c2cccc(c2)C(=O)N C60376000
c1cocc1C(=O)NNC(=O)c2cc(cc(c2N)[N+](=O)[O-])F C61483516
c1c(cc(c(c1NN)S(=O)(=O)N2CC[C@@H](C2)O)F)[N+](=O)[O-] C61712753
CCNC(=O)NNC(=O)CN1C(=O)C2(CCCCC2)NC1=O C65190483
C#CCN(Cc1nc(nc(n1)N)N)S(=O)(=O)c2ccccc2 C65233865
Cc1cc(=O)oc2c1ccc(c2)O[C@@H]3[C@H]([C@H]([C@@H]([C@@H](O3)CO)O)O)O C65747722
Cc1cc(=O)oc2c1ccc(c2)O[C@H]3[C@H]([C@H]([C@@H]([C@@H](O3)CO)O)O)O C33358931
C1CCC(CC1)NC(=O)CCNC(=O)C2CCC3(CC2)C(=O)NC(=O)N3 C67269102
Cc1ccc(cc1C(=O)N)NC(=O)NCc2nnc3n2CCCC3 C67310882
c1cc(sc1CNC(=O)Nc2nnc(s2)C(F)F)S(=O)(=O)N C67586057
Cc1cc(=O)oc2c1ccc(c2)O[C@H]3[C@H]([C@@H]([C@@H]([C@@H](O3)C(=O)[O-])O)O)O C04557046
c1cc(c(cc1N[C@@H]2[C@@H]([C@@H]([C@@H](CO2)O)O)O)[N+](=O)[O-])C(=O)[O-] C04981759
c1cc2c(cc(=O)oc2cc1O[C@@H]3[C@@H]([C@@H]([C@@H]([C@@H](O3)C(=O)[O-])O)O)O)C(F)(F)F C05273993
Cc1c(cco1)C(=O)NNS(=O)(=O)c2ccc(c(c2)C(=O)[O-])O C13346792
c1cc2c(cc1Br)c(c[nH]2)O[C@H]3[C@@H]([C@H]([C@@H]([C@H](O3)C(=O)[O-])O)O)O C15020145
c1cc(ccc1[C@@H]2c3c([nH]c(=O)[nH]c3=O)NC4=C2C(=O)CCC4)OCC(=O)[O-] C18199410
c1ccc(c(c1)[C@@H]2c3c([nH]c(=O)[nH]c3=O)NC4=C2C(=O)CCC4)OCC(=O)[O-] C18199442
c1cc(c(cc1O)O)/C=N/n2c(nnc2[S-])c3c4c(n[nH]3)CCC4 C05626216
Cc1cc(n(c(=O)c1)O[C@@H]2[C@@H]([C@H]([C@H]([C@@H](O2)C(=O)[O-])O)O)O)C3CCCCC3 C22054973
c1cc(ccc1/C=C\c2cc(cc(c2)O[C@H]3[C@H]([C@H]([C@@H]([C@@H](O3)C(=O)[O-])O)O)O)O)O C22066299
c1cc(ccc1/C=C/c2cc(cc(c2)O[C@H]3[C@H]([C@H]([C@@H]([C@H](O3)C(=O)[O-])O)O)O)O)O C22066316
c1cc(c(cc1[C@@H]2c3c(=O)[nH]c(nc3OC(=C2C#N)N)[O-])[N+](=O)[O-])Cl C06220257
c1cc(c(cc1N[C@@H]2[C@H]([C@@H]([C@H](CO2)O)O)O)[N+](=O)[O-])C(=O)[O-] C23549959
c1ccc2c(c1)CCN2c3c(c4cc(nc(c4c(n3)N)N)SCC(=O)[O-])C#N C25719235
COc1cc(nc(n1)[N-]S(=O)(=O)c2ccccc2Cl)NN C27834725
c1cc(c(cc1[C@@H]2[C@H](c3cc(c(cc3C(=O)O2)O)O)C(=O)[O-])O)O C33414021
Cc1cc(cc(c1O)[C@H]2c3c(c4ccccc4[nH]3)C[C@H](N2)C(=O)[O-])[N+](=O)[O-] C36368059
Cc1cnc(s1)[N-]S(=O)(=O)c2ccc(c(c2)[N+](=O)[O-])NN C37115624
C[C@@H](C(=O)[O-])Sc1[nH]c(=O)c(c(n1)N)NC(=O)c2ccc(o2)Br C05082429
Cc1c(c(n[nH]1)[O-])[C@H](c2cc(c(cc2O)O)[N+](=O)[O-])C3=C(N=N[C@H]3C)O C39345178
c1cc(ccc1[C@H]([C@H]2C(=O)Nc3nnc(n3N2)N)C(=O)[O-])Cl C39571043
c1cc(c(cc1O)O)/C=N/N2[C@H](NN=C2[S-])[C@@H]3C4=C(CCC4)N=N3 C39593267
Cc1ccc2c(c1)[nH]c(n2)SC[C@@H]3[C@@H](N=NN3c4c(non4)N)C(=O)[O-] C39964314
C1CC[C@H]2[C@H](C1)C[C@@H](N2C(=O)NCCS(=O)(=O)N)C(=O)[O-] C40578949
C[C@H]1c2cc(c(cc2CCN1C(=O)c3cc(=O)[nH]c(n3)[O-])O)O C40816219
c1nc(c2c(n1)n(c(n2)Cl)[C@H]3[C@@H]([C@H]4[C@H](O3)CO[P@](=O)(O4)[S-])O)N C43763849
c1csc2c1[C@H](N(CC2)C(=O)NCCS(=O)(=O)N)C(=O)[O-] C44593255
C[C@@H](c1[n-]nnn1)NS(=O)(=O)c2cc(cc(c2F)Cl)N C44887284
Cc1cc(n(c(=O)c1)O[C@@H]2[C@H]([C@@H]([C@H]([C@@H](O2)C(=O)[O-])O)O)O)C3CCCCC3 C44963031
c1c(cc(c(c1[N+](=O)[O-])NN)Cl)/C(=N/c2nncs2)/[O-] C51088678
Cc1ccc[nH+]c1/N=C(/c2c([nH]c(=S)[nH]c2=O)[O-])\C(=C(/[O-])\OC)\F C54502110
c1cnc(nc1)[N-]S(=O)(=O)c2cc(ccc2NN)[N+](=O)[O-] C37116821
c1cc(c(cc1[N+](=O)[O-])/C=N/NC(=O)c2cc(cc(c2)[N+](=O)[O-])N)[O-] C15774564
C[C@@H]1CN(C[C@@H](O1)C)c2ccc(cc2F)NC(=O)c3c([nH]c(=O)[nH]c3=O)[O-] C58357009
COC(=O)C1=C(Oc2c(c(=O)[nH]c(n2)[O-])[C@@H]1c3ccccc3)N C58950071
Cc1ccc(cc1)[C@@H]2c3c(=O)[nH]c(nc3OC(=C2C(=O)OC)N)[O-] C58950118
c1cc(c(cc1[N+](=O)[O-])[C@H]2c3c(=O)[nH]c(nc3OC(=C2C(=O)N)N)[O-])Cl C58950456
c1c(c(cc(c1F)F)NC(=O)NCCS(=O)(=O)N)C(=O)[O-] C61564782
c1cc(c(c(c1)Br)NC(=O)c2c[nH]c(=O)[nH]c2=O)C(=O)[O-] C62826379
Cc1c(sc(c1C(=O)[O-])NC(=O)NCCS(=O)(=O)N)C C62827862
Cc1[nH+]c(cn1C)S(=O)(=O)[N-]c2cc(ccc2C(=O)[O-])N C62831818
c1ccc2c(c1)nc3n2[C@@H]4[C@H]([C@@H](CC(=O)N4)c5cccc(c5)OCC(=O)N)C(=N3)[O-] C39954891
c1c(nc(nn1)SCC(=O)N[C@H]2[C@H]([C@@H]3CCCC[C@@H]3S2)C(=O)N)[O-] C63767037
CC1=C2[C@H](CC(=O)N[C@@H]2N(N1)c3ccc(nn3)[O-])c4cccc(c4)O C63823044
Cc1nc([nH]n1)SC/C(=C\2/[C@H](N(C(=O)NC2=O)CC(C)C)N)/[O-] C63908595
C[C@@H]1C(=CNN1c2ccc(nn2)[O-])C(=O)NCC(=O)Nc3cccc(c3)C#C C64120283
c1cc(ccc1/C=C/c2cc(cc(c2)O)O)O[C@H]3[C@@H]([C@H]([C@@H]([C@H](O3)C(=O)[O-])O)O)O C33816043
c1cc(c(cc1N2C(=O)C[C@@H](C2=O)Nc3ccc(cc3O)[N+](=O)[O-])O)C(=O)[O-] C16901996
C1CCC(CC1)[NH+]2[C@H]3C(=C(N2)[O-])[C@@H](CC(=O)N3)[C@@H]4C=NN=C4C(=O)[O-] C65381877
C[C@H]1C(=C(NN1CC(=O)[O-])C)NC(=O)c2c(nc3ccccc3[nH+]2)[O-] C65409383
C[C@@H]1[C@@H]([C@@H]([C@@H]([C@@H](O1)Nc2ccc(c(c2)[N+](=O)[O-])Cl)O)O)O C03897426
Cc1cc(c(c(c1)C)NC(=O)CSc2[nH]c3c(n2)c(=O)[nH]c(n3)N)C C04133959
C/C(=N/NC(=O)c1cc(c(c(c1)O)O)O)/c2ccc(cc2)[N+](=O)[O-] C05175710
Cc1c(nnn1c2c(non2)N)/C(=N/N=C/c3ccc(cc3O)O)/C C08442585
Cc1ccc2ccccc2c1CN(c3c(non3)N)/N=N/c4c(non4)N C08935228
CC(C)c1c(nnn1c2c(non2)N)C(=O)N/N=C/c3cccc(c3)O C01869596
c1ccc2c(c1)nc3n2[C@@H](NC(=N3)N)c4ccc(cc4)OCC(=O)N C09318924
Cc1c2c(n[nH]1)OC(=C([C@H]2c3cc(cs3)CSc4nnc(s4)N)C#N)N C12444773
C[C@H](C(=O)N1c2ccccc2NC(=O)C1(C)C)Sc3nc(cc(n3)N)N C07203276
c1cc2c(cc1c3nnc(o3)SCc4nc(nc(n4)N)N)OCO2 C14109737
c1nc(c2c(n1)n(c(n2)Cl)[C@@H]3[C@H]([C@@H]4[C@H](O3)CO[P@@](=S)(O4)O)O)N C14806331
Cc1cc(c(c(=O)[nH]1)C(c2cccc(c2O)OC)c3c(cc([nH]c3=O)C)O)O C16266834
c1cc(c(cc1[N+](=O)[O-])[N+](=O)[O-])Sc2nc(cc(n2)N)N C16385879
CC1=C(C(C(=C(N1)C)C(=O)N)c2cccc(c2)[N+](=O)[O-])C(=O)N C19418608
C[C@@H]1C[C@@H](CN(C1)c2nc(c(c(n2)NCCO)[N+](=O)[O-])N)C C13811305
c1ccc(c(c1)c2nc([nH]n2)SCc3nc(nc(n3)N)N)Br C26468144
c1cc(ccc1c2nc([nH]n2)SCc3nc(nc(n3)N)N)Cl C26490099
Cc1ccc(c(c1)[N+](=O)[O-])NC(=O)CSc2nc([nH]n2)N C10716123
Cc1cc(ccc1NC(=O)CSc2nc([nH]n2)N)[N+](=O)[O-] C10715802
Cc1ccc(c(c1)C)NC(=O)NC(=O)CSc2[nH]c(=O)cc(n2)N C06506436
Cc1cccc(c1NC(=O)CSc2[nH]c(=O)cc(n2)N)[N+](=O)[O-] C23442830
C(C(=O)NC(=O)N)OC(=O)c1c(c(c(c(n1)Cl)Cl)N)Cl C33374338
C\1=C(C=C(C(=O)/C1=C/NNC(=O)c2c(non2)N)Cl)Cl C05567088
C[C@H]1CCCC[C@@H]1NC(=O)NC(=O)CSc2nc([nH]n2)N C06607216
C[C@@H]1CCC[C@@H]([C@@H]1C)NC(=O)NC(=O)CSc2nc([nH]n2)N C10716114
Cc1ccc(cc1)c2nc([nH]n2)SCc3nc(nc(n3)N)N C07113688
c1ccc(c(c1)c2nc([nH]n2)SCc3nc(nc(n3)N)N)F C07183763
c1nc(c2c(n1)n(c(n2)Cl)[C@H]3[C@@H]([C@H]4[C@H](O3)CO[P@@](=S)(O4)O)O)N C38580961
c1ccc(cc1)N2NC(=C3N2N=C(N3)c4cccc(c4)C(=O)[O-])[NH3+] C15226566
Cc1ccc2cccc(c2n1)Nc3c(c(ncn3)NN)[N+](=O)[O-] C40626730
C[C@@H]1CCc2c(c(on2)Nc3c(c(nc(n3)NC)N)[N+](=O)[O-])C1 C41301541
CC(=CCNc1c2c(ncn1)n(cn2)[C@H]3[C@H]([C@H]([C@H](O3)CO)O)O)C C43794266
Cc1cc(cc2c1NNC(=C2Nc3cc(cnc3)F)C(=O)N)S(=O)(=O)C C45349245
CCCc1c2c(n[nH]1)OC(=C([C@]23c4cc(ccc4NC3=O)[N+](=O)[O-])C#N)N C09242539
Cc1ccc(cc1)c2c(nnn2c3c(non3)N)C(=O)N/N=C/c4ccccc4O C01821903
CC(C)c1c(nnn1c2c(non2)N)C(=O)N/N=C(\C)/c3ccccc3O C09360999
CSc1c(c(nc2n1nc(c2/N=N/c3cccc(c3)[N+](=O)[O-])N)N)C#N C16248717
c1cc(cc(c1)NS(=O)(=O)c2cc3c(cc2F)NC(=O)CC3)NC(=O)N C55580764
c1ccc2c(c1)nc3n2[C@H](NC(=N3)N)c4ccc(c(c4)[N+](=O)[O-])O C18053636
CC1=C([C@H](C(=C(O1)N)C(=O)N)c2cccc(c2)[N+](=O)[O-])C(=O)C C58949009
c1cc(ccc1c2nnc(o2)CSc3nc(cc(n3)N)N)[N+](=O)[O-] C31818585
Cc1cc(cc(c1C)S(=O)(=O)N)C(=O)NNC(=O)c2cccc(c2)[N+](=O)[O-] C27743554
Cc1ccc(c(c1)C)CN(c2c(non2)N)/N=N\c3c(non3)N C13132772
C/C(=N\NC(=O)c1c(n(nn1)c2c(non2)N)c3ccccc3)/c4ccccc4O C15884956
Cc1c(c(n[nH]1)O)[C@H](c2cc(c(c(c2)OC)O)[N+](=O)[O-])C3=C(N=N[C@@H]3C)O C39355736
C[C@@H]1[C@@H]2[C@@H](CC(=N[C@@H]2N(N1)c3ccc(=O)[nH]n3)O)c4ccc(c(c4)CO)OC C63818271
CC(C)CNC(=O)NNC(=O)c1cc2cc(ccc2[nH]1)[N+](=O)[O-] C65178500
c1cc2c(cc1NC(=O)CNC(=O)c3cc4c(cc3O)CCCC4)[nH]c(=O)[nH]2 C65617556
C[C@@H]1CCCC[C@]12C(=O)N(C(=O)N2)CC(=O)NNC(=O)NC3CCCC3 C65918948
c1cc(cc(c1)NC(=O)N)CNC(=O)c2cc(cc3c2OCCO3)[N+](=O)[O-] C66626724
CC(C)CCNC(=O)[C@H](c1ccco1)N(c2cccc(c2)O)C(=O)c3c(c(ns3)C(=O)N)N C06134607
Cc1ccc(cc1C)NC(=O)COC(=O)c2cc(oc2C)[C@H]([C@@H]([C@@H](CO)O)O)O C06940483
c1cc(ccc1CCC(=O)c2c(cc(cc2O[C@H]3[C@H]([C@H]([C@H]([C@@H](O3)CO)O)O)O)O)O)O C08602675
C1CCN(CC1)c2nc(nc(n2)N3CCCCC3)N/N=C/[C@@H]([C@H]([C@@H]([C@@H](CO)O)O)O)O C08872275
Cc1ccc(cc1C)NC(=O)COC(=O)c2cc(oc2C)[C@@H]([C@@H]([C@@H](CO)O)O)O C06940481
Cc1ccc(o1)[C@H](C(=O)NCCOC)N(c2ccc3c(c2)OCO3)C(=O)c4c(c(ns4)C(=O)N)N C12467550
c1ccc(c(c1)NC(=O)CCCC[C@H]2[C@H]3[C@@H](CS2(=O)=O)NC(=O)N3)SCC(=O)N C12769318
Cc1coc2c1cc3c(c(c(=O)oc3c2C)CCC(=O)N(C)C[C@@H]([C@@H]([C@H]([C@H](CO)O)O)O)O)C C12892797
CN(C[C@@H]([C@H]([C@H]([C@H](CO)O)O)O)O)C(=O)COc1ccc2c3ccccc3c(=O)oc2c1 C12896400
CN(C)c1ccc(cc1)/C=N/Nc2nc3c(=O)[nH]c(nc3n2[C@H]4[C@H]([C@@H]([C@H](O4)CO)O)O)N C13425181
c1cc(ccc1CCC(=O)c2c(cc(cc2O[C@@H]3[C@H]([C@H]([C@@H]([C@H](O3)CO)O)O)O)O)O)O C13521027
c1ccc2c(c1)[nH]c(=O)c(n2)/C(=N\NC(=O)c3ccc(cc3)[N+](=O)[O-])/[C@@H]([C@H](CO)O)O C15774938
c1cc2c(ccc3c2c(c1)C(=O)N(C3=O)/N=C/c4ccc(cc4O)O)NC(CO)(CO)CO C16431508
COc1cc2c(c(c1)O[C@H]3[C@@H]([C@H]([C@@H]([C@H](O3)CO)O)O)O)C(=O)C[C@H](O2)c4ccc(cc4)O C16951757
c1ccc2c(c1)NC(=O)[C@H]([S@@]2=O)/C(=N/NC(=S)NN)/C(=O)Nc3cc(ccc3Cl)Cl C16957772
Cc1cccc(n1)CSc2c3c(nc(n2)N)n(cn3)[C@@H]4[C@H]([C@@H]([C@H](O4)CO)O)O C16990177
CCN(CC)S(=O)(=O)c1cccc(c1)c2nnc(n2N)S[C@@H](C)C(=O)NC(=O)N C20894667
CCC(=O)NNC(=O)CSc1nnc(n1N)N/N=C/c2c(nn(c2C)C(C)C)C C20912059
c1cc(ccc1[C@H](CC(=O)OCC(=O)Nc2c(c3c(s2)CCC3)C(=O)N)NC(=O)N)Cl C20973350
CC(C)[NH2+]C[C@H](COc1cccc2c1cccc2)O[C@H]3[C@H]([C@@H]([C@H]([C@@H](O3)C(=O)[O-])O)O)O C21981333
C[NH+](C)C[C@@H](c1ccc(cc1)O[C@H]2[C@H]([C@@H]([C@@H]([C@H](O2)C(=O)[O-])O)O)O)C3(CCCCC3)O C22056439
CC(C)[NH2+]C[C@@H](COc1ccc(c2c1cccc2)O[C@@H]3[C@@H]([C@@H]([C@H]([C@@H](O3)C(=O)[O-])O)O)O)O C22061115
c1ccc2c(c1)NC(=O)[C@H]([S@]2=O)/C(=N\NC(=S)NN)/C(=O)Nc3cc(ccc3Cl)Cl C17211620
CC(C)(C)N1C(=O)[C@H]2[C@@H]([NH2+][C@@]([C@@H]2C1=O)(CCCNC(=O)N)C(=O)[O-])c3ccc(cc3)Br C33703730
CCCCN1C(=O)[C@H]2[C@@H]([NH2+][C@@]([C@@H]2C1=O)(CCCNC(=O)N)C(=O)[O-])c3ccc(cc3)Br C33717842
CN(C)c1ccc(cc1)/C=N\Nc2nc3c(=O)[nH]c(nc3n2[C@@H]4[C@@H]([C@@H]([C@@H](O4)CO)O)O)N C33764918
CN(C)c1ccc(cc1)/C=N\Nc2nc3c(=O)[nH]c(nc3n2[C@H]4[C@@H]([C@@H]([C@@H](O4)CO)O)O)N C33764919
C(C(=O)Nc1c(non1)NC(=O)CSc2nnc(s2)N)Sc3nnc(s3)N C35163843
c1cc(ccc1CCC(=O)c2c(cc(cc2O[C@H]3[C@H]([C@@H]([C@@H]([C@@H](O3)CO)O)O)O)O)O)[N+](=O)[O-] C35645831
CN(C[C@H]([C@@H]([C@@H]([C@@H](CO)O)O)O)O)C(=O)COc1ccc2c3ccccc3c(=O)oc2c1 C36369722
C[C@@H]([C@@H]1C(=O)N[C@@](C(=O)N[C@@H](C(=O)O1)Cc2ccccc2)(C)CO)[C@@H](C)NC(=O)N C37538176
C[C@H]([C@H]1C(=O)N[C@@](C(=O)N[C@@H](C(=O)O1)Cc2ccccc2)(C)CO)[C@@H](C)NC(=O)N C37538182
COc1c(cc(c2c1O[C@H](CC2=O)c3ccccc3)O)O[C@@H]4[C@@H]([C@@H]([C@@H]([C@@H](O4)CO)O)O)O C36374612
COc1c(cc(c2c1O[C@@H](CC2=O)c3ccccc3)O)O[C@@H]4[C@@H]([C@@H]([C@@H]([C@@H](O4)CO)O)O)O C36374609
C[C@@H](C[C@H](C)OC(=O)/C=C/c1ccc(cc1)O)O[C@H]2[C@@H]([C@H]([C@@H]([C@H](O2)CO)O)O)O C31168775
c1cc(c(cc1CCO[C@H]2[C@@H]([C@H]([C@@H]([C@H](O2)CO)OC(=O)/C=C/c3ccc(c(c3)O)O)O)O)O)O C31156700
c1cc(oc1)CNC(=O)NC(=O)COC(=O)C[C@@H](c2ccc(cc2)Cl)NC(=O)N C04195418
c1cc(oc1)CN([C@@H](c2ccc(cc2)O)C(=O)NC[C@@H]3CCCO3)C(=O)c4c(c(ns4)C(=O)N)N C12474123
CC1=C[C@@H](N=N1)[C@H]2NN[C@@H](N2N)SCC(=O)Nc3ccc(cn3)Br C38999064
CC(=O)N[C@]1(C2=C(NC(=O)N([C@H]2NC1=O)CCc3c[nH]c4c3cc(cc4)F)O)C(F)(F)F C39000544
CCOC(=O)c1c(oc(c1C(=O)N)NC(=O)[C@@H](C)n2c(nnc2SCC)N)C C40172497
CC[C@@H](C(=O)Nc1c(c2c(s1)CCCC2)C(=O)N)n3c(nnc3SCC#N)N C40173509
c1ccc2c(c1)cc(o2)[C@@H]3[C@H]4[C@@H](C(=O)N(C4=O)C5CCCCC5)[C@@]([NH2+]3)(CCCNC(=O)N)C(=O)[O-] C33910434
CCc1cccc(c1N2C(=O)[C@H]3[C@@H]([NH2+][C@@]([C@@H]3C2=O)(CCCNC(=O)N)C(=O)[O-])c4cccs4)CC C43221924
c1cc(ccc1CCC(=O)c2c(cc(cc2O[C@H]3[C@H]([C@@H]([C@H]([C@@H](O3)CO)O)O)O)O)O)O C44021884
c1cc(ccc1C(=O)OCC2=C[C@@H]([C@H]3[C@@H]2[C@@H](OC=C3)O[C@H]4[C@H]([C@@H]([C@@H]([C@@H](O4)CO)O)O)O)O)O C44166813
c1cc(c(cc1/C=C/C(=O)O[C@@H]2[C@H]([C@@H]([C@H](O[C@H]2O[C@H]3CCCC[C@@H]3O)CO)O)O)O)O C49601720
Cc1cc(c(cc1C)Br)N2C(=O)/C(=C\NC(CO)(CO)CO)/C(=O)NC2=O C19596852
Cc1c2c(c(c(c1OC)C/C=C(\C)/CCC(=O)O[C@H]3[C@H]([C@@H]([C@@H]([C@@H](O3)CO)O)O)O)O)C(=O)OC2 C65747905
CCOc1cc(ccc1O)[C@H]2C(=C(NC(=O)N2)CN3CCC(CC3)C(=O)N)C(=O)OC C67285647
COc1cc(ccc1C(=O)N[C@@H]2C=C(C[C@H]([C@@H]2O)O)C(=O)NCCCC(=O)OC)SC C03838469
COC(=O)c1c2c(sc1NC(=O)C(=O)N/N=C/c3cccc(c3)OCC(=O)N)CCCC2 C09159336
CCn1c(nnc1SCC(=O)NN2C(=O)C3(CCCCC3)NC2=O)CCC(=O)N C09455476
C[C@]1(C(=O)N(C(=O)N1)CC(=O)Nc2ccccc2SCC(=O)N)c3cccc(c3)n4cnnn4 C09531191
C[C@H](C(=O)NC(=O)NC)OC(=O)c1ccc(cc1)C(=O)O[C@H](C)C(=O)NC(=O)NC C09960467
Cc1ccc2c(c1)/C(=N\O[C@@H]3[C@@H]([C@@H]([C@@H]([C@@H](O3)CO)O)O)NC(=O)C)/C(=O)N2CCOc4ccccc4C C10271818
CCCCn1c(c(c(=O)[nH]c1=O)N(CCOC)CC(=O)N[C@H]2CCCc3c2cccc3)N C10565741
CC(C)C[C@@H](C(=O)O[C@@H](C(C)C)C(=O)NC(=O)N)NC1=NS(=O)(=O)c2c1cccc2 C10850013
CCCn1c(c(c(=O)[nH]c1=O)N(CCOC)C(=O)CCC(=O)Nc2ccc(cc2)C)N C13057387
c1cc(cnc1)[C@H](CC(=O)[O-])NC(=O)CNC(=O)CCCc2ccc3c([nH+]2)NCCC3 C13436045
Cc1c(c(=O)[nH]c(n1)N2CCOCC2)CCC(=O)NNC(=S)NC[C@@H]3CCCO3 C14332901
Cc1c(c(=O)[nH]c(n1)N2CCOCC2)CCC(=O)NNC(=S)NC[C@H]3CCCO3 C14332902
Cc1ccc(cc1C)S(=O)(=O)NCC(=O)NCC(=O)NNC(=O)c2cc(oc2C)C C03311062
CCN(c1c(n(c(=O)[nH]c1=O)Cc2ccccc2)N)C(=O)CCNC(=O)c3ccco3 C14584262
CCCCn1c(c(c(=O)[nH]c1=O)N(C)C(=O)CCNC(=O)c2ccc(cc2)C(C)(C)C)N C14654951
CCNC(=O)NC(=O)[C@@H](C)OC(=O)c1ccc(cc1)C(=O)O[C@H](C)C(=O)NC(=O)NCC C15180609
c1ccc(cc1)CO[C@@H]2[C@H]([C@H]([C@@H]([C@H](O2)CO)O)O)Nc3ccc(cc3[N+](=O)[O-])[N+](=O)[O-] C19926186
Cc1c(c(n(n1)C(C)C)C)/C=N/Nc2[nH]nc(n2)SCC(=O)NNC(=O)C(C)(C)C C20905223
CC(C)n1cc(cn1)/C=N/Nc2nnc(n2N)SCCC(=O)Nc3ccc(cc3)[N+](=O)[O-] C20921323
C[C@H](C(=O)Nc1ccc(c(c1)[N+](=O)[O-])F)OC(=O)C[C@@H](c2ccc(cc2)Cl)NC(=O)N C21126014
c1ccc(c(c1)[C@H](CC(=O)OCC(=O)Nc2ccc(cc2[N+](=O)[O-])Cl)NC(=O)N)Cl C21139138
Cc1c(c([nH]c1C(=O)[C@@H](C)OC(=O)C[C@H](c2ccc(cc2)Cl)NC(=O)N)C)C(=O)OC C21178076
CC(C)[C@H](C(=O)NC(=O)N)OC(=O)/C=C/c1ccc(cc1)S(=O)(=O)NCc2ccco2 C22571862
c1cc(c(cc1S(=O)(=O)N2CCCCC2)[N+](=O)[O-])NCCCc3c(c([nH]n3)N)C#N C22802115
CCN(CC)C(=O)CSc1nnc(n1N)SCC(=O)N2CCC[C@@H](C2)C(=O)N C24145636
CC(C)Cn1c(c(c(=O)n(c1=O)C)C(=O)COC(=O)c2ccc(cc2N)[N+](=O)[O-])N C25018388
Cn1ccc(c(c1=O)O)C(=O)NCCCCCCNC(=O)c2ccn(c(=O)c2O)C C26576983
Cc1ccc(cc1)c2nn(c(=S)n2CC(C)C)[C@H]3[C@@H]([C@H]([C@@H]([C@H](O3)CO)O)O)NC(=O)C C32594302
CC[C@@H](C)n1c(nn(c1=S)[C@H]2[C@@H]([C@H]([C@@H]([C@H](O2)CO)O)O)NC(=O)C)COc3cccc(c3)C C32594336
CC(C)Cn1c(c(c(=O)[nH]c1=O)N(CCOC)C(=O)CCC(=O)Nc2ccccc2)N C13041176
Cc1c2c(=O)n(c(=O)n(c2sc1C(=O)NN)CC(=O)NC3CCCCC3)CC(=O)N4CCCC4 C34783091
c1ccc(cc1)CO[C@H]2[C@@H]([C@@H]([C@@H]([C@@H](O2)CO)O)O)Nc3ccc(cc3[N+](=O)[O-])[N+](=O)[O-] C35240696
CC(=O)Nc1c(c(=O)[nH]c(n1)SCC(=O)NC[C@H]2CCCO2)NC(=O)c3cccs3 C17967531
CC1=C(C(=O)N[C@H](N1)O)CSc2nnc(o2)[C@H](CC(C)C)NC(=O)OC(C)(C)C C38581245
C[C@H]1[C@@H]([C@@H](N(N1)c2ccccc2)Cl)/C=N/NC(=O)CCN[C@@H]3C(=O)NC(=O)N=N3 C38810931
CCOC[C@@H]1NN[C@@H](S1)NC(=O)[C@@H]2CC(=O)N(C2)CCc3c[nH]c4c3cc(cc4)OC C39252323
CCOc1ccc(cc1)N2[C@@H](NN=C2SCC(=O)NC[C@@H]3CCCO3)Cc4cc(=O)[nH]c(=O)[nH]4 C39362570
c1ccc(cc1)CO[C@H]2[C@H]([C@@H]([C@H]([C@@H](O2)CO)O)O)Nc3ccc(cc3[N+](=O)[O-])[N+](=O)[O-] C44530324
c1ccc2c(c1)C(=NS2(=O)=O)NCCC(=O)Nc3ccc(cc3)NC(=O)NCc4ccco4 C45873272
c1ccc(c(c1)C(=O)OCC(=O)Nc2cccc(c2)S(=O)(=O)/N=C\3/CCCN3)NCCO C09162904
COc1ccc(cc1OC)CCN2C(=O)[C@@H]3[C@H](N[C@]4([C@@H]3C2=O)c5ccccc5NC4=O)CCC(=O)N C16024952
CC(C)(C)NC(=O)NC(=O)COC(=O)/C=C/C(=O)OCC(=O)NC(=O)NC(C)(C)C C34887956
CCN(c1c(n(c(=O)[nH]c1=O)Cc2ccccc2)N)C(=O)COC(=O)c3cccc(c3)O C21939389
CCn1c(=O)c(c(n(c1=O)Cc2ccccc2)N)C(=O)COC(=O)c3ccc(cc3O)O C22055501
C[C@@H](C(=O)NC(=O)NC(C)C)OC(=O)/C=C/C(=O)O[C@@H](C)C(=O)NC(=O)NC(C)C C58149208
CCc1nnc(s1)NC(=O)CSc2nc([nH]n2)N/N=C/c3cc(ccc3O)[N+](=O)[O-] C58997507
Cc1c(c(n(n1)CC=C)C)/C=N/Nc2[nH]nc(n2)SCC(=O)NNC(=O)C(C)C C59831519
C[C@H](C(=O)NNC(=O)C1CCC1)Sc2[nH]nc(n2)N/N=C/c3ccc(cc3)[N+](=O)[O-] C59878433
CCn1c(=O)c(c(n(c1=O)Cc2ccccc2)N)C(=O)COC(=O)c3c(noc3N)C C59953933
Cc1c(cco1)[C@H]2NN[C@@H](O2)SCC(=O)N[C@@H](CC3=c4ccccc4=[NH+]C3)C(=O)[O-] C64684461
CC(C)C[C@@H](C(=O)N)NC(=O)[C@@H]1C[C@@H](CN1C(=O)C=C(C)C)NC(=O)Nc2cccc(c2)SC C03839085
CC(=CC(=O)N1CC[C@@H]([C@H]1C(=O)N[C@@H](Cc2cccs2)C(=O)N)NC(=O)NCC=C)C C03839140
CC(=CC(=O)N1CC[C@@H]([C@H]1C(=O)N[C@H](Cc2ccccc2)C(=O)N)NC(=O)NCC=C)C C03839153
COc1cc(ccc1C(=O)N[C@@H]2C=C(C[C@H]([C@@H]2O)O)C(=O)N[C@H](Cc3ccccc3)C(=O)N)SC C03840089
CC(C)[C@H](C(=O)N)NC(=O)[C@@H]1[C@H](CCN1C(=O)CSC)NC(=O)Nc2cccc(c2)SC C04151639
CC(C)CCNC(=O)[C@@H](c1ccc(cc1)O)N(c2cccc(c2)F)C(=O)c3c(c(ns3)C(=O)N)N C06134216
CCC(C)(C)NC(=O)[C@@H](c1ccc(o1)C)N(Cc2ccc(cc2)F)C(=O)c3c(c(ns3)C(=O)N)N C06462111
CCC(C)(C)NC(=O)[C@@H](c1ccc(o1)C)N(Cc2ccccc2)C(=O)c3c(c(ns3)C(=O)N)N C06462116
CCC(C)(C)NC(=O)[C@@H](c1ccc(o1)C)N(Cc2ccccc2F)C(=O)c3c(c(ns3)C(=O)N)N C06462118
CCOc1ccccc1N([C@H](c2ccc(o2)C)C(=O)NC(C)(C)C)C(=O)c3c(c(ns3)C(=O)N)N C06631482
COCCNC(=O)[C@@H](c1ccc(cc1)F)N(C2CCCC2)C(=O)c3c(c(ns3)C(=O)N)N C06904925
C/C(=N\Nc1nc2c(ncnc2n1[C@H]3[C@@H]([C@@H]([C@@H](O3)CO)O)O)N)/Cc4ccccc4 C09975258
Cc1ccc(o1)[C@@H](C(=O)NCCOC)N(c2ccc3c(c2)OCO3)C(=O)c4c(c(ns4)C(=O)N)N C12467545
CC(C)C[C@H](C(=O)NC(C)(C)C)N(Cc1ccco1)C(=O)c2c(c(ns2)C(=O)N)N C06190444
Cc1ccc(cc1)[C@@H](C(=O)NCCC(C)C)N(c2cccc(c2)O)C(=O)c3c(c(ns3)C(=O)N)N C12479629
Cc1c(c(n[nH]1)c2ccc(cc2O)O[C@H]3[C@H]([C@@H]([C@@H]([C@H](O3)CO)O)O)O)c4ccc5c(c4)OCCO5 C12654744
c1cc(cc(c1)F)N([C@@H](c2ccco2)C(=O)NC[C@H]3CCCO3)C(=O)c4c(c(ns4)C(=O)N)N C12706304
Cc1ccc(c(c1)N(CC(=O)NCCC(C)C)C(=O)c2c(c(ns2)C(=O)N)N)OC C12711550
Cc1ccc(cc1)N([C@@H](c2ccc(o2)C)C(=O)NCCC(C)C)C(=O)c3c(c(ns3)C(=O)N)N C12715104
Cc1c(c(n[nH]1)c2ccc(cc2O)O[C@H]3[C@H]([C@@H]([C@@H]([C@@H](O3)CO)O)O)O)c4ccc5c(c4)OCCO5 C08740244
c1ccc(cc1)Cn2c(c(c(=O)[nH]c2=O)N(CCO)Cc3nc4ccc(cc4n3CCO)Cl)N C12548243
CC(C)(C)NS(=O)(=O)c1ccc(c(c1)[N+](=O)[O-])NCCCc2c(c([nH]n2)N)C#N C16737833
c1ccc(c(c1)NC(=O)CCSc2nnc(n2N)N/N=C/c3cccc(c3)O)[N+](=O)[O-] C20915330
c1ccc2c(c1)ccc(c2/C=N/Nc3nnc(n3N)SCCC(=O)Nc4ccccn4)O C20916728
c1ccc2c(c1)ccc(c2/C=N/Nc3nnc(n3N)SCCC(=O)NCc4ccco4)O C20916853
Cc1ccc(c(c1)C)NS(=O)(=O)c2ccc(cc2)NC(=O)CCSc3nnc(n3N)NN C20922745
CCCCn1c(c(c(=O)[nH]c1=O)N(CC)Cc2ccc(cc2[N+](=O)[O-])C(=O)N)N C24956272
Cc1ccc(cc1S(=O)(=O)Nc2ccccc2OC)NC(=O)C[C@H](c3cccs3)NC(=O)N C28026020
Cc1ccc(cc1S(=O)(=O)Nc2ccccc2OC)NC(=O)C[C@@H](c3cccs3)NC(=O)N C28026024
c1cc(ccc1COC(=O)c2ccc(cc2)O)O[C@H]3[C@@H]([C@H]([C@@H]([C@H](O3)CO)O)O)O C31165501
c1ccc(cc1)CCCCc2c(nc([nH]c2=O)N)C(=O)NNS(=O)(=O)c3ccccc3 C09716022
c1cc(c(c(c1)O[C@@H]2[C@H]([C@@H]([C@@H]([C@@H](O2)CO)O)O)O)C(=O)CCc3ccc(cc3)O)O C34864257
c1cc(ccc1OCC(=O)c2ccc(cc2O)O[C@H]3[C@@H]([C@@H]([C@@H]([C@@H](O3)CO)O)O)O)F C34898314
CC(C)[NH2+]C[C@@H](COc1cccc2c1cccc2)O[C@H]3[C@H]([C@H]([C@@H]([C@@H](O3)C(=O)[O-])O)O)O C35653053
CC(C)(C)CC(C)(C)NC(=O)[C@@H](c1c(cc(cc1O)O)O)N(Cc2ccco2)C(=O)[C@@H]3CCC(=O)N3 C36504533
CCCCNC(=O)[C@H](c1c(cc(cc1O)O)O)N(Cc2ccco2)C(=O)[C@@H]3CCC(=O)N3 C36504536
CCCN([C@@H](c1c(cc(cc1O)O)O)C(=O)NC(C)(C)C)C(=O)[C@@H]2CCC(=O)N2 C36575671
c1cc(ccc1NCCCC(=O)NCC(=O)Nc2ccc3c(c2)[nH]c(=O)[nH]3)[N+](=O)[O-] C39559553
CCOC(=O)c1ccc(cc1)NC(=O)CS[C@@H]2NN[C@@H](N2N)[C@@H]3C=C(N=N3)c4ccc(cc4)C C39007761
C[C@H]1CCCN(C1)c2nc(c(c(n2)Nc3c(c4c(s3)CCC4)C(=O)N)[N+](=O)[O-])N C41301864
Cc1ccccc1N2C(=O)[C@H]3[C@H]([NH2+][C@@]([C@@H]3C2=O)(CCCNC(=O)N)C(=O)[O-])c4cccc5c4cccc5 C43221909
Cc1c(c(n[nH]1)c2ccc(cc2O)O[C@@H]3[C@@H]([C@@H]([C@@H]([C@@H](O3)CO)O)O)O)c4ccc5c(c4)OCCO5 C08740058
CCOC(=O)[C@H]1[C@@H](N(NN1)c2c(non2)N)CSc3[nH]c4cc(ccc4n3)OC C39205287
CCOC(=O)[C@@H]1[C@H](N(NN1)c2c(non2)N)CSc3[nH]c4cc(ccc4n3)OC C39205288
c1ccc(c(c1)/C=C\2/C(=O)N(C(=O)S2)CCNC(=O)CSc3nc(cc(n3)N)N)F C14131998
CC(=O)Nc1ccc(cc1)NC(=O)CSc2nc([nH]n2)N/N=C/c3cc(ccc3O)[N+](=O)[O-] C59813265
c1c(cc(c(c1/C=N/Nc2[nH]nc(n2)SCC(=O)NCCO)O)Cl)Cl C59815644
C[C@H](C(=O)NNC(=O)C(C)C)Sc1nc([nH]n1)N/N=C/c2cc(ccc2O)[N+](=O)[O-] C59878737
C[C@H]1[C@@H](C(=Nc2n1nc(n2)N)C)CCC(=O)NCCCCCc3c(c(n[nH]3)N)C#N C39932294
CC(C)[NH2+]C[C@H](COc1cccc2c1cccc2)O[C@H]3[C@@H]([C@@H]([C@@H]([C@@H](O3)C(=O)[O-])O)O)O C65748514
CC(C)C[C@@H](C(=O)N)NC(=O)[C@@H]1C[C@@H](CN1C(=O)c2ccco2)NC(=O)c3ccco3 C03838396
CC(C)[C@H](C(=O)NC(=O)N)OC(=O)Cc1ccc(cc1)NS(=O)(=O)c2cccc(c2)C(F)(F)F C06144761
c1ccc(cc1)OCC(=O)NCC(=O)OCC(=O)Nc2c(c3c(s2)CCCC3)C(=O)N C08624932
C[C@@H](C(=O)OCC(=O)Nc1c(ccs1)C(=O)N)NC(=O)/C=C/c2ccc(cc2)OC C08825304
Cc1ccccc1N2C[C@@H](CC2=O)C(=O)Nc3nnc(s3)SCC(=O)Nc4ccc(cc4)C(=O)N C08904947
COC(=O)N1CCc2c(sc(c2C(=O)N)NC(=O)c3ccccc3NS(=O)(=O)c4ccccc4)C1 C09325352
CCN(c1c(n(c(=O)[nH]c1=O)Cc2ccccc2)N)C(=O)CSc3[nH]c(nn3)c4ccccc4F C09837075
Cc1ccccc1NC(=O)CN2C(=O)/C(=C/c3cn(c4c3cccc4)CC(=O)N)/NC2=O C08995428
COc1ccc(cc1OC)/C=C/C(=O)NC(=S)NNC(=O)CNC(=O)C2CCCCC2 C09973088
CCOc1ccccc1C(=O)NCC(=O)NNC(=O)c2c(cn(n2)c3ccccc3)O C10159654
CCOC(=O)[C@H](C(=O)C)Sc1[nH]c(=O)c(c(n1)N)NC(=O)c2ccc(o2)Br C10243576
CCN(C[C@H](COc1ccc(cc1)C#N)O)c2c(n(c(=O)[nH]c2=O)Cc3ccccc3)N C10431794
Cc1c(n(c(c1C#N)NC(=O)COC(=O)C[C@@H](c2ccccc2)NC(=O)N)Cc3ccc(cc3)F)C C11940630
CCCCn1c(c(c(=O)[nH]c1=O)N(CC(C)C)C(=O)CCC(=O)NC2CCCCCCC2)N C12607666
Cc1cc(cc(c1)NC(=O)CCC(=O)N(CC(C)C)c2c(n(c(=O)[nH]c2=O)CC(C)C)N)C C13040706
C[C@H]1C[C@H](n2c(c(cn2)C(=O)NNC(=S)Nc3ccc(cc3OC)OC)N1)C(F)(F)F C02793722
CCNNC(=O)[C@H]1[C@@H]([C@H](c2cc3c(cc2[C@@H]1c4cc(c(c(c4)OC)OC)OC)OCO3)O)CO C14676558
Cc1ccc(c(c1)C)C(=O)NNC(=O)[C@H](C)NS(=O)(=O)c2ccc(cc2)NC(=O)C C14802472
CCOc1ccccc1C(=O)NCC(=O)O[C@@H](C)C(=O)Nc2c(ccs2)C(=O)N C16710612
C[C@@H](C(=O)Nc1c(ccs1)C(=O)N)OC(=O)CNS(=O)(=O)/C=C/c2ccccc2 C16771159
C[C@@H](C(=O)NNC(=O)CN1CCCc2c1cccc2)NS(=O)(=O)c3ccc(cc3)NC(=O)C C17402026
CCCCn1c(c(c(=O)[nH]c1=O)N(CC)C(=O)CSc2ccc(cc2)NC(=O)C)N C19009199
CC(=C1CCOC1=O)NNC(=O)[C@H](c2c3ccccc3c(=O)[nH]n2)NC(=O)c4ccccc4 C20157777
Cc1ccc(cc1C)S(=O)(=O)NCC(=O)OCC(=O)Nc2c(c3c(s2)CCCC3)C(=O)N C20822816
Cc1c(c(n(n1)C(C)C)C)/C=N/Nc2nnc(n2N)SCC(=O)Nc3ccc(c(c3)F)F C20911513
Cc1c(c(n(n1)C(C)C)C)/C=N/Nc2nnc(n2N)SCC(=O)NC3CCCC3 C20911533
COCCn1c(c(c(=O)[nH]c1=O)C(=O)CSc2[nH]nc(n2)c3ccccc3Br)N C24786809
Cc1ccc(o1)/C=C/c2[nH]nc(n2)SCC(=O)c3c(n(c(=O)[nH]c3=O)CC(C)C)N C25079373
CNS(=O)(=O)c1ccc(c(c1)[N+](=O)[O-])NCCc2ccc(s2)S(=O)(=O)N C32927092
CC(C)Cn1c(c(c(=O)[nH]c1=O)N(CC(C)C)C(=O)CN2CCN(CC2)c3ccc(cc3)O)N C36308229
CC1=C([C@H](N2C(=N1)N=C(N2)CCCO)c3ccc(c(c3)OC)OCc4ccccc4)C(=O)N C11859428
Cc1cccc(c1)N2[C@@H](NN=C2SCC(=O)NCc3ccco3)Cc4cc(=O)[nH]c(=O)[nH]4 C39361751
CCCn1c2ccccc2n(c1=O)CCC(=O)NCC(=O)Nc3ccc4c(c3)[nH]c(=O)[nH]4 C39558959
c1ccc(cc1)C2=NN=C(C2)C(=O)NNC(=O)CNC(=O)CNC(=O)c3ccc(cc3Cl)Cl C39612301
Cc1c(c(=O)[nH]c(n1)SCC(=O)N(CCC(=O)N)c2ccccc2)CCC(=O)O C13451218
COc1ccccc1OCCCn2c3ccccc3nc2S[C@H]4[C@H]([C@@H]([C@@H]([C@@H](O4)CO)O)O)O C39916027
c1ccc2c(c1)N(C[C@@H](O2)C(=O)N)C(=O)COC(=O)CCNC(=O)NC34CC5CC(C3)CC(C5)C4 C45353397
C[C@@H]1CCCC[C@@H]1NC(=O)CN(CCCOC)c2c(n(c(=O)[nH]c2=O)Cc3ccccc3)N C45841775
CC1CCC(CC1)NC(=O)CN(CCOC)c2c(n(c(=O)[nH]c2=O)Cc3ccccc3)N C45873455
Cc1cc(c2c(c1)[C@@]3([C@H]4[C@@H]([C@@H](N3)CC(=O)N)C(=O)N(C4=O)CCc5ccc(c(c5)OC)OC)C(=O)N2)C C20611968
CNc1ccc(cc1C(=O)OCC(=O)Nc2c(c3c(s2)CCC3)C(=O)N)[N+](=O)[O-] C17051154
CCNC(=O)NC(=O)COc1cc(c(cc1Cl)Cl)OCC(=O)NC(=O)NCC C23046171
CCCn1c(c(c(=O)[nH]c1=O)C(=O)CN(C)[C@@H](C)c2cccc(c2)NC(=O)c3ccccc3)N C57763562
CCOc1ccc(cc1S(=O)(=O)N(C)C)NC(=O)C[C@@H](c2ccccc2C)NC(=O)N C32421723
CCOc1ccc(cc1S(=O)(=O)N(C)C)NC(=O)C[C@H](c2ccccc2C)NC(=O)N C32421722
C=CCc1cccc(c1O)/C=N/NC(=O)CCCSc2nnc(n2N)c3cccnc3 C58988384
C[C@@]1(C(=O)NC(=O)N1)c2cccc(c2)NC(=O)[C@H](CCSC)NC(=O)COc3ccccc3 C59017714
CCOC(=O)C1=C(OC(=C([C@]12c3ccccc3N(C2=O)CC(=O)N)C(=O)OC(C)C)C)N C59293260
Cc1cccc2c1NC(=O)[C@@]23[C@H]4[C@@H]([C@@H](N3)CCC(=O)N)C(=O)N(C4=O)Cc5ccccc5OC C15958580
CC[C@H](C)[C@@H](C(=O)N[C@@H](CC1=c2ccccc2=[NH+]C1)C(=O)[O-])NC(=O)N3CC(=Nc4c3cccc4)O C63384529
c1ccc(cc1)CNC(=O)c2c3c(nc4ccccc4n3)n(c2N)CCC5=CCCCC5 C02291752
CCCc1c2c([nH]n1)OC(=C([C@@H]2c3ccc(cc3)OCc4cccc(c4)Cl)C#N)N C00622974
Cc1cc(c(c(c1COc2ccc(cc2)F)C)[C@H]3c4c([nH]nc4OC(=C3C#N)N)C)C C05408940
Cc1ccc(cc1)C(=O)N[C@H](C(C)C)C(=O)NNC(=O)c2cc3c(s2)CC[C@H](C3)C C07986473
Cc1ccc(cc1C)N2C(=O)Nc3ccccc3[C@]2(C(=O)NCCC4=CCCCC4)O C03670209
Cc1cc(nn1CC(=O)Nc2c(c3c(s2)C[C@@H](CC3)C(C)(C)C)C(=O)N)C(F)(F)F C00845161
CC(C)[C@@H](C(=O)N/N=C/c1ccc(c(c1)Br)O)NC(=O)c2ccc(cc2)F C10000991
CC(C)[C@H](C(=O)N/N=C/c1ccc(c(c1)Br)O)NC(=O)c2ccc(cc2)F C10000992
CC(C)[C@H](C(=O)N/N=C/c1c2ccccc2ccc1O)NC(=O)c3ccccc3Cl C10040150
CC(C)c1ccc(cc1)c2nc(cs2)C(=O)NCc3ccc(s3)S(=O)(=O)N C12930543
C[C@H]1CCC[C@H]([C@@H]1C)NC(=O)CSc2nnc(n2N)c3ccc(cc3)C(C)(C)C C13057484
c1cc(cc(c1)F)COc2ccc(cc2/C=N/NC(=O)c3cc(cc(c3)O)O)Cl C13321595
c1cc(ccc1COc2ccc(cc2/C=N/NC(=O)c3cc(cc(c3)O)O)Cl)F C13321597
CCc1ccc2c(c1)cc(c(n2)SCC(=O)Nc3c(c4c(s3)CCCC4)C(=O)N)C#N C13503472
COc1ccc(cc1)[C@@H]2[C@H]([C@](NC(=O)N2)(C(F)(F)F)O)C(=O)c3ccc(cc3)Br C13765914
c1nc(c2c3c(sc2n1)CCCC3)NNC(=S)NC(=O)C45CC6CC(C4)CC(C6)C5 C15906001
Cc1ccc(c(c1)NC(=O)[C@H](C)Sc2nnc(n2N)c3ccccc3Br)C C16988756
Cc1ccc(cc1)[C@@H]2c3c(c4ccccc4oc3=O)OC(=C2C(=O)Nc5ccccc5)N C17093870
Cc1cc(nc2c1c3c(s2)C(=O)N[C@H](N3)c4c[nH]nc4c5ccccc5)C(F)(F)F C17096414
CCCc1c2c(n[nH]1)OC(=C([C@@H]2c3cc(ccc3OCc4ccccc4)Cl)C#N)N C09087928
C[C@@H]1[C@H](CC[C@]2([C@H]1[C@H]([C@H](CC2)[C@H](C)C(=O)NCc3ccco3)O)C)NC(=O)c4ccccc4 C20466283
CC[C@@H](C)NS(=O)(=O)c1ccc2c(c1)[C@H]3C=CC[C@H]3[C@H](N2)c4cccc(c4O)OC C20694585
CC[C@H](C)NS(=O)(=O)c1ccc2c(c1)[C@H]3C=CC[C@H]3[C@H](N2)c4cccc(c4O)OC C20694588
c1ccc2c(c1)NC(=C[C@H](S2)c3cccs3)C4=C([NH+](C(=O)NC4=O)C5CCCCC5)[O-] C21788765
c1ccc(cc1)c2csc(n2)c3cc(c(nc3N)SCC(=O)c4ccc[nH]4)C#N C13150140
CCc1c(c(nc(n1)SCC(=O)c2ccc3c(c2)CCC(=O)N3)N)c4ccc(cc4)Cl C25589010
Cc1ccc(cc1)C(=O)Nc2ccc3c(c2)c(=O)n(c(c3c4ccccc4F)N)C[C@H]5CCCO5 C35956509
C[C@@]1([C@@H]([C@@H](NC(=S)N1)c2ccc(cc2)OC(F)F)C(=O)Nc3ccccc3)OC C36011473
CCOC(=O)C1=C(S/C(=C/c2ccc(c(c2)O)O)/C1=O)Nc3ccc(cc3)Cl C36258501
c1ccc(c(c1)[C@@H](C(=O)NC2CCCCC2)N(c3ccccc3Cl)C(=O)CO)O C36547705
CC(=CCc1c2c(c(c3c1OC(C=C3)(C)C)O)c(=O)c(co2)c4ccc(cc4O)O)C C05158973
c1ccc2c(c1)[nH]c(n2)N3[C@@H]4CCCC(=O)[C@@H]4[C@@H](N3)Nc5cc(cc(c5)Cl)Cl C38741730
COc1ccc2c(c1)[nH]c(n2)SCC(=O)N[C@@H]3Nc4ccc(cc4S3)Br C39152434
CCCc1ccc(c(c1)N2CCN[C@@H](C2)Br)NS(=O)(=O)c3ccccc3O C39481394
CCOC1=C2Nc3ccccc3C[NH+]2[C@@H](C1)C(=O)N(Cc4ccccc4)c5ccccc5O C39542353
CCNC(=O)c1c2c(sc1NC(=O)/C(=C/c3cc(c(c(c3)C)O)C)/C#N)CCCC2 C39992163
Cc1cc(cc2c1[nH]c(c2CCNC(=O)[C@]3(C(=O)Nc4cc(ccc4O3)Cl)C)C)Cl C41548814
Cc1cc(c2c(c1)c(c([nH]2)C)CCNC(=O)[C@]3(C(=O)Nc4cc(ccc4O3)Cl)C)C C41549390
CC[C@@H](C)NC(=O)c1cc(ccc1N2CCc3ccccc3C2)NC(=O)NC(C)(C)C C00735819
COc1ccc(cc1)[C@@H]2[C@@H]([C@@](NC(=O)N2)(C(F)(F)F)O)C(=O)c3ccc(cc3)Br C35938089
c1ccc2c(c1)[nH]c(n2)CS[C@@H]3NN[C@@H](N3Cc4ccco4)c5ccc(cc5)Cl C39583647
c1ccc2c(c1)[nH]c(n2)CS[C@@H]3NN[C@H](N3Cc4ccco4)c5cccc(c5)Cl C39583721
Cc1cc(c(c(c1)c2c3c([nH]n2)C(=O)N([C@@H]3c4ccc(cc4)C(C)(C)C)CCO)O)C C05790299
CCc1ccc(cc1)[C@H]2C[C@@H](n3c(nc(n3)N)N2)c4ccc(cc4)OCc5ccccc5 C03642495
c1ccc(cc1)[C@@H]2CNC(=O)[C@@H]2C(=O)NN/C=C\3/C=C(C=CC3=O)Cc4ccccc4Cl C08860921
c1ccc(cc1)[C@H]2CNC(=O)[C@@H]2C(=O)NN/C=C\3/C=C(C=CC3=O)Cc4ccccc4Cl C08860923
CC1=C([C@@H](NC(=S)N1)c2ccc(cc2)OC)C(=O)N/N=C/c3ccccc3Cl C59384644
Cc1cccc(c1)n2c(cc(=O)nc2SCC(=O)Nc3ccc(cc3C(F)(F)F)F)N C59942059
Cc1cccc(c1C)OC[C@H]2NN[C@H](N2C)SCc3cc(=O)c4cccc(c4[nH]3)Cl C63686611
C/C(=N/NC(=O)COc1ccc(cc1Br)Br)/c2cc(ccc2O)O C20115281
COC(=O)[C@@](C(F)(F)F)(Nc1c(c2c(s1)CCC2)C(=O)N)NC(=O)c3ccccc3 C04177285
C[C@@]12CC[C@H]([C@@]([C@H]1Cc3c(nc(s3)NC(=O)c4cccs4)[C@H]2CC(=O)NCC#C)(C)CO)O C04222501
CC(=O)NCCNC(=O)C[C@@H]1c2c(sc(n2)c3ccccc3)C[C@H]4[C@]1(CC[C@H]([C@@]4(C)CO)O)C C04222534
CCNC(=O)O[C@@H]1CC[C@@]2([C@@H]([C@]1(C)CO)CC[C@H]([C@H]2CC(=O)NCc3ccc(cc3)F)O)C C04236553
CCCNC(=O)O[C@@H]1CC[C@@]2([C@@H]([C@]1(C)CO)CC[C@H]([C@H]2CC(=O)NCc3cccs3)O)C C04236703
CCCNC(=O)O[C@@H]1CC[C@@]2([C@H]([C@]1(C)CO)CC[C@H]([C@H]2CC(=O)NCc3cccs3)O)C C04236704
Cc1ccc(cc1)NC(=O)NC[C@@H]2[C@H]([C@H]([C@@H](O2)CC(=O)N(C)Cc3ccccc3)O)O C08643459
c1ccc(cc1)C(c2ccccc2)(C(=O)OCC(=O)Nc3c(c4c(s3)CCCC4)C(=O)N)O C09180353
COc1ccc(cc1OC)C(=O)c2c(c3c(s2)NC(=O)C[C@H]3c4ccc(c(c4)OC)O)N C12276227
Cc1c(cc(s1)[C@@H]2C(=C(OC(=C2C(=O)OC)C)N)C#N)CSc3nnc(s3)N C12372407
Cc1c(cccc1Cl)NC(=O)CCC(=O)NNC(=S)NC(=O)c2cccs2 C12502327
c1ccc(cc1)[C@@H](C(=O)[O-])NC(=O)C[C@@H](CNC(=O)[C@@H]2CSC[NH2+]2)c3ccc(cc3)Cl C12893027
Cc1cc(ccc1NC(=O)CNC(=O)CCCNC(=O)NC2CCCCC2)Br C14848355
CC(=O)NC(=S)Nc1ccc(cc1)NC(=S)NC(=O)/C=C/c2cc(ccc2OC)Br C16320848
C[C@@H](C12CC3CC(C1)CC(C3)C2)NC(=O)COC(=O)C[C@@H](c4ccc(cc4)Cl)NC(=O)N C20973469
C[C@H](C(=O)Nc1ccc(cc1)C(F)(F)F)OC(=O)C[C@H](c2ccc(cc2)Cl)NC(=O)N C21119716
c1ccc(c(c1)[C@H](CC(=O)OCC(=O)Nc2cc(ccc2Cl)Cl)NC(=O)N)Cl C21136926
c1ccc(c(c1)[C@@H](CC(=O)OCC(=O)Nc2cc(ccc2Cl)Cl)NC(=O)N)Cl C21136929
C[C@@H](c1ccc(cc1Cl)Cl)NC(=O)COC(=O)C[C@H](c2ccccc2Cl)NC(=O)N C21238519
C[C@@H](c1ccc(cc1Cl)Cl)NC(=O)COC(=O)C[C@@H](c2ccccc2Cl)NC(=O)N C21238531
CC(C)[C@H](C(=O)NNC(=S)Nc1ccccc1C(F)(F)F)NC(=O)c2ccco2 C21345411
CCC[C@@H](C(=O)NCC(=O)Nc1ccc(cc1C)Br)NC(=O)NCc2ccc(cc2)F C22323567
c1ccc2c(c1)CCC[C@H]2NC(=O)c3ccccc3NS(=O)(=O)c4ccc5c(c4)[nH]c(=O)[nH]5 C22618384
Cc1ccc(c(c1)C)NC(=O)NC(=O)[C@@H](C)Sc2nnc(s2)SCC(=O)N C22762119
Cc1ccc(c(c1)C)NC(=O)NC(=O)[C@H](C)Sc2nnc(s2)SCC(=O)N C22762123
CCC[C@H](C(=O)NNC(=O)c1cc2c(s1)CCCC2)NC(=O)NCc3ccc(cc3)F C25258993
Cc1ccc(cc1)S(=O)(=O)NNC(=S)SCC(=O)N[C@H](C(Cl)(Cl)Cl)O C26949706
[H]/N=C\1/[C@H](SC(=S)N1Nc2nc(nc(n2)N[C@@H](C(Cl)(Cl)Cl)O)C)CCl C26949972
CC[C@]1(CC2=C(CO1)S[C@@H]3C2=C([N-]C(=N3)SCC(=O)Nc4ccc(cc4)OCC)[NH3+])C C34789330
[H]/N=C\1/[C@@H](SC(=S)N1Nc2nc(nc(n2)N[C@@H](C(Cl)(Cl)Cl)O)C)CCl C35047251
CC(C)[C@@H]1CC[C@]2([C@@H](CCC(=C)[C@@H]2[C@@H]1O[C@@H]3[C@@H]([C@@H]([C@@H]([C@@H](O3)COC(=O)C)O)O)O)O)C C35455572
CC(C)(C)NC(=O)[C@@H](c1ccc(cc1)O)N(Cc2ccco2)C(=O)c3cccc(c3O)O C36500704
CC(C)(C)NC(=O)[C@H](c1ccc(cc1)O)N(Cc2ccco2)C(=O)c3cccc(c3O)O C36500705
CCC(=O)N([C@@H](c1c(cc(cc1O)O)O)C(=O)NC(C)(C)CC(C)(C)C)C(C)(C)C C36594220
CC(=O)C1=C(NC(=S)N[C@@H]1c2cc(c(c(c2)Br)OCC(=O)N)OC)c3ccccc3 C13497400
c1cc(ccc1CCNC(=O)CCNS(=O)(=O)c2cc(cnc2N)Br)Cl C15935176
C[C@H]1c2ccc(c(c2OC(=O)[C@H]1CC(=O)NCCc3c[nH]c4c3cc(cc4)OC)O)O C38573542
c1cc(c(cc1Br)F)NC(=O)CSC2=NN[C@H](N2N)[C@@H]3C4=C(CCC4)N=N3 C39012521
c1cc(c(cc1Br)F)NC(=O)CSC2=NN[C@@H](N2N)[C@H]3C4=C(CCC4)N=N3 C39012522
c1cc(c(cc1Br)F)NC(=O)CSC2=NN[C@H](N2N)[C@H]3C4=C(CCC4)N=N3 C39012523
CCC(CC)[C@H]1NN[C@@H](S1)NC(=O)[C@@H]2CC(=O)N(C2)CCc3c[nH]c4c3cc(cc4)Cl C39252139
C[C@]12CC[C@H]([C@@]([C@H]1Cc3c(nc(s3)NC(=O)c4cccs4)[C@H]2CC(=O)NCC#C)(C)CO)O C43553591
C[C@]12CC[C@H]([C@@]([C@@H]1CC[C@H]([C@H]2CC(=O)NCc3ccc(cc3)F)O)(C)CO)OC(=O)NCC=C C43553771
CCCNC(=O)O[C@@H]1CC[C@]2([C@H]([C@]1(C)CO)CC[C@H]([C@H]2CC(=O)NCc3cccs3)O)C C43553896
C[C@]12CC[C@H]([C@@]([C@H]1CC[C@H]([C@H]2CC(=O)NCc3cccs3)O)(C)CO)OC(=O)Nc4cccc(c4)F C43553931
c1ccc(cc1)[C@@H](C(=O)[O-])NC(=O)C[C@H](CNC(=O)[C@@H]2CCC[NH2+]2)c3ccc(cc3)Cl C43595151
C[C@]12CC[C@H]([C@@]([C@@H]1CC[C@H]([C@H]2CC(=O)NCc3ccccc3)O)(C)CO)OC(=O)NCC=C C44681464
CCOc1cc(ccc1O)[C@H]2c3c(n[nH]c3C(=O)N2CCO)c4cc(cc(c4O)C)C C05790057
CC(C)(C)C1CCC2(CC1)C(=O)N(C(=O)N2)CC(=O)NCCc3cccc(c3)C(=O)N C58331451
C[C@H]1CN(CCO1)[C@@H](CNC(=O)C[C@@H](c2cccs2)NC(=O)N)c3c(cccc3Cl)F C58951471
c1ccc(cc1)[C@@H]2C3=C(CN(C3=O)CCO)NC(=O)N2 C04854632
COc1cc(c2c(c1O)C(=O)C=C(C2=O)CO)O C06483562
Cc1cn(c(=O)[nH]c1=O)[C@H]2[C@@H]([C@H](C2(C)C)CO)CO C06484089
CC(=O)N[C@@H]1[C@@H](C[C@@H]2CO[C@@H](O[C@@H]2[C@@H]1O)c3ccccc3)O C06614437
CCNS(=O)(=O)c1cc2c(cc1C)[nH]c(=O)[nH]2 C11635336
Cc1cc(ccc1NC(=O)[C@@H](C)n2cncn2)N C19256749
c1cc(ncc1/C(=N/O)/N)Sc2nncs2 C19847880
C1C(=O)N(C(=S)S1)Nc2nnc(s2)N C28629018
Cc1c2c(=O)[nH]cnc2sc1C(=O)NC[C@@H](C)O C35108251
CN(C)C(=O)CN(C)c1cc2c(cc1N)CCC(=O)N2 C35356082
CC1(CN(CCO1)c2ccc(cn2)/C(=N/O)/N)C C36232586
CN(c1cc2c(cc1N)CC(=O)N2)[C@H]3CCS(=O)(=O)C3 C36869593
c1cscc1[C@H]2c3c(c(=O)cc(o3)CO)OC(=C2C#N)N C02232879
c1cc2c(cc1O)OC[C@]2(C(=O)[O-])[NH+]3CCCNCC3 C37958957
Cc1ccccc1[C@@H]2CC(=O)NC3=NC(=NC(=O)[C@@H]23)N C39969907
CNC(=O)[C@H]1CCCCN1C(=O)c2cc(cn2C)N C40325378
CC[C@@H](C(=O)N1C[C@@H](Oc2c1cccc2)C(=O)[O-])[NH3+] C40473543
Cn1ccc(n1)NS(=O)(=O)c2cc(cs2)N C41043997
c1ccc2c(c1)C[C@@H]([C@H]2NC(=O)c3c[nH]c(=O)cn3)O C42190770
C[C@@H]1CC[C@@H](CN1c2cc[nH+]c(c2)C(=O)[O-])C(=O)N C42439180
C[C@@H]1CC[C@@H](CN1C(=O)NC(=O)CCl)C(=O)N C42440529
C[C@H]1CCC[C@H](C1)NC(=O)C[C@@H]2C(=O)NC(=O)N2 C42740711
CCNC(=O)[C@H](C)NC(=O)/N=c/1\[nH]cc(s1)C C43385187
Cc1ccc(c(n1)Sc2nncs2)/C(=N/O)/N C43400946
CC(C)(/C(=N/O)/N)C(=O)N1CCN(CC1)C2CC2 C44785895
Cc1c(n(c2c1c(ncn2)N)CCC(=O)NC)C C45006794
CN(C/C(=N/O)/N)C(=O)[C@H]1Cc2ccccc2O1 C45059855
c1c(cnc(c1Cl)N2CCNC(=O)C2)C(=O)N C47255253
CC1(C(=O)N(C(=O)N1)Cc2cccc(c2)C(=O)N)C C47461194
CC[C@H]1CO[C@@H](CN1c2ccc(cn2)/C(=N/O)/N)C C48915156
C[C@H]1CN(CC(O1)(C)C)[C@@H](C)C(=O)NC(=O)N C49177321
[H]/N=C\1/C(=C(CS1)c2ccc3c(c2)N(C(=O)CO3)C)C(=O)N C32500792
c1c/c(=N/S(=O)(=O)C2CCOCC2)/[nH]cc1N C50199099
C1CC[C@H]2[C@@H](C1)C[C@@H](N2C(=O)N3CC[C@@H](C3)C[NH3+])C(=O)[O-] C50251042
c1ccc2c(c1)NC[C@@H](O2)C(=O)N[C@H]3CCCNC3=O C50397773
C[C@@H]1CN([C@@H](CO1)C)C(=O)c2cccc(n2)NN C51128850
C1C[C@@H]2[C@H](C1)OCCN2Cc3c(snn3)NN C51144953
Cc1c(c(n(n1)C)NN)CN2CCO[C@@H]3[C@@H]2CCC3 C51144956
Cn1cc([nH+]c1)S(=O)(=O)[N-]c2cc(ccc2F)N C52095906
CS(=O)(=O)Cc1nc2c(c(n1)NN)CCCC2 C52789459
C[C@H](c1nc2cc(ccc2n1C3CCS(=O)(=O)CC3)N)O C53736502
C[C@@H](C[NH3+])C(=O)N1C[C@@H](Oc2c1cccc2)C(=O)[O-] C54342852
C1CCC(C1)[C@H]2CCCN2C(=O)c3nc([nH]n3)N C55169614
CC(C)N1c2ccccc2[C@@](C1=O)([C@H]3C(=O)N=C(S3)N)O C17878329
CC(C)[C@H](/C(=N/O)/N)C(=O)N1CCCOCC1 C61938143
c1c(c(cc(c1S(=O)(=O)N2CCC(=O)NCC2)F)F)N C62100126
C[NH2+]C[C@@H]1CCCCN1C(=O)c2cc([nH]c(=O)c2)[O-] C63167691
CC(C)(C(=O)NC1CCOCC1)NC(=O)NC C65793778
c1nc2c(c(n1)[O-])sc(n2)N3CCC(CC3)C[NH3+] C67172771
C[C@@H]1C[C@H]1NC(=O)C2CCC3(CC2)C(=O)NC(=O)N3 C67277076
CC1=C([C@]2(c3ccccc3N(C2=O)CC(=O)N)C(=C(O1)N)C#N)C(=O)OCC=C C02231151
c1cc(cnc1)c2nnc(n2N)SCC(=O)NN3C(=O)C4(CCCCC4)NC3=O C03442448
C[C@@]1(C(=O)N(C(=O)N1)CC(=O)Nc2ccc(cc2)C(=O)N)c3ccc(cc3)[N+](=O)[O-] C08753017
COc1ccc(cc1)Oc2coc3cc(ccc3c2=O)O[C@@H]4[C@@H]([C@@H]([C@@H]([C@@H](O4)CO)O)O)O C08844374
CC(C)n1c(c(c(=O)[nH]c1=O)[C@H]2c3ccc(cc3Oc4c2c(=O)n(c(=O)[nH]4)C(C)C)O)O C09488342
c1ccc(cc1)C[C@@H](C(=O)NNC(=O)c2c3ccccc3c(=O)[nH]n2)NC(=O)c4ccco4 C09703780
C[C@@H](C(=O)NC(=O)NC)OC(=O)CCNC(=O)NC12CC3CC(C1)CC(C3)C2 C11440504
COc1ccc(cc1)Oc2coc3cc(ccc3c2=O)O[C@H]4[C@H]([C@@H]([C@@H]([C@H](O4)CO)O)O)O C11666973
C[C@@H](C(=O)Nc1c(ccs1)C(=O)N)Sc2nnnn2c3ccc(cc3)O C12892299
Cc1ccc(cc1)S(=O)(=O)OC[C@@H]2[C@H]([C@@H]([C@@H](O2)n3cnc4c3ncnc4N)O)O C04822295
Cc1ccccc1C(=O)NNC(=O)CSc2ccc(cc2[N+](=O)[O-])C(=O)N C15692214
CNC(=O)c1ccccc1NC(=O)CSc2ccc(cc2[N+](=O)[O-])C(=O)N C19209044
C[C@@H]1[C@@H]([C@H](n2c(ncn2)N1)c3ccc(c(c3)OC)OCC(=O)N)C(=O)Nc4ccccc4 C20803419
C[C@@H]1[C@@H]([C@@H](n2c(ncn2)N1)c3ccc(c(c3)OC)OCC(=O)N)C(=O)Nc4ccccc4 C20803423
Cc1ccc(cc1)S(=O)(=O)OC[C@@H]2[C@@H]([C@H]([C@@H](O2)n3cnc4c3ncnc4N)O)O C22067032
Cc1c2c(c(sc2nc(n1)C)C(=O)O[C@H](C)C(=O)Nc3c4c(nc[nH]4)ncn3)N C23076886
Cc1c2c(c(sc2nc(n1)C)C(=O)O[C@@H](C)C(=O)Nc3c4c(nc[nH]4)ncn3)N C23076888
C[C@@H](C(=O)Nc1ccc(cc1)NC(=O)NCc2ccco2)NC(=O)c3ccco3 C25656366
CCCS(=O)(=O)Nc1ccc(n(c1=O)CC(=O)N[C@H]2CCc3c(sc(n3)N)C2)C C26960173
Cc1c2c(cc(nc2on1)c3ccco3)C(=O)Nc4nc(cs4)c5cc([nH]c5)C(=O)N C30984077
CCOc1cc(cc(c1O)Br)/C=N\NC(=O)CCc2c(=O)[nH]c(=O)[nH]n2 C31906020
Cc1ccc(cc1)S(=O)(=O)O[C@H]2[C@H]([C@@H](O[C@@H]2n3cnc4c3ncnc4N)CO)O C35395411
Cc1c(c(=O)[nH]c(=O)[nH]1)/C=N\NC(=O)[C@@H](C)Cc2c(nc([nH]c2=O)c3ccccc3)C C35993638
CC1=C([C@H](C(=C(O1)N)C#N)c2cc(c(cc2Cl)OCC(=O)N)OC)C(=O)OC C00814145
CC1=C([C@@H](C(=C(O1)N)C#N)c2cc(c(cc2Cl)OCC(=O)N)OC)C(=O)OC C00814147
CC(C)Cn1c(c(c(=O)n(c1=O)C)C(=O)COC(=O)c2ccc(cc2O)O)N C06080921
Cc1cc(no1)NC(=O)CSC2=NN[C@H](N2c3ccccc3)Cc4cc(=O)[nH]c(=O)[nH]4 C39361610
CN(C)c1ccc(cc1C(=O)NCC(=O)Nc2ccc3c(c2)[nH]c(=O)[nH]3)[N+](=O)[O-] C39558636
CCn1c2ccccc2n(c1=O)CCC(=O)NCC(=O)Nc3ccc4c(c3)[nH]c(=O)[nH]4 C39558977
C[C@H]1C[C@]2(CC(C1)(C)C)C(=O)N(C(=O)N2)CC(=O)OCC(=O)Nc3c(ccs3)C(=O)N C22001321
C[C@H]1C[C@@]2(CC(C1)(C)C)C(=O)N(C(=O)N2)CC(=O)OCC(=O)Nc3c(ccs3)C(=O)N C22001309
Cc1c(c(=O)[nH]c(n1)S[C@H](C)C(=O)NC(=O)NC(C)(C)C)CCC(=O)O C13451071
CC(C)C(=O)Nc1[nH]c(=O)c2c(n1)n(c(n2)OCc3ccccc3)[C@H]4C[C@@H]([C@H](O4)CO)O C43771685
Cc1c(cco1)c2nnc(n2N)SCC(=O)NN3C(=O)[C@](NC3=O)(C)c4ccccc4 C45267017
CC(C)(C)NS(=O)(=O)c1ccccc1CNC(=O)N2CCO[C@H](C2)C(=O)N C51713303
Cc1ccc(cc1[N+](=O)[O-])NC(=O)[C@@H]2CC(=O)Nc3c2c(nc(n3)N4CCCC4)N C19974115
C[NH+](C)[C@H](CNC(=O)NNC(=O)c1c(cn(n1)c2ccccc2)[O-])c3ccco3 C54919882
CCCCn1c(c(c(=O)[nH]c1=O)N(CC(C)C)C(=O)c2ccc([nH]c2=O)C)N C58038616
CCC(C)(C)C1CCC2(CC1)C(=O)N(C(=O)N2)CC(=O)Nc3cnn(c3)CC(=O)N C47235011
C[C@H]1[C@H]([C@@H](n2c(ncn2)N1)c3ccc(c(c3)OC)OCC(=O)N)C(=O)Nc4ccccc4 C59669476
C[C@H](C(=O)NNC(=O)C1CCC1)Sc2nnc(n2N)c3cccc(c3)[N+](=O)[O-] C59882810
COCCCN1C(=O)[C@H]2[C@@H](N[C@@]3([C@@H]2C1=O)c4cc(ccc4NC3=O)Cl)CC(=O)N C20548992
CNS(=O)(=O)Cc1cccc(c1)CNC(=O)c2cc(cc(c2N)[N+](=O)[O-])F C64534955
COc1cc(cc(c1O)OC)[C@@H]2C/C(=C/3\C(=O)NC(=O)N(C3=O)Cc4ccccc4)/NN2 C64788507
COc1cc(cc(c1O)OC)[C@H]2C/C(=C/3\C(=O)NC(=O)N(C3=O)Cc4ccccc4)/NN2 C64788511
CC(C)(C)NS(=O)(=O)c1ccc(o1)C(=O)NNC(=O)NC[C@@H]2CCCO2 C65146163
Cc1cc(c(o1)C)[C@@H](C)NC(=O)NNc2ccc(cn2)S(=O)(=O)NC(C)C C65499076
CC[C@@]1(C(=O)N(C(=O)N1)NC(=O)CNc2ccc(c(c2)C)C(=O)NC(C)C)C C66470856
Cc1cccc(c1)OC[C@H](CNC(=O)C(=O)Nc2ccc3c(c2)NC(=O)CO3)O C67444032
Cc1cc([nH]c(=O)c1CNC(=O)NC[C@H](COc2ccc3c(c2)OCO3)O)C C67590756
C[NH+]1CCc2c(sc3c2C(=N[C@@H](N3)c4cc(c(c(c4)OC)O)OC)O)C1 C06727369
Cc1c(c2nc(c3ccccc3n2n1)N4CC[NH2+][C@H](C4)C(=O)N)Cl C11174378
Cc1cc(on1)NC(=O)c2c(c3cc4c(nc3s2)CC[NH+](C4)C)N C06710579
COc1cc2c(cc1OC)[C@H]([NH2+]CC2)c3c(nc(n(c3=O)CC=C)O)O C08770428
CC(=O)[NH+]=c1ccc-2c(cc(oc2c1)O)COC(=O)c3c(nccn3)N C24843214
C[C@@H]1C[C@H](C[NH+](C1)CC(=O)c2c(n(c(=O)[nH]c2=O)CC(C)C)N)C C28905449
CCOc1ccc(cc1)C2=C[C@@H](NN2)C(=O)N/N=C/C3=c4ccccc4=[NH+]C3 C39011686
Cc1cc(nc(n1)NC2=[NH+]N[C@H](N2)[C@H]3C=C(N=N3)c4ccccc4)C C39037547
CC1(CC(CC([NH2+]1)(C)C)Nc2c(c(ncn2)NCC=C)[N+](=O)[O-])C C40598681
c1cc[nH+]c(c1)N2CCN(CC2)c3c(c(ncn3)NCc4ccco4)N C40761413
C[NH+](Cc1ccc(cc1)c2[nH]c(=O)cc(n2)c3ccccc3)Cc4[nH]c(=O)[nH]n4 C32561723
CC[NH+]1CCN(CC1)c2ccc(cc2NC(=O)NCCNC(=O)C)Cl C43454795
CCc1ccc(cc1)[C@H](C)[NH2+][C@H](C)C(=O)c2c(n(c(=O)n(c2=O)C)C)N C45313899
CC(C)(C)OC(=O)NNC(=O)NCc1cc[nH+]c(c1)N2CCCC2 C45491159
Cc1cc(c(o1)C)C(=O)NNC(=O)NC[C@@H](C)[NH+]2CCCC[C@@H]2C C46338607
C[C@@H](Cn1cc[nH+]c1)NC(=O)NNC(=O)Cc2ccc(cc2)Cl C47028908
Cc1ccc(cc1)[C@H](CNC(=O)N2CCO[C@@H](C2)C(=O)N)[NH+](C)C C51713734
C[C@@H]1CCC[C@](C1)(CNC(=O)NNC(=O)c2cccc(c2)[N+](=O)[O-])[NH+](C)C C52588225
Cc1cc(c(o1)C)C(=O)NNC(=O)NC[C@@H](c2ccccc2)[NH+]3CCCC3 C54043486
Cc1c(c(=O)[nH]c(=O)[nH]1)CCC(=O)NCC(C)(C)[NH+]2C[C@H](C[C@@H](C2)C)C C54260170
c1ccc(cc1)[C@H](CNC(=O)c2ccc(o2)S(=O)(=O)N)[NH+]3CCCC3 C56203790
C[C@@H](C(=O)c1c(n(c(=O)n(c1=O)C)C)N)[NH2+][C@H](c2ccccc2)C(C)C C15550120
Cc1c(cccc1NC(=O)NC[C@@H](c2ccco2)[NH+](C)C)C(=O)NC C58893170
Cc1ccc(cc1NC(=O)NC[C@@H](c2ccco2)[NH+](C)C)C(=O)NC C58893318
Cc1ccc(cc1NC(=O)NC[C@H](c2ccco2)[NH+](C)C)C(=O)NC C58893319
c1cc(cc(c1)[N+](=O)[O-])NC(=O)C[C@@H]2C(=O)N[C@@H]3CCCC[C@@H]3[NH2+]2 C59544374
c1cc(cc(c1)[N+](=O)[O-])NC(=O)C[C@H]2C(=O)N[C@@H]3CCCC[C@@H]3[NH2+]2 C59544375
C[C@@H](C(=O)N1CCC2(CC1)c3c([nH]c[nH+]3)CCN2)NC(=O)c4ccccc4 C20573492
CC1(C(=O)N(C(=O)N1)C[C@@H](C[NH+]2CCC(CC2)(c3ccc(cc3)Cl)O)O)C C61721631
CC1CC[NH+](CC1)[C@H](CNC(=O)NNC(=O)c2ccoc2)C(C)C C61863345
CS(=O)(=O)N[C@H]1N/C(=C\C(=O)NCCC2=c3cc(ccc3=[NH+]C2)F)/CS1 C63293998
CC1(CC(CC([NH2+]1)(C)C)NC(=O)[C@@H]2NC(=NO2)C3=C[C@@H]4C(=CC=N4)C=C3)C C39959206
CC1=C[C@H](NO1)NC(=O)C(=O)NCCC2=c3cc(ccc3=[NH+]C2)F C63492779
Cc1cc(sc1C(=O)NC[C@H](c2ccco2)[NH+](C)C)S(=O)(=O)N C63875080
CC1=C([C@H](n2c(ncn2)N1)O)CCC(=O)NCCC3=c4ccccc4=[NH+]C3 C64416994
CCCNC(=O)[C@@H]1CCC[NH+](C1)[C@H](C)C(=O)NC(=O)NC(C)(C)C C65244115
CC(C)CC1=[NH+][C@H](N(N1)c2ccccc2OC)c3cc(=O)[nH]c(=O)[nH]3 C65372738
c1ccc2c(c1)C[NH+](CCO2)CC(=O)NCCCc3nnc(s3)N C65435158
Cc1ccc(cc1)[C@H](CNC(=O)NNC(=O)[C@@H]2CCCO2)[NH+](C)C C65469513
CC1CC[NH+](CC1)[C@@H](C)CNC(=O)NNc2cccc(c2)[N+](=O)[O-] C65477920
C1CCC(CC1)C[NH+]2CCC(CC2)NC(=O)CC[C@H]3C(=O)NC(=O)N3 C65917056
C[C@H](C(=O)NC(=O)NC1CC1)[NH+]2CCC(CC2)NC(=O)C3CCCCC3 C65963397
c1c([nH+]c2n1CCCC2)CCNC(=O)N3CCC[C@H](C3)CCC(=O)N C66120030
C1CCC(CC1)(CNC(=O)C[NH+]2CCCC[C@H]2C(=O)N)N3CCOCC3 C66563586
Cc1c(scn1)CN(C)C(=O)Nc2cccc(c2)C[NH+]3CCC[C@H]3C(=O)N C66594732
CN(C)c1cc(cc[nH+]1)CNC(=O)NNC(=O)CC2CCCCC2 C67059403
c1ccc(c(c1)C(=O)NCCC(=O)N2CCC3(CC2)c4c([nH+]c[nH]4)CCN3)F C20573644
C[C@@H](C(=O)N1CCC2(CC1)c3c([nH+]c[nH]3)CCN2)NC(=O)c4ccccc4 C20573492
C[C@H]1CCC[NH+](C1)C(C)(C)CNC(=O)C(=O)Nc2ccc3c(c2)NC(=O)CO3 C67392713
CC(C)(c1cn(nn1)[C@@H]2C[C@H]([NH2+]C2)C(=O)NC)NC(=O)c3cccc(c3)Cl C67642621
C[C@@]1(C[C@H](C2=C(C1)C(=O)c3cc(cc(c3C2=O)O)OC)O)O C05882553
c1csc2n1c(c(n2)Cl)/C=N/NC(=O)N C07894843
c1ccc2c(c1)cnn2[C@H]3[C@H]([C@@H]([C@H](O3)CO)O)O C17040775
c1nc(c2c(n1)n(cn2)C[C@H](CBr)O)N C01584927
c1ccc(c(c1)[C@@H]2C(=C(n3c(ncn3)N2)N)C#N)F C18199169
Cc1c(c(=O)n(c2c1c(n[nH]2)N)CC(C)C)C#N C19945766
c1ccc2c(c1)C(=O)c3cc(c(c(c3C2=O)O)O)[S@](=O)O C16157436
C[C@]1(C(=O)N(C(=O)N1)CC(=O)N)C2CCCCC2 C12979206
Cc1ccc(cc1NS(=O)(=O)c2cnn(c2)C)N C36296523
CCS(=O)(=O)Nc1cc2c(cc1N)OCO2 C36742936
C(c1c(snn1)Cl)Sc2nc([nH]n2)N C37022360
c1cc(cnc1)c2nc(on2)c3ccc(c(c3)O)N C37605472
Cc1cc(ccc1Sc2nncn2C)/C(=N/O)/N C37734181
CCCN1C(=O)N[C@@]2([C@]1(c3ccccc3C2=O)O)O C00216837
c1cc(sc1)CC/N=C\2/C3=NC=N[C@H]3NC(=N2)N C38577356
c1ccc(cc1)[C@@H]2CC(=O)NC3=NC(=NC(=O)[C@@H]23)N C38712276
c1cc(ccc1C/N=C\2/C3=NC=N[C@H]3NC(=N2)N)F C39232578
[H]/N=C(/c1c(c(nnc1N2CCOC[C@H]2CC)C)C)\N C40291567
Cc1cc(no1)NC(=O)c2cc3cc(ccc3o2)N C40292630
CC(C)[C@@H](C(=O)N1C[C@@H](Oc2c1cccc2)C(=O)[O-])[NH3+] C40473520
CC(C)[C@H](C(=O)N1C[C@H](Oc2c1cccc2)C(=O)[O-])[NH3+] C40473523
CC(C)(C(=O)N1C[C@H](Oc2c1cccc2)C(=O)[O-])[NH3+] C40924614
c1cc(nnc1Sc2[nH]c(=O)cc(n2)N)Cl C41027269
Cn1c(ccn1)NS(=O)(=O)c2ccc(cc2F)N C44593563
C[C@H]1CN(CCO1)C(=O)[C@@H](C(C)C)/C(=N/O)/N C44862150
Cc1c2ccccc2oc1C(=O)NNC(=O)NC C48950593
Cc1ccc(c(c1)S(=O)(=O)NNC(=O)NC)C C48962087
CC1=N[C@@H](C(=[NH+]1)N)N2CCN(CC2)c3nccs3 C49776650
c1cc([nH]c1)[C@@H]2CCCN2C(=O)Cn3ccc(n3)N C50467441
Cc1c2c(n[nH]1)OC(=C([C@]23CCO[C@@H]3C)C#N)N C20406606
CC(C)NS(=O)(=O)c1c(nc2n1ccs2)N C50637055
Cc1cc(c(o1)C)[C@H](C)NC(=O)c2ccc(nn2)N C50709558
CC[C@]1(C(=O)N(C(=O)N1)Cc2ccc(nc2)N)C C50829117
c1cc(ncc1Sc2c3c(nc[nH]3)ncn2)N C51021874
c1ccc2c(c1)CCN2C(=O)c3ccc(nn3)NN C51096655
C[C@@H]1COCCN1C(=O)c2cc(nc(c2)Cl)NN C51128676
Cc1c(c(n(n1)C)NN)CN2CCCCCC2=O C51147699
Cc1csc(=O)n1Cc2c(snn2)NN C51147810
c1cnc(nc1)c2nc(c3ccsc3n2)NN C51151251
Cc1ccc(cc1[N-]S(=O)(=O)c2cn(c[nH+]2)C)N C52095912
C[C@H]1C[C@@H]1NC(=O)c2cc(c(cc2[N+](=O)[O-])F)N C52303464
C1CCC(C1)[C@@H]2CCCN2C(=O)c3nc([nH]n3)N C55169613
Cc1cc2c([nH]1)c(=O)n(c(n2)SCC(=O)N)C C57522130
C[C@H]1[C@@H]([C@@H](n2c(ncn2)N1)c3cccs3)C(=O)N C59669608
c1cnc(=O)n(c1)Cc2c(ccc(n2)NN)Cl C61639163
CN(c1cccc(c1)/C(=N/O)/N)C(=O)[C@H]2CCCCO2 C61951520
c1ccc(c(c1)n2c3c(cn2)c(ncn3)NN)F C62203239
C[C@]1(CCS(=O)(=O)C1)Nc2c(c(ncn2)Cl)N C62364036
CCC1(CCN(CC1)C(=O)c2nc([nH]n2)N)CC C62958019
CCc1nc(cs1)[C@H]2Nc3c([nH]nc3C(=O)N2)C C66739979
c1cc(=O)n(cc1C(F)(F)F)CC(=O)NC(=O)N C05325032
C[C@@H]1CN(C[C@H](O1)C)c2c(cccn2)/C(=N/O)/N C19431032
COc1ccccc1N2C[C@@H]([N-]S2(=O)=O)C[NH3+] C19724107
CC(=O)N[C@@H]1[C@@H](C[C@@H]2CO[C@H](O[C@@H]2[C@@H]1O)c3ccccc3)O C22050795
CC(=O)N[C@@H]1[C@H](C[C@@H]2CO[C@@H](O[C@@H]2[C@@H]1O)c3ccccc3)O C06614445
Cc1c(c(n(n1)CC(=O)N2CCCC[C@H]2CO)C)N C36797383
Cc1cc(no1)NC(=O)c2cc(cn2C(C)C)N C36861011
c1c(cn(c1C(=O)N2CCNC(=O)C2)C3CC3)N C36861041
C1CCC2(C1)OC[C@@H](O2)CSc3nc([nH]n3)N C37022591
Cc1c(n(c2c1c(nc(n2)C)N)CC(=O)NC)C C37225138
c1cc(sc1)[C@H]2c3c(c(=O)cc(o3)CO)OC(=C2C#N)N C00141897
C1C[C@@H](CN(C1)C(=O)N)C(=O)N2CCC(CC2)CO C37896701
c1ccc(cc1)[C@@H]2O[C@@H]3[C@H]([C@H](O[C@@H]3O2)[C@H](CO)O)O C39944847
c1ccc(c(c1)[C@@H]2CC(=O)NC3=NC(=NC(=O)[C@@H]23)N)F C39969871
Cc1ccccc1[C@@H]2CC(=O)NC3=NC(=NC(=O)[C@H]23)N C39969909
c1cc(c(cc1/C=N/N=C/2\NC(=O)CS2)O)O C26507275
c1c(c[nH]c1C(=O)N2CCN(CC2)C[C@H]3CCCO3)N C40333678
CC(C)[C@@H](C(=O)N1C[C@H](Oc2c1cccc2)C(=O)[O-])[NH3+] C40473522
Cc1c(cnc(c1/N=C(/c2cc(cc[nH+]2)N)\[O-])C)C#N C40816491
CC1(CCCC1)NS(=O)(=O)c2cn(nc2N)C C42176218
Cc1ccc(cc1)[C@@H](C)Nc2c(=O)[nH]c(=O)[nH]n2 C42338474
Cc1cnn(c1)c2c(cc3c(n2)CCC3)/C(=N/O)/N C43407900
C[C@@H]1CCCN1C(=O)C2(CCOCC2)/C(=N/O)/N C44785577
C[C@@H](/C(=N/O)/N)C(=O)N1CCN(CC1)C(C)(C)C C44873058
Cc1c(c(n(n1)C)N[C@]2(CCS(=O)(=O)C2)C)N C44924353
Cc1csc(n1)CNC(=O)N[C@H]2CCCCNC2=O C45355518
c1csc2c1[C@H](N(CC2)C(=O)N3CC[C@@H](C3)[NH3+])C(=O)[O-] C50244738
C1CCN([C@@H](C1)CC(=O)[O-])C(=O)N2CC[C@H](C2)C[NH3+] C50251476
c1c(cc(nc1N)Cl)C(=O)N2CCNC(=O)C2 C50700099
C1CCN([C@@H](C1)CCC(=O)[O-])C(=O)N2CC[C@H](C2)[NH3+] C50931013
CN([C@H]1CCSC1)C(=O)c2ccc(nn2)NN C51127321
Cc1c(c(n(n1)C)NN)CN2CCO[C@H]3[C@@H]2CCC3 C51144957
c1cc2c(cc1[C@H]([C@H]3COCCO3)O)[nH]c(=O)[nH]2 C55303200
[H]/N=C/1\C(=C2CCN(C[C@@H]2S1)C(=O)c3ccco3)C(=O)N C49799851
CCN(CC)C(=O)[C@@H]1CCc2c(c(=O)[nH]c(n2)N)C1 C17147530
C1CN(CCC1C(=O)NC2CCOCC2)C(=O)N C58994439
C[C@H](c1[n-]nnn1)[NH2+][C@@H]2CCCc3c2ccc(c3)O C44926884
C[C@@H]1CN(CC(O1)(C)C)Cc2cccnc2/C(=N/O)/N C61657908
C[C@H]1CN(CC(O1)(C)C)Cc2cccnc2/C(=N/O)/N C61657909
Cc1c(c(nc(n1)c2cnn(c2)C)NN)C(C)C C61689098
C[C@H]1CN(CCCO1)c2ccc(cn2)/C(=N/O)/N C61918730
C[C@@H]1CN(CCCO1)c2c(cccn2)/C(=N/O)/N C61918735
Cc1ccc(c(n1)N2CCCO[C@H](C2)C)/C(=N/O)/N C61918768
C1CCC(C1)(/C(=N\O)/N)C(=O)N2CCCOCC2 C61938114
c1cc(c(cc1S(=O)(=O)N2CCC(=O)NCC2)N)F C62100122
CC[C@@]1(CCCN(C1)C(=O)N2CC[C@@H](C2)[NH3+])C(=O)[O-] C62876322
CC[C@@]1(CCCN(C1)C(=O)N2CC[C@H](C2)[NH3+])C(=O)[O-] C62876324
CCC[C@@]1(CCN(C1)C(=O)N2CC[C@H](C2)[NH3+])C(=O)[O-] C62935083
C[NH2+]CC1CCN(CC1)C(=O)c2cc([nH]c(=O)c2)[O-] C63159528
CC1(CC2=N[C@H](N[C@@H]2C(=O)NC1)c3[nH]ccn3)C C65421493
CCc1cccc2c1NC(=O)[C@@]2(CC(=O)c3ccc(cc3)Cl)O C00614064
Cc1ccc(cc1C)c2csc3c2c(ncn3)SCC(=O)N C01935904
C[C@H](c1ccccc1Cl)Sc2nnc(n2N)C(F)(F)F C05993663
C[C@H](C(=O)C(=C1Nc2ccccc2N1)C#N)Sc3ccc(cc3)F C07635406
Cc1cc2c(cc(=O)oc2cc1C)CS/C(=N/C(C)C)/N C08226522
c1cc(ccc1OCc2nc(cs2)c3ccc(cc3O)O)F C14129515
C[C@@H](C12CC3CC(C1)CC(C3)C2)NC(=O)c4cc(c[nH]4)C(=O)C C17355880
Cc1cc(ccc1NC(=O)CNC(=O)[C@H]2C[C@@H]2C)Br C17958656
Cc1c(c2c(ncnc2s1)NC(C)(C)CO)c3ccccc3 C20321228
c1cc(cc(c1)C(=S)N)COc2ccc3c(c2)oc(=O)s3 C21813386
c1cc(ccc1COc2ccc3c(c2)oc(=O)s3)C(=S)N C21814588
c1c2c(sc1C(=O)NNC(=O)C[C@@H]3CCC=C3)CCCCC2 C21971022
c1c2c(sc1C(=O)NNC(=O)C[C@H]3CCC=C3)CCCCC2 C21971025
CCN(c1ccc(c(c1)N)F)S(=O)(=O)c2ccccc2C C32209899
CC[C@H]1C(=O)N(Cc2cc(ccc2O1)N)[C@H](CC)c3ccccc3 C35908923
Cc1c(sc(n1)N)SC[C@H]2CO[C@](O2)(C)c3ccccc3 C37036686
c1cc(sc1)c2nc(on2)CSc3ccc(cc3N)F C37194807
CCn1cc(ccc1=O)NCc2cc(cc(c2O)Cl)Cl C37773671
CCOc1cc(ccc1O)[C@@H]2NN=C(S2)c3ccc(cc3)C C04577311
C1CCN([C@@H](C1)CO)C(=S)NC(=O)C23CC4CC(C2)CC(C4)C3 C05783466
COc1cc(ccc1O)[C@@H](C#N)Nc2cccc(c2)Br C37937548
CCN(c1cccc(c1)C)S(=O)(=O)c2ccc(cc2N)C C40234514
C[C@@H](c1cccs1)N(C)S(=O)(=O)c2ccc(cc2N)Cl C40334301
C[C@H](c1ccccc1Cl)N(C)S(=O)(=O)c2cc(cs2)N C41068084
Cc1cccc(c1)[C@H]2C(=C(NC(=S)N2)C)C(=O)OC(C)C C41107331
Cc1ccc(c(c1)CNC(=O)/C(=C/c2cccc(c2)O)/C#N)C C41698726
c1ccc2c(c1)CCC[C@@H]2NC(=O)N(Cc3cccc(c3)O)C4CC4 C42959222
CCN(c1ccccc1C)S(=O)(=O)c2c(cccc2F)N C45147473
CCN(c1cccc(c1)C)S(=O)(=O)c2c(cccc2F)N C45147787
c1ccc2c(c1)C[C@H](CN2)NS(=O)(=O)CC3CCCCC3 C49043634
CCN(c1ccc(cc1)C)S(=O)(=O)c2cc(ccc2C)N C49978696
CCN(c1ccc(cc1)C)S(=O)(=O)c2ccc(cc2C)N C49978745
CNc1ccccc1S(=O)(=O)Nc2ccccc2Br C50640459
CC(C)(C)c1ccc(cc1)S(=O)(=O)N[C@@H]2CCCC[C@H]2O C52004249
C[C@@](c1cc2cc(ccc2o1)Br)(C(=O)[O-])[NH2+]C3CCC3 C52214963
COc1c(cc(cc1Cl)C(=O)NC2(CCCC2)CO)Cl C53046213
CCCC1CCC(CC1)NC(=O)[C@@H]2CC(=O)Nc3c2cccc3 C56249571
C/C=C/C=C/C(=O)NNC(=O)c1cc2c(s1)CCCCC2 C58139961
Cc1c2c(cccc2sc1C(=O)N[C@@H](C)C(=O)NC(C)(C)C)F C60132145
CCc1ccc(cc1)C[C@H]2C(=O)N(c3cc(ccc3O2)N)CC C62496733
CC(C)CN1c2cc(ccc2O[C@@H](C1=O)Cc3cccc(c3)F)N C62497166
CC(C)CN1c2ccccc2O[C@@H](C1=O)Cc3cccc(c3)N C62497208
Cc1ccc(c(c1)C)C[C@@H]2CN(c3ccc(cc3O2)O)CCO C62498220
c1ccc(cc1)C2CC(C2)C(=O)Nc3cc(c[nH]c3=O)C(F)(F)F C65552670
Cc1cc([nH]c(=O)c1CNC(=O)C[C@H]2C[C@H](CC(C2)(C)C)C)C C66602747
Cc1ccc(c(c1)F)NC(=O)CNC(=O)c2ccc3c(c2)CCC3 C67193173
C[C@H]1CCC[C@H]([C@@H]1C)NC(=O)CNC(=O)c2cc(cc(c2)F)F C67463011
c1ccc(cc1)[C@H]2C[C@@H]2NC(=O)NC[C@@H]3Cc4ccccc4OC3 C67611801
c1ccc(cc1)[C@H]2C[C@H]2NC(=O)NC[C@@H]3Cc4ccccc4OC3 C67611805
c1ccc(cc1)[C@H]2C[C@@H]2NC(=O)NCc3cc4ccccc4o3 C67618869
C[C@@H](C(=O)N)Sc1nc(cc(n1)C(F)(F)F)c2ccccc2 C00268294
CCCNC(=O)c1c2c(sc1NC(=O)c3cccs3)CCCC2 C05027489
Cc1cc(cc(c1)NC(=O)C(=O)NCCc2ccc(cc2)Cl)C C05184011
Cc1ccc(c(c1)NC(=O)C(=O)NCCc2ccc(cc2)Cl)C C05184389
c1ccc2c(c1)CC[C@H]2SCC(=O)N/N=C/c3ccccc3O C01574208
Cc1ccc(cc1F)NC(=O)[C@H](C(C)C)NC(=O)c2cccs2 C07136145
c1cc(c(cc1Cl)C(=O)N)OCc2csc(n2)c3ccsc3 C07773738
CCNC(=O)/C(=C\c1ccccc1)/NC(=O)c2ccccc2Cl C05046100
Cc1ccc(cc1)/C=C/C(=O)NCCc2[nH]c3ccc(cc3n2)F C12082899
Cc1ccc(cc1NC(=O)C2(CCCC2)CC(=O)NC(C)C)Cl C14233516
CCOc1cc2c(cc1OCC)[C@H](NCC2)c3cc(c(c(c3)C)O)C C20507009
COc1ccc(cc1O)[C@H]2[C@@H]3CC=C[C@H]3c4cccc(c4N2)OCC=C C20690703
CC(C)[C@H](C(=O)N[C@@H]1CCc2c1cccc2)NC(=O)C3CCCCC3 C22322310
Cc1ccc(c(c1)NC(=O)[C@@H](C(C)C)NC(=O)c2cccs2)F C29482823
CCN(CC)c1ccc(cc1N)CCC(=O)N2CCCC[C@@H]2C C31900849
CC[C@H](C(=O)Nc1ccc(cc1)O)Sc2ccc3ccccc3n2 C32528060
c1cc(=O)n(cc1N)CCCOc2cc(c(cc2Cl)Cl)Cl C37065630
Cc1cc(ccc1NS(=O)(=O)C)NCc2ccc(s2)Cl C37129576
CC(C)Cc1nc(on1)CSc2ccc(cc2N)Br C37205399
Cc1ccc(cc1N[C@H](C)C(=O)NCc2ccco2)Br C37368344
CC(C)CC(=O)N[C@@H](c1ccc2cccnc2c1O)c3cccs3 C00092403
Cc1cc(c(c(c1)C)C(=O)CSc2c(c(cc(n2)C)C)C(=O)N)C C03269611
C[C@@H](c1ccccc1OC(C)C)NC(=O)c2cc(c[nH]2)Br C37506075
c1ccc(cc1)C[C@H]2[C@H](C=CN(C2=O)CCc3cc4ccccc4[nH]3)O C39313416
CCOc1ccc(c(c1)c2ccccc2O)N3CCN[C@H](C3)SC C39530200
Cc1ccc(cc1)S(=O)(=O)NC[C@](C)(c2ccc(cc2)Cl)O C40629532
CC(C)SCc1cc(=O)[nH]c(n1)Nc2cccc(c2)Br C41595713
CC(C)c1ccc(cc1)CN(C)S(=O)(=O)c2cc(cs2)N C41666361
C[C@H](C(C)C)[NH2+][C@](C)(c1cc2cc(ccc2o1)Br)C(=O)[O-] C41728592
Cc1ccc(o1)[C@H](C)[NH2+][C@@](C)(c2ccc(cc2)Br)C(=O)[O-] C41812990
C[C@@](c1ccc(cc1Cl)Cl)(C(=O)[O-])[NH2+]C[C@@H]2CCCCO2 C42828037
c1ccc(cc1)COc2ccc(cc2Br)/C=C(\C#N)/C(=O)N C42912907
Cc1ccc(s1)CNC(=O)N[C@H](c2ccccc2)c3ccco3 C45153794
CCOCCNC(=O)Nc1c(cc(cc1Cl)Br)C C48096542
COc1ccc(cc1N)C(=O)OCc2ccc(c(c2)Br)F C48673352
c1cc(c(cc1CCCNc2cn[nH]c(=O)c2Cl)Cl)Cl C48983091
CC(C)[C@@H](c1cccs1)NC(=O)C(=O)Nc2ccc(cc2F)Cl C49300086
C[C@H](c1ccc(c(c1)OC)O)Nc2cc(ccc2OC)Br C49563046
Cc1ccc(cc1C)C23C[C@H]4C[C@@H](C2)CC(C4)(C3)C(=O)OCC(=O)N C09389832
CC(C)CN(C(C)C)S(=O)(=O)c1c(cc(cc1Cl)Cl)N C42270174
CC[NH+](CC)c1ccc(cc1)[C@@H]2[C@H]3CCCC[C@@]3(CCN2CC#N)O C61925463
Cc1ccc(cc1C)N2CC[C@H](C2)CNC(=O)NCc3ccccc3 C62093128
C[C@H](c1ccc(c(c1)Cl)F)N[C@H](C)C(=O)Nc2ccccc2C#N C62239796
CCCCSC1=[NH+][C@@H](C(=C(N1)C)C(=O)[O-])c2ccccc2C C62398653
c1cc(ccc1C#N)NCC(=O)N[C@@H]2CCC[C@@H](C2)C(F)(F)F C21355396
Cc1ccccc1CNC(=O)NC[C@@H]2CCN(C2)c3ccc(cc3)F C66343136
Cc1ccc(c(c1)Cl)NC(=O)CCNC(=O)C2=C(CCCC2)Cl C66439235
C[C@@H](c1ccccc1Cl)NC(=O)CNC(=O)c2ccc3c(c2)CCC3 C67104686
C[C@H](c1cccc(c1)O)N(C)C(=O)Nc2c(cccc2C(C)C)C(C)C C67487231
C[C@H](c1cccc(c1)O)N(C)C(=O)Nc2ccc(cc2)CSC C67573833
CCOC(=O)C1=C(NC(=S)N[C@H]1c2cc(ccc2O)OC)C C00206216
CCOC(=O)[C@@H]1[C@H](NC(=O)N[C@@]1(C(F)(F)F)O)c2ccccc2 C04264444
C[C@@H](C(=O)NC(=O)N)OC(=O)c1c(ccc(c1Cl)Cl)Cl C04469809
COc1cc(cc(c1O)/C=C(/C#N)\C(=O)Nc2ccc(cc2)O)Cl C04525120
c1ccc(cc1)Oc2ccc(cc2)NC(=O)[C@H]3CC(=O)N=C(S3)N C00307448
c1ccc2c(c1)NC(=O)[C@H](S2)CC(=O)N/N=C/c3cccc(c3)O C04795590
CCCCc1nc2c(o1)NC(=C([C@@H]2c3ccc(cc3)N(C)C)C#N)N C04855377
CCn1cc(c(n1)C(=O)N)NC(=O)CC23CC4CC(C2)CC(C4)C3 C06490155
c1ccc(c(c1)C(=O)N)NC(=O)/C=C/c2ccc3c(c2)OCO3 C00182388
Cc1cc(c(o1)C)C(=O)NNC(=O)c2cc(ccc2O)Cl C10624347
Cc1ccc(c(c1)C)S(=O)(=O)N/N=C(/C)\c2cc(cc(c2)O)O C17068808
C[C@H](c1ccccc1)NC(=O)[C@@H](C)Sc2ncc(c(n2)N)C#N C22032905
Cc1cc(cc(c1)n2ccnc2S[C@@H](C)C(=O)NC(=O)N)C C07057865
CC(C)(C)C(=O)NCC(=O)NNC(=O)C12CC3CC(C1)CC(C3)C2 C28198883
CC(C)NC(=O)c1ccc(cc1)[C@H]2Nc3ccccc3S(=O)(=O)N2 C33063187
CCOc1ccc2c(c1OCC)OC(C[C@]2(C(=O)[O-])[NH3+])(C)C C36142282
CCOc1cc2c(c(c1)OCC)[C@](CC(O2)(C)C)(C(=O)[O-])[NH3+] C36142298
CCc1cccc(c1NS(=O)(=O)c2cn(nc2N)C)CC C37558095
c1cc(cnc1)/C=N/NC(=O)c2c(c(c(c(n2)Cl)Cl)N)Cl C19638197
Cc1ccc(cc1)NC(=S)NNC(=O)c2c(c(nn2C)C)Cl C08685014
C[C@]12C[C@H](CC(C1)(C)C)N(C2)c3c(c(ncn3)NC[C@@H]4CCCO4)N C40686917
CCCSc1nc2n(n1)[C@H](C(=C(N2)C)C(=O)N)c3cccs3 C40982836
C1C[C@H](OC1)CNC(=O)NNC(=O)CC23CC4CC(C2)CC(C4)C3 C42870298
CC(C)(C)NC(=O)CN(C)S(=O)(=O)c1c(cccc1Cl)N C45166514
Cc1c2cc(ccc2oc1C(=O)N[C@@H](c3ccccc3)C(=O)N)OC C48326521
Cc1c(s/c(=N/S(=O)(=O)c2cc(ccc2OC)N)/[nH]1)C C49095876
Cc1cc(cc(c1NC(=O)NCC(=O)NC)OC)Br C49209289
Cc1ccccc1CCNC(=O)NNC(=O)c2cc(oc2C)C C09866911
CCOc1ccc(cc1)[C@H]2C(=C(Nc3n2c4ccccc4n3)N)C#N C55175186
C[C@@]1(C(=O)NC(=O)N1)c2cccc(c2)NC(=O)/C=C/c3cccs3 C47191004
CC[C@@H]1CCc2c(cc(s2)C(=O)O[C@@H](C)C(=O)NC(=O)N)C1 C03548546
C[C@H](c1ccc2c(c1)[nH]c(=O)[nH]2)NC(=O)[C@H]3Cc4ccccc4O3 C58385565
CC[C@H](c1ccc(cc1)Cl)NC(=O)c2ccc(c(c2)[N+](=O)[O-])N C10918486
Cc1cc(n(n1)c2ccccc2NC(=O)N[C@@H]3CCCC[C@H]3O)C C60370764
c1cocc1C(=O)NNC(=O)N[C@H]2CCCC[C@H]2C(F)(F)F C61858981
Cc1c(cccc1Cl)NC(=O)N[C@@H](C)C(=O)NCc2ccco2 C62369842
C[C@H]1CCCC[C@@H]1NC(=O)CSc2nnc(n2C(C)C)N C57952040
C[C@H]1CCCC[C@H]1NC(=O)CSc2nnc(n2C(C)C)N C57952048
c1csc(c1C(=O)[O-])NC(=O)NCC[NH+]2CCCCCC2 C62828359
Cc1ccc(c(c1)C)OC[C@@H](c2[nH]c3c(n2)C(=O)NCC(C3)(C)C)O C65461026
Cc1cc(nc(n1)N)N2CCC[C@@H](C2)C(=O)NC3CCCCC3 C65946228
Cc1ccc(c(c1)OCc2c(c(nc(n2)N)C)C(=O)NC)C(C)C C66135910
CC[C@@H](c1c(c(nc(n1)N)C)C(=O)NC)Oc2ccc(cc2)C C66135945
CCNC(=O)c1c(nc(nc1[C@@H](C)Oc2ccccc2Cl)N)C C66136159
CC[C@@H](C)Oc1cccc(c1)NC(=O)N[C@@H]2CCCCNC2=O C66327830
Cc1ccc(cc1C(=O)N)NC(=O)CSc2nc(cc(n2)C)C C66714286
Cc1ccccc1NC(=O)C2=C(NC(=S)N[C@H]2c3csnn3)C C67028437
CC[C@](C)(CNC(=O)Nc1ccc(c(c1)Cl)n2cccn2)O C67287779
c1ccc(cc1)[C@H]2C[C@H]2NC(=O)Nc3ccc4c(c3)NC(=O)CO4 C67561196
c1ccc(cc1)[C@H]2C[C@H]2NC(=O)NNC(=O)c3ccc4ccccc4n3 C67616008
c1ccc(cc1)[C@H]2CC3=C([C@H](C(=C(N3N4CCOCC4)N)C#N)c5ccc(cc5)F)C(=O)C2 C00690864
CC1(CC2=C([C@@H](C(=C(O2)N)C#N)c3cc(nn3c4ccccc4)c5ccccc5)C(=O)C1)C C00974113
C=CCSc1nc2c(nn1)-c3ccccc3N[C@]4(O2)c5cc(ccc5NC4=O)Br C02073610
Cc1cc2c3c(c1)[C@@]4(c5c(c6ccccc6oc5=O)OC(=C4C#N)N)C(=O)N3C(C[C@H]2C)(C)C C02420817
CCC1=C[C@@](N2c3c1cc(cc3[C@]4(C2=O)c5c(cc(oc5=O)C)OC(=C4C#N)N)C)(C)CC C09427270
C[C@@H]1CCc2c(sc(c2C#N)NC(=O)CN3C(=O)[C@@]4(CCCc5c4ccs5)NC3=O)C1 C09494262
CCOc1cc2c3c(c1)[C@@]4(C(=C(OC5=C4C(=O)CC(C5)(C)C)N)C#N)C(=O)N3C(C=C2C)(C)C C02433787
c1cc(ccc1C(=O)[C@H]2[C@@H]([C@@]([C@@H]3N2c4ccc(cc4C=C3)F)(C#N)C(=O)N)c5ccncc5)Cl C12428980
Cc1cccc(c1)N2C3=C(C(=O)CC(C3)(C)C)[C@]4(c5ccccc5N(C4=O)C)C(=C2N)C#N C12462788
Cc1c(c(n(n1)C)C(=O)NC(=S)Nc2c(c3c(s2)CCCC3)C#N)Br C02792974
C[C@]12C[C@H]([C@@H]3[C@@H]([C@@H]1CC[C@H]2C4(OCCO4)C)CC[C@H]5[C@@]3(/C(=N/O)/CC6(C5)OCCO6)C)O C12660895
Cc1cc(cc2c1[C@H](C[C@@]3(O2)CC(NC(=S)N3)(C)C)c4ccc(cc4)OC)OC(=O)C C00881832
Cc1ccc2c(c1)c(=O)c(co2)[C@@H]3C4=C(C[C@@H]([C@H](C4=O)C(=O)OC)C)Nc5ccccc5N3 C01457723
Cc1cccc(c1)N2C3=C(C(=O)CCC3)[C@]4(c5ccccc5N(C4=O)CC=C)C(=C2N)C#N C13567592
CCCN1c2ccccc2[C@]3(C1=O)C(=C(N(C4=C3C(=O)CCC4)c5ccccc5F)N)C#N C13567624
Cc1cccc(c1)N2C3=C(C(=O)CC(C3)(C)C)[C@@]4(c5ccccc5N(C4=O)CC#C)C(=C2N)C#N C13567649
CC1(CC2=C(C(=O)C1)[C@]3(c4ccccc4N(C3=O)CC#C)C(=C(N2c5ccccc5F)N)C#N)C C13567654
CC(C)(C)C(=O)[C@H]1[C@H]([C@@]([C@H]2N1c3ccc(cc3C=C2)Br)(C#N)C(=O)N)c4ccncc4 C15023843
Cc1cc2c(c(=O)o1)[C@]3(c4ccccc4N(C3=O)Cc5ccc(c(c5)Cl)Cl)C(=C(O2)N)C#N C16754137
c1cc(c(cc1F)F)OCc2ccc(o2)[C@@H]3[C@H]4CCCC=C4C(=C(C3(C#N)C#N)N)C#N C02769772
c1cc(c(cc1F)F)OCc2ccc(o2)[C@H]3[C@H]4CCCC=C4C(=C(C3(C#N)C#N)N)C#N C02769771
c1ccc(cc1)CN2c3ccccc3C4=C(S2(=O)=O)[C@@H](C(=C(O4)N)C#N)c5ccccc5F C20558233
c1ccc(cc1)[C@@H]2C(=C(OC3=C2S(=O)(=O)N(c4c3cccc4)Cc5ccccc5F)N)C#N C20558514
Cc1ccccc1[C@@H]2C(=C(OC3=C2S(=O)(=O)N(c4c3cccc4)Cc5ccccc5F)N)C#N C20558546
Cc1ccccc1CN2c3ccccc3C4=C(S2(=O)=O)[C@H](C(=C(O4)N)C#N)c5ccc(cc5)F C20558681
c1ccc2c(c1)ccc(c2[C@@H]3[C@@H]4CC=C[C@H]4c5cc(ccc5N3)S(=O)(=O)N6CCOCC6)O C20751722
Cc1ccc(s1)[C@H]2CC(=C3C(=O)NC(=O)N(C3=O)c4ccc(cc4)Cl)Nc5ccccc5S2 C20899154
CC(C)(C)OC(=O)N1CC=C2[C@@H](C1)[C@H](C(C(=C2C#N)N)(C#N)C#N)c3ccc(cc3)Cl C09600664
Cc1cc2c(c(=O)n1CC(C)C)[C@@H](C(=C(O2)N)C#N)c3cc(ccc3OC)Br C02225801
CC1=C[C@@H](N=N1)C(=O)N/N=C/c2cc(cc(c2O)I)I C38999617
COc1cc2c(cc1c3ccccc3O)CCN4[C@H]2CO[P@@](=O)(N4)Cc5ccccc5 C39463987
COc1cc2c(cc1Cc3ccccc3)[C@H]4CO[P@@](=O)(NN4CC2)c5ccccc5O C39464304
CCO[P@]1(=O)NN2C[C@@H]3C=C(C(=C[C@@H]3C[C@@H]2CO1)Br)c4ccccc4O C39469479
CC(C)(C)[C@H]1CC=C2[C@H](C1)[C@@]3(c4cc(ccc4N(C3=O)C)Br)C(=C(C2(C#N)C#N)N)C#N C39940577
CNC(=O)c1c2c(sc1NC(=O)/C(=C/c3ccc4c(c3)CCCN4C)/C#N)CCCC2 C40113339
CC(C)(C)N1C(=O)[C@H]2[C@@H]([NH2+][C@@]([C@@H]2C1=O)(c3ccccc3)C(=O)[O-])c4ccc(s4)Cl C43219071
Cc1ccc(cc1)NC(=O)CN2C(=O)[C@H]3[C@H]4C[C@@H]([C@@H]3C2=O)[C@@H]5[C@@H]4C(c6c([nH]c(=O)s6)S5)(C)C C47145248
C[C@@]12C[C@H]([C@@H]3[C@@H]([C@@H]1CC[C@@H]2C4(OCCO4)C)CC[C@H]5[C@@]3(/C(=N/O)/CC6(C5)OCCO6)C)O C49942368
Cc1ccc2c(c1C)NC(=O)[C@@]23[C@H]4[C@@H]([C@@H](N3)CCSC)C(=O)N(C4=O)C5CCCCCC5 C15958621
CN1c2ccccc2C3=C(S1(=O)=O)[C@@H](C(=C(O3)N)C#N)c4cccc(c4)Br C57510504
Cc1cc(c(cc1Cl)C(C)C)OCC(=O)N2CCC3(CC2)NC(=O)C4(N3)CCCCC4 C40153005
C[C@H]1CC2(CCCCC2)N3c4c1cccc4[C@@]5(C3=O)c6c(c7ccccc7oc6=O)OC(=C5C#N)N C22716135
C[C@H]1CC2(CCCCC2)N3c4c1cccc4[C@@]5(C3=O)C(=C(OC6=C5C(=O)CC(C6)(C)C)N)C#N C22564435
C=C1C=C(N2[C@@H]([NH+]=C(N=C2N1)N3CCN(CC3)c4cccc(c4)Cl)[C@@H]5CCC=CC5)[O-] C59619535
Cc1ccc(c(c1)C)N2C(=O)[C@@H]3[C@@H](N[C@]4([C@@H]3C2=O)c5ccccc5NC4=O)CCSC C15957250
c1ccc2c(c1)C[C@@H](N(C2)CC3=NC(=O)C4=C(CSC4=N3)c5ccc(cc5)Cl)C(=O)N C39760475
COc1ccccc1N2C(=O)/C(=C\3/C[C@@H](Sc4ccccc4N3)c5ccccc5)/C(=O)NC2=O C63526184
CC(C)Oc1ccc(cc1)C2=NN=C3[C@@H]2[C@@H](C(=C(O3)N)C#N)c4ccccc4Br C22531476
Cc1cc(c(c(c1)O)C2=C3[C@H](N(C(=O)[C@@H]3N=N2)CCO)c4cccc(c4)Br)C C08845131
CC1=NN(C(=O)[C@H]1/N=N/c2c(cc(cc2Br)Br)Br)C(=S)N C12275865
c1ccc(cc1)[C@@H]2C=C(O[C@@H]3[C@@H]2OC(=O)N3)C#N C04267594
Cc1ccc(cc1c2ccc(o2)CO)[N+](=O)[O-] C04290835
c1c2c(sc1[N+](=O)[O-])CCCCC(=O)N2 C04956330
CC1([C@](N=C(N1O)OC)(c2ccccc2)OC)C C05415897
Cc1cccc(c1n2cnc(nc2=O)NC)C C01588542
C[C@H]1CCC[C@@H]([C@@H]1C)Nc2c3cnn(c3ncn2)C C12485087
Cc1cc2c(cc1[N+](=O)[O-])c(n[nH]2)Br C14985781
c1ccc2c(c1)nnn2[C@H]\3[C@H]4CC[C@H](C4)/C3=N\O C16545694
c1ccc(cc1)[C@H](c2ccc(cc2[N+](=O)[O-])C#N)O C21990622
CCC#C[C@@H](C)[C@@]1(C(=O)NC(=O)N(C1=O)C)CC=C C01530930
CC[C@@H]1CCCCN1c2[nH]c(=O)c(c(n2)C)CC#N C22452764
c1cc2c(cc1c3nnc4n3ccnc4)CCCN2 C35452330
c1cc2n(c1)CCCN[C@H]2c3ccc(cc3)[N+](=O)[O-] C35702616
CCn1cc(cn1)Nc2c3ccsc3ncn2 C35781453
Cc1cccc(c1[N+](=O)[O-])O[C@@H]2CCC[C@H]2O C37694763
c1cc(cc(c1)O[C@H]2CCCC[C@@H]2O)[N+](=O)[O-] C37696192
Cc1ccc(c(c1)O[C@H]2CCC[C@@H]2O)[N+](=O)[O-] C37696433
C[C@@H]1Cc2ccccc2N1c3c4c(nc[nH]4)ncn3 C06530719
Cc1ccc(s1)/C=N/NC(=O)[C@H]2C=C(N=N2)C C38578228
CC[C@@]1(C(=O)N(C(=O)N1)/N=C/C2CCCCC2)C C39488399
c1cc(c(cc1[C@H](c2ccc(o2)[N+](=O)[O-])O)F)F C40254712
CN(C)S(=O)(=O)NC1(CCCCCCC1)C#N C40367063
c1cc(c(cc1Cl)[N+](=O)[O-])N2CCC[C@@H](C2)O C40412258
Cc1cc(ccc1N2CCCC[C@@H]2CO)[N+](=O)[O-] C40452802
Cc1cc(ccc1N2CCC[C@H](C2)CO)[N+](=O)[O-] C40452916
c1c(cc(cc1[N+](=O)[O-])F)N2CCC[C@@H](C2)CO C40452967
c1cc(cc(c1)n2cnnn2)N[C@@H]3C[C@H]4CC[C@@H]3C4 C41092457
c1cc(cc(c1)n2cnnn2)N[C@H]3C[C@H]4CC[C@@H]3C4 C41092458
Cc1ccsc1[C@@H](c2ccc(o2)[N+](=O)[O-])O C42731149
Cc1cc(n(n1)C)NC(=O)N2C[C@@H](C[C@H](C2)C)C C43435567
Cc1cc(cc(c1)NC(=O)[C@@H]2C[C@H]2[N+](=O)[O-])C C47240746
Cc1nc(c2cnn(c2n1)C)N[C@H]3CCCC[C@H]3C C48607811
c1cc(c(cc1[N+](=O)[O-])Cl)N2CCC[C@@H]2CO C48865254
CCc1c(nc(nc1NC)c2c(nn(c2C)C)C)C C50864803
Cc1cc(ccc1N2CC[C@H](C2)CO)[N+](=O)[O-] C51886372
c1cc(c(cc1F)[N+](=O)[O-])O[C@@H]2CCC[C@H]2O C52064603
C[C@@H]1C[C@@H]1Nc2c(ccc(n2)Cl)[N+](=O)[O-] C52297871
Cn\1ccs/c1=N\C(=O)c2ccc3c(c2)[nH]cn3 C30991363
Cc1ccc(cc1N2CC[C@@H](C2)CO)[N+](=O)[O-] C53735061
C[C@@H]1CCCC[C@H]1N(C)c2ccc([nH+]n2)C(=O)[O-] C42610679
C[C@H]1CCCC[C@H]1N(C)c2ccc([nH+]n2)C(=O)[O-] C42610681
C1C[C@@H](CN(C1)c2nc(nc(n2)Cl)Cl)CO C61053146
C1C[C@H](CN(C1)c2nc(nc(n2)Cl)Cl)CO C61053147
Cc1c(nnn1c2cccc3c2cccc3O)C#N C62242963
C[C@@H](c1ccc(c2c1ccnc2)[N+](=O)[O-])[C@H](C)O C63039968
Cc1cc(on1)C(=O)N2CCCc3c2c(ccc3)O C63063883
c1cc(c(c(c1)Cl)Cl)CNC2N=NN=N2 C64717949
Cc1c(cnc(c1[N+](=O)[O-])NC)Br C65337468
Cc1cc(no1)CNC(=O)N2C[C@H](C[C@@H](C2)C)C C67608595
Cc1cc(no1)CNC(=O)N2C[C@@H](C[C@H](C2)C)C C67608597
c1cc(c(cc1N2C(=O)[C@@H]3CCCC[C@H]3C2=O)[N+](=O)[O-])N4CCC(CC4)(C(=O)N)[NH+]5CCCCC5 C04030478
Cc1ccc(cc1NC(=O)C(=O)NC[C@H](c2ccc3c(c2)CCCN3C)[NH+]4CCCC4)[N+](=O)[O-] C09135796
CCOC(=O)c1c(c2c(s1)nc(nc2Sc3nnc(s3)N)C[NH+]4CCOCC4)C C09217277
Cc1cc2c(cc1S(=O)(=O)NCCC[NH+]3CCN(CC3)c4ccccc4F)OCC(=O)N2 C09407002
CCOc1ccccc1[C@@H]2c3c(cc(n(c3=O)CCC[NH+]4CCOCC4)C)OC(=C2C#N)N C02362805
C1C[C@@H](C[NH+](C1)CCC(=O)NC(=O)NC23CC4CC(C2)CC(C4)C3)C(=O)N5CCOCC5 C09982964
Cn1cccc1[C@@H](CNC(=O)C(=O)Nc2ccc(cc2)[N+](=O)[O-])[NH+]3CCc4ccccc4C3 C11898351
CC[C@]1(c2cc-3n(c(=O)c2COC1=O)Cc4c3nc5cccc(c5c4)N)OC(=O)C[NH+](C)C C13000561
CN1CCCc2c1ccc(c2)C[NH+]3CCC4(CC3)C(=O)N(C(=O)N4CCc5ccccc5)CC(=O)N C14537506
c1ccc2c(c1)[C@@]3([C@@H]4CCC[NH+]4[C@]5([C@@H]3C(=O)c6cccc(c6)[N+](=O)[O-])c7ccccc7NC5=O)C(=O)N2 C16042025
c1ccc(c(c1)/C=N/NC(=[NH2+])S[C@@H]2CC(=O)N(C2=O)c3ccc(cc3)Br)[N+](=O)[O-] C02975474
C[C@H]1C[C@@H](CN(C1)C(=O)C[NH+]2CCN(CC2)[C@@H](C)C(=O)NC(=O)NC34CC5CC(C3)CC(C5)C4)C C23371625
C1CCN(CC1)C(=O)C[NH+]2CCN(CC2)c3c4c5c(sc4nc(n3)SCC(=O)N)CCC5 C34757690
COC(=O)C[C@@H](C(=O)OC)NC(=O)N1CCc2c([nH+]c[nH]2)[C@H]1c3ccc(cc3F)Br C31810476
c1ccc2c(c1)[nH]c(=O)n2CCNC(=O)[C@H]3CC=CC[C@@H]3C(=O)N4CCN(CC4)c5cccc[nH+]5 C39302179
CC1=C(NN(C(=O)[C@@H]1C#N)c2ccc(cc2)Cl)C(=O)N/N=C\[C@H]3C=c4cc(ccc4=[NH+]C3=O)OC C39355819
Cc1ccc(cc1C)CCNC(=O)[C@H]2CN(CC23CC[NH2+]CC3)C(=O)c4c(noc4c5cc(on5)C)C C39609317
CCOc1ccccc1CCNC(=O)[C@H]2CN(CC23CC[NH2+]CC3)C(=O)[C@@H]4COc5ccccc5O4 C39652751
c1ccc(cc1)COC(=O)N2CCC(CC2)C(=O)N3C[C@H](C4(C3)CC[NH2+]CC4)C(=O)NCc5ccco5 C39655056
CC1(OC[C@@H](O1)CNC(=O)[C@H]2CN(CC23CC[NH2+]CC3)C(=O)c4cccc5c4-c6ccccc6C5=O)C C39659018
CC1(OC[C@H](O1)CNC(=O)[C@@H]2CN(CC23CC[NH2+]CC3)C(=O)c4ccc(o4)c5ccccc5)C C39659638
CN1CCCc2c1ccc(c2)CNC(=O)[C@@H]3CN(CC34CC[NH2+]CC4)C(=O)[C@@H]5COc6ccccc6O5 C39672262
C[C@H]1C(=C(N=N1)C)[C@H](C)NC(=O)[C@@H]2CN(CC23CC[NH2+]CC3)C(=O)[C@@H](C(C)C)Oc4ccccc4 C39674531
CC(C)OC(=O)CNC(=O)[C@H]1CN(CC12CC[NH2+]CC2)C(=O)c3ccc(o3)c4ccccc4F C39678821
Cc1c(c(no1)c2ccccc2Cl)C(=O)N3C[C@@H](C4(C3)CC[NH2+]CC4)C(=O)N[C@H](C)c5ccncc5 C39680917
Cc1c(c(no1)c2ccccc2Cl)C(=O)N3C[C@H](C4(C3)CC[NH2+]CC4)C(=O)N[C@H](C)c5ccncc5 C39680918
Cc1cc(nn1C)C(=O)N2C[C@@H](C3(C2)CC[NH2+]CC3)C(=O)NCCOc4ccccc4Cl C39681411
Cc1c2c(c(cnc2n(n1)C)C(=O)N3C[C@H](C4(C3)CC[NH2+]CC4)C(=O)N[C@@H](C)C(C)(C)C)Cl C39684704
CC(=O)Oc1ccccc1C(=O)N2C[C@@H](C3(C2)CC[NH2+]CC3)C(=O)NCc4ccc(cc4)n5cccc5 C39689995
CC1=C(NN(C(=O)[C@H]1C#N)c2ccccc2)C(=O)N/N=C/[C@@H]3C=c4cc(ccc4=[NH+]C3=O)OC C39940434
c1ccc2=[NH+]CC(=c2c1)C3=NN[C@@H](N3C4CC4)SCC(=O)NCc5ccc6c(c5)OCO6 C39947188
CC[C@@]1(C(=O)N(C(=O)N1)NC(=O)C[NH+]2CC3(CCCC3)c4cc5c(cc4[C@@H]2C)OCCO5)C C45766051
C[C@@H]1CN(C[C@H](O1)C)c2ccc(c[nH+]2)CNC(=O)c3cc(ccc3Cl)S(=O)(=O)NC C46791260
CC(C)C(=O)N1CCCc2c1cc(cc2)NC(=O)C(=O)NC[C@H](c3cccn3C)[NH+]4CCCC4 C49512823
CC(C)C[C@H]1[C@@H]2[C@@H](C(=O)N(C2=O)CCc3ccc(c(c3)OC)OC)[C@]4([NH2+]1)c5ccccc5NC4=O C09430234
Cc1c(n(c(c1C#N)NC(=O)C[NH+]2CCC[C@H]2C(=O)NCc3ccco3)c4ccc(cc4)F)C C31558015
c1ccc(cc1)C[NH+]2CCC[C@]3(C2)C(=O)N(C(=O)N3)C[C@@H](COc4ccc5c(c4)OCO5)O C60330175
COc1ccc2=[NH+]CC(=c2c1)CCNC(=O)COc3ccc4c(c3)C(=O)N5CCCCC[C@H]5N4 C63270261
COCCCN1C(=O)[C@@H]2[C@@H](N[C@]3([C@@H]2C1=O)c4ccccc4NC3=O)CC5=c6ccccc6=[NH+]C5 C63270485
COc1ccc2=[NH+]CC(=c2c1)CCN3C(=O)[C@@](N=C3O)(C(F)(F)F)NC(=O)c4ccccc4 C63314739
COc1ccc(cc1)CN2C(=O)[C@@H]3[C@H](N[C@@]4([C@@H]3C2=O)c5ccccc5NC4=O)CC6=c7ccccc7=[NH+]C6 C63373551
CC(C)[C@@H](C(=O)NCCOC)NC(=O)[C@@H]1CC2=c3ccccc3=[NH+][C@@H]2[C@H]4N1C(=O)c5c4cccc5 C63383557
COCCCN1C(=O)[C@@H]2[C@H](N[C@]3([C@@H]2C1=O)c4cc(ccc4NC3=O)Cl)CC5=c6ccccc6=[NH+]C5 C63383754
Cc1ccc(cc1)N2C(=O)/C(=C/N[C@H](CC3=c4ccccc4=[NH+]C3)C(=O)OC)/C(=O)NC2=O C63425005
c1ccc(cc1)C2=[NH+][C@@H](ON2)c3ccc4c(c3)[nH]c(=O)n(c4=O)Cc5ccc6c(c5)OCO6 C64392130
CCOc1cccc(c1)C2=[NH+][C@H](ON2)c3ccc4c(c3)[nH]c(=O)n(c4=O)CCc5ccccc5 C64392183
COc1ccc(cc1)Cn2c(=O)c3ccc(cc3[nH]c2=O)[C@H]4[NH+]=C(NO4)c5ccc(cc5)SC C64392521
Cc1ccc2=[NH+]CC(=c2c1)CCNC(=O)CCC(=O)N3CCN(CC3)[C@@H]4Nc5cccnc5S4 C64539226
CC[C@@H](C(=O)NCCC1=c2cc(ccc2=[NH+]C1)OC)N3c4ccccc4C5=CNN(C(=O)[C@@H]53)C C64839424
CCOC(=O)C1=C(NC(=O)N[C@@H]1c2ccc(c(c2)F)F)CN3CCN(CC3)c4cccc[nH+]4 C67286101
c1cc(c(cc1N2C(=O)[C@@H]3CC=CC[C@H]3C2=O)[N+](=O)[O-])N4CCC(CC4)(C(=O)N)[NH+]5CCCCC5 C04030489
C[C@@H](CN(C[C@H](C)O)c1c2c(c3c4c(c([nH+]c3s2)N5CCOCC5)COC(C4)(C)C)ncn1)O C09159439
CSCC[C@H]1[C@@H]2[C@@H](C(=O)N(C2=O)c3cccc(c3)[N+](=O)[O-])[C@@]4([NH2+]1)c5ccccc5NC4=O C09319117
CCOC(=O)c1c(c2ccccc2s1)S(=O)(=O)N3CCC(CC3)(C(=O)N)[NH+]4CCCCC4 C09320818
c1ccc(cc1)[C@H]2Cc3cc(ccc3C(=O)O2)C(=O)Nc4cccc(c4)S(=O)(=O)NC5=[NH+]CCC5 C09376727
C[NH+](C)CCN1[C@H](C(=C(C1=O)O)C(=O)c2cc(ccc2O)Cl)c3ccc(cc3)[N+](=O)[O-] C11614909
Cc1ccc(c(c1)[N+](=O)[O-])NC(=O)C(=O)NC[C@H](c2cccn2C)[NH+]3CCc4ccccc4C3 C11898487
Cc1ccc(cc1S(=O)(=O)Oc2ccc(cc2)/C=C\3/C(=O)N(C(=S)S3)CC[NH3+])[N+](=O)[O-] C12659842
CC[C@]1(C(=O)N(C(=O)N1)C[C@@H]2COc3ccccc3O2)C4CC[NH+](CC4)Cc5cccc(c5)O C14883646
CCOC(=O)c1c(c(sc1NC(=O)c2cc3c4ccccc4ccc3oc2=[NH2+])C(=O)N(C)C)C C20168103
C=CCNC(=O)C[NH+]1CCN(CC1)CC(=O)N2c3ccccc3NC(=O)C[C@H]2C(F)(F)F C22242727
Cc1ccccc1CN2CC[NH+](CC2)CC(=O)c3c(n(c(=O)n(c3=O)C)Cc4ccccc4)N C23229781
CC(C)c1c[nH+]c2c(c1NOCC(=O)NCc3ccccc3Cl)c(=O)n(c(=O)n2C)C C12310005
CC(=O)[NH+]=c1ccc-2c(cc(oc2c1)O)CN3C(=O)[C@@](NC3=O)(C)c4ccc5c(c4)CCC5 C24850074
Cc1cc2c(cc1S(=O)(=O)N3CCC(CC3)C(=O)NCC[NH+]4CCC(CC4)C)O[C@H](C(=O)N2)C C32959062
CC(C)NC(=O)C[NH+]1CCN2c3ccc(cc3C[C@@H]([C@@H]2C1)C(=O)NCc4ccco4)[N+](=O)[O-] C35543970
C[C@H](C(=O)NCC[NH+]1CCCCC1)N2CC3=C(C2=O)[C@@H](NC(=O)N3C)c4ccccc4Cl C35934691
CC(=O)/[NH+]=c\1/ccc-2c(cc(oc2c1)O)CN3C(=O)[C@@](NC3=O)(C)c4ccc(cc4)Cl C36800511
c1ccc(cc1)S(=O)(=O)[C@@H]2c3c(nc4ccccc4n3)N([C@H]2N)/N=C/C5=c6ccccc6=[NH+]C5 C38576470
COC1=C[C@@H]2C[NH+]3[C@@H](C[C@@H]2C=C1S(=O)(=O)Oc4ccccc4)CO[P@@](=O)(N3)c5ccccc5O C39467569
CS[P@]1(=O)N[NH+]2C[C@@H]3C=C(C(=C[C@@H]3C[C@@H]2CO1)O)S(=O)(=O)Oc4ccccc4 C39468490
CSC1=C[C@@H]2C[C@H]3CO[P@@](=O)(N[NH+]3C[C@@H]2C=C1O)S(=O)(=O)Oc4ccccc4 C39469689
Cc1ccc(cc1)CNC(=O)[C@H]2CN(CC23CC[NH2+]CC3)C(=O)COc4cccc5c4oc(=O)cc5C C39634410
Cc1cc(=O)oc2c1cccc2OCC(=O)N3C[C@@H](C4(C3)CC[NH2+]CC4)C(=O)N[C@@H]5CCCC[C@@H]5C C39636094
Cc1ccc(cc1)Oc2c(cccn2)C(=O)N3C[C@@H](C4(C3)CC[NH2+]CC4)C(=O)N[C@@H]5CCSC5=O C39661300
Cc1cc(n(n1)C(C)(C)C)C(=O)N2C[C@H](C3(C2)CC[NH2+]CC3)C(=O)NC[C@@H](C)Oc4ccccc4 C39665329
Cc1ccc(cc1)O[C@H](C)CNC(=O)[C@@H]2CN(CC23CC[NH2+]CC3)C(=O)c4cc(nn4C(C)(C)C)C C39666193
Cc1ccc(cc1)O[C@H](C)CNC(=O)[C@H]2CN(CC23CC[NH2+]CC3)C(=O)[C@@H]4COc5ccccc5O4 C39666203
c1cc(c(nc1)Oc2ccc(cc2)Cl)C(=O)N3C[C@H](C4(C3)CC[NH2+]CC4)C(=O)NCCc5ccco5 C39671023
C[C@@H]1C(=C(N=N1)C)[C@@H](C)NC(=O)[C@@H]2CN(CC23CC[NH2+]CC3)C(=O)[C@@H](C(C)C)Oc4ccccc4 C39674528
Cc1cc(n(n1)CCNC(=O)[C@H]2CN(CC23CC[NH2+]CC3)C(=O)c4cc(c(c(c4)Cl)OC)Cl)C C39675089
CC(C)OC(=O)CNC(=O)[C@H]1CN(CC12CC[NH2+]CC2)C(=O)c3ccc(o3)c4ccccc4 C39678825
c1ccc2c(c1)OC[C@@H](O2)C(=O)N3C[C@H](C4(C3)CC[NH2+]CC4)C(=O)NCCOc5ccccc5Cl C39681355
c1ccc(cc1)c2ccc(o2)C(=O)N3C[C@H](C4(C3)CC[NH2+]CC4)C(=O)NCCn5cccn5 C39694637
Cc1cc2c(c(=O)n1CC[NH+](C)C)[C@@]3(c4ccccc4N(C3=O)Cc5cccc(c5)F)C(=C(O2)N)C#N C39919016
CCOC(=O)C1=C2CCCC[C@@H]2S[C@H]1NC(=O)C(=O)N/N=C/[C@@H]3C=c4ccccc4=[NH+]C3=O C39941733
C[C@@H](C(=O)N1c2ccccc2NC(=O)C1(C)C)S[C@@H]3NN=C(O3)C4=c5ccccc5=[NH+]C4 C39982702
CCc1ccc(cc1)c2ccc(=O)n(n2)CCC(=O)N3CCC(CC3)(C(=O)N)[NH+]4CCCCC4 C41252447
c1cc(ccc1c2ccc(=O)n(n2)CCC(=O)N3CCC(CC3)(C(=O)N)[NH+]4CCCCC4)F C41252898
Cc1ccc(cc1)c2nc(on2)[C@H](C)[NH+]3CCN(CC3)[C@H](C)C(=O)NC(=O)NCC(C)C C26601399
CCOc1cc(cc(c1O)I)[C@@H]2C(=C(N=C3N2NN=[NH+]3)C)C(=O)OC C15016831
C[C@@H]1CC(=O)Nc2ccccc2N1C(=O)CN3C(=O)[C@@H](NC3=O)CC4=c5ccccc5=[NH+]C4 C63209462
CC1([C@H](N2[C@H](S1(=O)=O)CC2=O)C(=O)N[C@@H](CC3=c4ccccc4=[NH+]C3)C(=O)NC5CCCCC5)C C63384082
Cc1ccc(cc1)N2C(=O)/C(=C(/C)\N[C@H](CC3=c4ccccc4=[NH+]C3)C(=O)OC)/C(=O)NC2=O C63425274
CC1=C[C@@H](N=N1)NC(=O)CS[C@H]2Nc3c(nccn3)C(=O)N2CCC4=c5ccccc5=[NH+]C4 C63541296
c1ccc(cc1)S(=O)(=O)N2CCNC(=O)[C@@H]2CC(=O)NCCC3=c4ccccc4=[NH+]C3 C63785073
Cc1ccc(cc1)C2=[NH+][C@@H](ON2)c3ccc4c(c3)[nH]c(=O)n(c4=O)Cc5ccc6c(c5)OCO6 C64392142
CC1=C[C@@H](N=N1)NC(=O)CSC2=Nc3cc(c(cc3[C@@H]4N2NC(=[NH+]4)c5ccccc5)OC)OC C64403257
C[C@@]1(Cn2c(cc(n2)C(=O)NCCC3=c4ccccc4=[NH+]C3)C(=O)N1C)C(=O)NC5CCCCC5 C64538222
CN(C[C@H]1Nc2ccccc2S1)C(=O)CN3C(=O)[C@H](NC3=O)CC4=c5ccccc5=[NH+]C4 C64713827
c1ccc(c(c1)c2ccc(o2)/C=N/n3cnc4c(c3=O)c5c(s4)CCCC5)C(=O)[O-] C01083993
CC(=O)C12c3ccccc3C(c4c1cccc4)[C@@H]5[C@H]2C(=O)N(C5=O)c6ccc(c(c6)C(=O)[O-])Cl C09096128
c1ccc2c(c1)C3c4ccccc4C2([C@H]5[C@@H]3C(=O)N(C5=O)c6cccc(c6)[N+](=O)[O-])C(=O)[O-] C01221361
c1ccc(cc1)Cn2c3c(sc2=O)[C@H]4c5ccccc5OC(=O)[C@@H]6[C@@H]7[C@@H]4[C@@H](S3)[C@@H](C7)[C@@H]6C(=O)[O-] C09973336
c1cc(c(cc1I)C(=O)[O-])OS(=O)(=O)c2ccc(s2)Br C13267952
C[C@@H]1CCc2c(cc(s2)C(=O)N3CCN(CC3)S(=O)(=O)c4cc(cs4)C(=O)[O-])C1 C13399254
Cc1cc(cc(c1C)S(=O)(=O)N2Cc3cc4c(cc3C5(C2)CCCC5)OCCO4)C(=O)[O-] C14245955
CCOc1ccc(cc1)N2C(=O)[C@@H]3C4c5ccccc5C([C@@H]3C2=O)(c6c4cccc6)C(=O)[O-] C03635189
c1ccc2c(c1)C3c4ccccc4C2([C@H]5[C@@H]3C(=O)N(C5=O)c6cccc(c6)C(=O)[O-])[N+](=O)[O-] C16247919
Cc1ccc(cc1)N2C(=O)/C(=C/c3cc(n(c3C)c4ccc(c(c4)Cl)Cl)C)/C(=NC2=S)[O-] C01819094
Cc1ccccc1N2C(=O)/C(=C/c3cccn3c4ccc(cc4)[N+](=O)[O-])/C(=NC2=S)[O-] C01157219
c1ccc(cc1)C2=CCN(CC2)C(=O)c3ccc4c(c3)nc(n(c4=O)Cc5ccco5)[S-] C11240301
COc1cccc(c1OC)/C=C/2\C(=NC(=S)N(C2=O)c3ccc(cc3)Br)[O-] C22216197
c1cc(c(cc1[N-]S(=O)(=O)c2cc(cc(c2)F)F)c3nnc4n3CCCCC4)F C22758923
c1cc2c(c(c1)S(=O)(=O)[N-]c3cc(c(cc3F)F)c4nnc5n4CCCCC5)nsn2 C29876558
C[C@@H]1Cc2cc(ccc2O1)C(=O)C3=C(C(=O)N([C@@H]3c4ccc(cc4)F)c5nccs5)[O-] C09243459
Cc1ccc(cc1)[C@@H]2C(=C(C(=O)N2c3nccs3)[O-])C(=O)c4ccc5c(c4)C[C@@H](O5)C C09124467
CC[C@@H]1[C@@H]2c3cc(ccc3OC(=C2C(=O)N(C1=O)c4ccc(cc4)C)[O-])Br C35393876
Cc1nc(c2c3c(sc2n1)CCC3)[N-]S(=O)(=O)c4ccc(cc4)Br C02659888
CN(C)c1c(cc(o1)/C=C\2/C(=NC(=S)N(C2=O)c3cccc(c3)Cl)[O-])Br C39127234
Cc1ccc(c(c1)Br)N2C(=O)[C@@H]3[C@H](C2=O)C4(c5ccccc5C3c6c4cccc6)C(=O)[O-] C39324204
CC(=O)Oc1ccc(cc1)N2C(=O)[C@H]3[C@@H](C2=O)C4(c5ccccc5C3c6c4cccc6)C(=O)[O-] C39337296
CC(=O)Oc1ccc(cc1)N2C(=O)[C@@H]3[C@H](C2=O)C4(c5ccccc5C3c6c4cccc6)C(=O)[O-] C39337299
C[C@]12CC[C@@H]3c4ccc(cc4CC[C@@H]3[C@@H]1CCC2=O)OS(=O)(=O)c5ccc(c(c5)C(=O)[O-])Cl C39700819
Cc1csc(n1)N2[C@@H](C(=C(C2=O)[O-])C(=O)c3cc4ccccc4o3)c5ccccc5F C39848505
c1ccc2c(c1)/C(=C/3\C(=O)N(C(=O)S3)c4ccc(c(c4)Cl)F)/C(=O)N2CC(=O)[O-] C39860968
c1cc(c(c(c1)Cl)Cl)[C@@H]2c3c(nc(s3)[O-])S[C@H]4[C@@H]2C(=O)N(C4=O)c5ccc(cc5)[N+](=O)[O-] C47146091
Cc1c(c(n(n1)C)Cl)S(=O)(=O)[N-]c2ccc(cc2Cl)I C48653986
c1cc(oc1)C(=O)N2CCc3c2cc(cc3)[N-]S(=O)(=O)c4ccc(s4)Br C49509794
CS(=O)(=O)c1ccc2c(c1)sc(n2)/N=C(/C3=C(SCCO3)c4ccccc4)\[O-] C49938454
c1cc(sc1)[C@H]2c3c(nc(s3)[S-])S[C@@H]4[C@@H]2C(=O)N(C4=O)c5ccc(cc5)[N+](=O)[O-] C40475562
Cc1cc(c(n1c2ccc(cc2)N(C)C)C)/C=C/3\C(=NC(=O)N(C3=O)c4ccc(cc4)Br)[O-] C08744458
Cc1cc(c(n1c2c(c3c(s2)CCCC3)C#N)C)/C=C/4\C(=NC(=O)N(C4=O)Cc5ccccc5)[O-] C59109487
Cc1cc(ccc1Br)n2c(cc(c2C)/C=C\3/C(=NC(=O)N(C3=O)Cc4ccccc4)[O-])C C59109493
Cc1cc(c(n1c2ccccc2Cl)C)/C=C/3\C(=NC(=O)N(C3=O)c4ccc(cc4)F)[O-] C59135356
c1cc(ccc1N2C(=O)/C(=C/c3cc(ccc3OCC#N)Br)/C(=NC2=O)[O-])F C59135682
Cc1cc(c(n1C2CCCCC2)C)/C=C/3\C(=NC(=S)N(C3=O)c4ccccc4F)[O-] C59135871
c1ccc(c(c1)N2C(=O)/C(=C/c3cc(c(c(c3)Br)OCC#N)Cl)/C(=NC2=S)[O-])F C59136040
CN(C)c1ccc(o1)/C=C/2\C(=NC(=S)N(C2=O)c3ccc(cc3)Br)[O-] C59198558
Cc1cc(cc(c1)N2C(=O)/C(=C/c3cccn3c4ccc(cc4)Br)/C(=NC2=S)[O-])C C59249114
Cc1cccc(c1C)N2C(=O)C(=Cc3cccn3c4ccc(cc4)Cl)C(=NC2=O)[O-] C59250026
Cc1cccc(c1C)N2C(=O)/C(=C/c3cc(n(c3C)c4c(c5c(s4)CCCC5)C#N)C)/C(=NC2=O)[O-] C08914079
Cc1cc(c(n1c2ccc(cc2)N(C)C)C)/C=C\3/C(=NC(=O)N(C3=O)c4ccc(cc4)F)[O-] C33343267
CC1(OC(=O)C(=Cc2cc(c(c(c2)I)[O-])[N+](=O)[O-])C(=O)O1)c3ccccc3 C59567270
Cc1cc(c(c(c1[N-]S(=O)(=O)C)C)S(=O)(=O)N2CCCc3c2c(ccc3)F)C C59772987
CCSC1=NC(=O)[C@H]2[C@H](C3=C(CC(CC3=NC2=N1)(C)C)[O-])c4ccc5c(c4)OCO5 C39729947
CCSC1=NC(=O)[C@@H]2[C@H](C3=C(CC(CC3=NC2=N1)(C)C)[O-])c4ccc(cc4)[N+](=O)[O-] C39730022
c1ccc(cc1)Sc2ccc(o2)/C=C\3/C(=O)N=C(N(C3=O)c4ccc(cc4)Cl)[O-] C17162104
CC1=C([C@H](/C(=C(/[O-])\OC)/C(=N1)C)c2cccc(c2)I)C(=O)OC C26256627
Cc1cc(c(n1c2ccc(cc2)Cl)C)/C=C\3/C(=O)N=C(N(C3=O)c4ccc(cc4)Cl)[O-] C13616181
Cc1coc2c1cc3c(c(c(=O)oc3c2)CC(=O)NC4(CCCCC4)C(=O)[O-])C C02111688
CN(C1=NS(=O)(=O)c2c1cccc2)/N=C/c3ccc(c(c3)C(=O)[O-])O C04320610
C1CCc2c(c(c(s2)NC(=O)[C@H]3CC=CC[C@H]3C(=O)[O-])C(=O)N4CCOCC4)C1 C06730721
c1ccc2c(c1)C(=O)N([C@H](N2)c3ccc(c(c3)[N+](=O)[O-])[O-])C[C@@H]4CCCO4 C09118020
c1cc2c(cc1N3C[C@@H](CC3=O)C(=O)Nc4cc(ccc4C(=O)[O-])Cl)OCCO2 C13425722
c1cc2c(cc1/C=C/C(=O)Nc3cc4c(cc3C(=O)[O-])OCCO4)OCCO2 C13429565
c1ccc\2c(c1)CC/C2=C(\C#N)/C(=O)N/N=C/c3cc(ccc3[O-])[N+](=O)[O-] C15775784
C1CCN(CC1)C(=O)c2c3c(sc2NC(=O)[C@H]4[C@H]5CC[C@@H]([C@@H]4C(=O)[O-])O5)CCCC3 C17098013
Cc1cc(c(n1c2ccc(cc2)F)C)/C=C/c3[nH]c(=O)c(c(n3)[O-])[N+](=O)[O-] C09235228
COc1cc(cc(c1O)Br)[C@@H]2CC(=Nc3n2ncn3)C(=O)[O-] C21157965
c1cc2n(c(=O)c1)[C@@H]3C[C@H](C2)CN(C3)C(=O)Nc4c(nns4)C(=O)[O-] C33414051
Cc1ccc2c(c1)OC(=O)[C@@]3(N2C(=O)C(=C3C(=O)c4ccccc4)[O-])O C05322858
Cc1ccc2c(c1)OC(=O)[C@]3(N2C(=O)C(=C3C(=O)c4ccccc4)[O-])O C05322861
c1c(c(sc1C(=O)[O-])Br)S(=O)(=O)N[C@@H]2CCS(=O)(=O)C2 C36983952
CC(=O)C1=C(C(=O)N([C@@H]1c2ccc(cc2)[N+](=O)[O-])c3ccc(cc3)O)[O-] C00847046
CC1(Cc2c(sc(c2C(=O)[O-])NC(=O)C(=O)N3CCCC3)CO1)C C06662823
C[C@H]1c2cc3c(cc2OC(=O)[C@H]1CCC(=O)Nc4[n-]ncn4)oc5c3CCCC5 C38783131
CC(C)S(=O)(=O)[C@H]1CC(=O)c2c(c3c(cc(cn3)SC)c(=O)n2[O-])N1 C39452251
CC(C)S(=O)(=O)[C@H]1CC(=O)c2c(c3c(cc(cn3)Cl)c(=O)n2[O-])N1 C39452257
c1ccc(c(c1)/C=N/n2c(n[nH]c2=S)[C@H]3COc4ccccc4O3)C(=O)[O-] C13350349
Cc1cc(c(c(c1)C)NC(=O)Cn2c(nc3c(c2=O)c(cs3)C(=O)[O-])C)C C40691521
CN1[C@@H]([C@@H]2[C@@H](O1)C(=NC2=O)[O-])c3ccc(c(c3Br)O)OC C43254363
c1ccc(cc1)c2c(n[nH]n2)Sc3c(c(=O)n4ccccc4n3)C(=O)[O-] C44199389
C[C@H](c1[n-]nnn1)NS(=O)(=O)c2cc(sc2Br)Br C44930464
c1c(cc(c(c1Cl)S(=O)(=O)NCc2[n-]nnn2)Cl)Br C44930720
C[C@@H]1CCCC[C@]12C(=O)N(C(=O)N2)C/C(=N/S(=O)(=O)c3cccs3)/[O-] C48427632
CCC1CCC2(CC1)C(=O)N(C(=O)N2)C/C(=C(\C#N)/C(=O)N3CCCCC3)/[O-] C48983308
CC(C)[C@@H](C(=O)[O-])N1C(=O)/C(=C/c2cc3cc4c(cc3[nH]c2=O)OCO4)/SC1=S C51330786
C[C@@H]1CN(C[C@@H](O1)C)S(=O)(=O)c2cccc(c2)/C(=C(/C#N)\C(=O)NC)/[O-] C51347435
Cc1ccc(cc1S(=O)(=O)N2CCOCC2)/C(=C(/C#N)\C(=O)NC)/[O-] C51347469
c1ccc2c(c1)c(c[nH]2)[C@H](C[N+](=O)[O-])c3c(c4ccccc4oc3=O)[O-] C06062632
C[C@@H]1C(=O)Nc2cc(ccc2O1)[N-]S(=O)(=O)C[C@@]34CC[C@@H](C3(C)C)CC4=O C55104794
c1ccc(c(c1)C#N)S(=O)(=O)[N-]c2ccccc2C(=O)N3CCC[C@H](C3)O C55628580
Cc1c(c(=O)n(n1C)c2ccccc2)/N=C(/N/N=C\3/c4ccccc4N(C3=O)C)\[S-] C00959309
Cc1ccc(cc1)Cn2cc(cn2)n3c(nnc3[S-])c4cc([nH]n4)C C06413446
Cc1c(c(n(n1)c2ccc(cc2)[N+](=O)[O-])C)/C=C/3\C(=O)NC(=S)N=C3[O-] C59858004
Cc1ccc(cc1)/C(=N/C2=NC3=NC(=O)C[C@H](N3N2)c4ccccc4)/[O-] C18142279
Cc1c2c(n(n1)c3ccc(nn3)[O-])NC(=O)C[C@H]2c4coc5ccccc5c4=O C36360907
Cc1ccc2c(c1)c(=O)c(co2)[C@@H]3CC(=O)Nc4c3c(nn4c5ccc(nn5)[O-])C C36365704
Cc1[n-]c(nn1)N2C=C[C@H]3C(=CN=C4N3NC(=C4c5ccc(cc5)Br)C)C2=O C39964182
CCC1=C(C2=NC=C3[C@@H](N2N1)C=CN(C3=O)c4[n-]c(nn4)C)c5cccc(c5)Cl C63349177
Cc1c2c(n(n1)c3ccc(nn3)[O-])N=C(C[C@H]2c4ccc5c(c4)cccn5)O C36357250
CN1c2ccccc2[C@]3(C1=O)[C@H]4[C@@H]([C@@H](N3)CCC(=O)[O-])C(=O)N(C4=O)c5ccccc5 C22079264
CC1(C[C@@H]2[C@@H](C(=O)C1)S/C(=N/C(=O)CSc3nc(cc(n3)OC)[O-])/N2)C C39231591
c1ccc(cc1)[C@@H]2CC(=O)N=C3N2N=C([N-]3)NC(=O)/C=C/c4ccco4 C01235331
Cc1cc(cc(c1[N-]S(=O)(=O)c2c(n(c[nH+]2)C)Cl)C(=O)[O-])F C63878940
Cc1cc(c(n1c2ccccc2O)C)/C=C\3/C(=O)N=C(N(C3=O)Cc4ccco4)[O-] C13655854
c1ccc(c(c1)[N-]S(=O)(=O)c2ccc3c(c2)NC(=O)[C@@H](S3)C(=O)N4CCCC4)F C65021401
c1ccc2c(c1)[C@@H](CC(=O)N2)/C(=N/S(=O)(=O)c3ccc(c(c3)C#N)F)/[O-] C66736964
CCn1c(c2ccc(cc2nc1=S)C(=O)N[C@@H](C)c3c(nn(c3C)C)C)[O-] C67304868
CCOc1cc(ccc1OCc2ccccc2)[C@H]3c4c(cc(n(c4=O)Cc5cccnc5)C)OC(=C3C#N)N C01471266
CCOc1ccc(cc1)n2c(=O)c3ccccc3nc2SCC(=O)Nc4c(c5c(s4)CCC5)C(=O)N C06601783
Cc1ccc(cc1)S(=O)(=O)Nc2ccc3n(c2=O)C[C@H]4C[C@@H]3CN(C4)C(=O)Nc5cc(cc(c5)OC)OC C04150065
CC(=O)Nc1ccc(cc1)S(=O)(=O)Nc2ccc3n(c2=O)C[C@H]4C[C@@H]3CN(C4)C(=O)c5ccc6ccccc6c5 C04150072
Cc1ccc(c(c1)C)NC(=O)C2=C3N(C(=O)[C@H](S3)CC(=O)OC)C(=C([C@H]2c4c(cccc4F)F)C#N)N C03764246
CCOC(=O)c1c2c(sc1NC(=O)[C@H](C)Sc3nnc4n3c5c(c(=O)[nH]4)CCCC5)CCCCC2 C09520497
C[C@@H]1CCc2c(sc(c2C(=O)NC(=O)OC)NC(=O)[C@H]3CCCN(C3)S(=O)(=O)c4cccs4)C1 C10761449
CC(=O)[C@]1(CC[C@@H]2[C@@]1(CC[C@@H]3[C@H]2CCC4=C/C(=N/OCC(=O)N5C[C@@H](C[C@H]5C(=O)OC)O)/CC[C@]34C)C)O C12296212
CC(=O)Oc1ccc(cc1)[C@@H]2C3=C(C[C@@H](CC3=O)c4cc(c(c(c4)OC)OC)OC)Nc5ccccc5N2 C01434789
CC(=O)[C@]1(CC[C@H]2[C@@]1(CC[C@@H]3[C@H]2CCC4=C/C(=N\OCC(=O)N[C@@H]5CCCCNC5=O)/CC[C@]34C)C)O C12659648
C[C@]12CC/C(=N/NC(=O)c3ccncc3)/C=C1CC[C@@H]4[C@@H]2CC[C@]\5([C@@H]4CC/C5=N\NC(=O)c6ccncc6)C C12660062
Cc1ccc(cn1)[C@H](CNC(=O)CCC(=O)O[C@@H]2CC[C@H]3[C@@]2(CC[C@@H]4[C@H]3CCC5=CC(=O)CC[C@]45C)C)O C12660460
c1ccc(c(c1)[C@@H]2CC(=O)N([C@@H]([C@H]2[N+](=O)[O-])c3ccc(c(c3)CO)O)Cc4cccnc4)Br C13521569
c1ccc(cc1)CN2C[C@H](CC2=O)C(=O)NNC(=O)c3ccc(c(c3)Br)OC[C@H]4CCCO4 C13623302
CCOC(=O)C1=C(OC2=C([C@]13c4cc(ccc4N(C3=O)C)Br)C(=O)C[C@H](C2)c5ccco5)N C20677034
Cc1cc(cc(c1)NC(=S)Nc2cc(ccc2N3C[C@H]4C[C@@H](C3)c5cccc(=O)n5C4)C(=O)NC6CC6)C C20681805
Cn1cc(c(=O)c2c1sc(c2)CN(C)C[C@H](c3ccc(cc3)O)O)C(=O)NCc4ccc(cc4)Cl C28901379
Cc1cccn2c1nc(c(c2=O)/C=C/3\C(=O)N(C(=S)S3)Cc4ccccc4)N5CCC(CC5)C(=O)N C33363855
CC(C)(C)N1C(=O)[C@H]2[C@H]([NH2+][C@@]([C@@H]2C1=O)(Cc3ccc(cc3)O)C(=O)[O-])c4ccc(cc4)/C=C/c5ccccc5 C33602097
Cc1ccc(c(c1)[C@@H]2[C@H]3[C@@H](C(=O)N(C3=O)Cc4ccccc4)[C@@]([NH2+]2)(Cc5ccc(cc5)[N+](=O)[O-])C(=O)[O-])C C33650507
CC[C@H](C)[C@@]1([C@@H]2[C@@H]([C@@H]([NH2+]1)c3cc(ccc3OC)Br)C(=O)N(C2=O)c4ccccc4C)C(=O)[O-] C33763457
COC(=O)C[C@]1(N(N=C(S1)Nc2ccccc2)c3[nH]c(=O)c4c5c(sc4n3)CCCC5)C(=O)OC C02713957
CC(=O)N[C@@H]1[C@@H]([C@@H]2[C@@H](CO[C@@H](O2)c3ccccc3)O[C@@H]1Oc4ccccc4/C=C/C(=O)c5ccccc5)O C35056656
c1cc(cc(c1)F)CN2[C@H]([C@@H](OC2=O)c3ccc(cc3)NC(=O)c4cccs4)C(=O)NCc5ccco5 C35757388
CCOC(=O)C1=C(OC(=C([C@H]1c2ccccc2C(F)(F)F)C#N)N)CSc3c(cc4c(n3)CCN(C4)C)C#N C12859231
CCN1C2=C([C@H](NC1=O)c3ccc(cc3)F)C(=O)N(C2)[C@H](Cc4ccccc4)C(=O)NCc5ccccn5 C35964381
Cc1ccc(c(c1)C)[C@H]2C3=C(CN(C3=O)[C@H](c4ccccc4)C(=O)NC[C@@H]5CCCO5)N(C(=O)N2)CC=C C35971411
C[C@H]1CCC[C@H]([C@@H]1C)NC(=O)[C@@H]2[C@@]34C=C[C@@H](O3)[C@@H]([C@@H]4C(=O)N2CCOC)C(=O)Nc5ccc(cc5)Cl C36066200
Cc1ccc(cc1)S(=O)(=O)CNC(=O)[C@H](c2ccc(cc2)C(F)(F)F)N(C)C(=O)c3ccccc3O C36528609
Cc1ccc(cc1)S(=O)(=O)CNC(=O)[C@H](c2ccc(cc2)Cl)N(C(=O)c3ccc(cc3)O)C(C)(C)C C36586544
Cc1cccn2c1nc(c(c2=O)/C=C(\C#N)/S(=O)(=O)c3ccc(cc3)Cl)N4CCC(CC4)C(=O)N C08829311
c1cc(cc(c1)[N-]S(=O)(=O)c2ccc(cc2)Br)C(=O)NC[C@H](c3ccco3)[NH+]4CCCC4 C12526205
CSc1cc2c(cc1c3ccccc3O)CCN4[C@H]2CO[P@@](=O)(N4)S(=O)(=O)Oc5ccccc5 C39465868
CCOc1cc2c(cc1c3ccccc3O)[C@@H]4CO[P@](=O)(NN4CC2)S(=O)(=O)Oc5ccccc5 C39466006
c1cc(ccc1c2ccc(o2)C(=O)N3C[C@@H](C4(C3)CC[NH2+]CC4)C(=O)NCC5CCC(CC5)C(=O)[O-])F C39662840
CCCCN1c2ccccc2[C@@]3(C1=O)c4c(cc(n(c4=O)Cc5ccccc5OC)C)OC(=C3C(=O)OC)N C39918640
CCc1ccc2c(c1)c(=O)c3c(o2)C(=O)N([C@@H]3c4ccc(cc4)OCC(=O)N)Cc5ccc6c(c5)OCO6 C40044299
Cc1cc(c2c(c1)oc3c(c2=O)[C@@H](N(C3=O)c4nnc(s4)CC(C)C)c5ccc(cc5)OCC(=O)N)C C40061972
CCOc1cc(cc(c1OCc2ccccc2Cl)Br)[C@H]3C(=C(Nc4n3ncn4)C)C(=O)N C40914205
CC(C)(C)N1C(=O)[C@H]2[C@H]([NH2+][C@@]([C@@H]2C1=O)(c3ccccc3)C(=O)[O-])c4cccc(c4OCc5ccccc5)OC C43218826
CC[C@H](C)[C@@]1([C@@H]2[C@@H]([C@@H]([NH2+]1)c3cccc(c3)OC(F)(F)F)C(=O)N(C2=O)c4ccc(cc4)C(=O)C)C(=O)[O-] C43221567
CC(C)(C)N1C(=O)[C@H]2[C@@H]([NH2+][C@@]([C@@H]2C1=O)(Cc3ccc(cc3)O)C(=O)[O-])c4ccc(cc4)/C=C/c5ccccc5 C44173707
C[C@]12CC[C@]3([C@]([C@@]1(Cc4c(cc(oc4=O)c5cc(c(c(c5)OC)OC)OC)O2)O)(C(=O)C=CC3(C)C)C)O C44681225
c1ccc2c(c1)OC[C@@H](O2)C(=O)N(c3ccc4c(c3)OCCO4)[C@@H](c5ccc(cc5)O)C(=O)NC6CCCCC6 C00930927
CC(=O)C1=C(OC(=C([C@@]12c3ccccc3N(C2=O)Cc4c(cccc4Cl)Cl)C#N)N)OCCOC C55104662
[H]/N=c\1/c(=C/c2ccc(cc2)OCCOc3ccccc3)/c(=O)nc-4s/c(=C/C(=O)N5CCCCC5)/[nH]n14 C03849671
C[C@@H]1c2cc3c(cc2OC(=O)[C@H]1CCC(=O)N[C@@H](CC4=c5ccccc5=[NH+]C4)C(=O)[O-])oc6c3CCCC6 C63361797
CCCn1c(=O)c2ccc(cc2n3c1nn(c3=O)CC(=O)Nc4cc(ccc4F)F)C(=O)N[C@@H](C)CC C64581118
Cc1cc2c(cc1S(=O)(=O)N3CCC[C@H](C3)C(=O)Nc4c(cc(cc4Cl)OC)OC)OCC(=O)N2 C35378947
CC[C@@H](C)NC(=O)c1ccc2c(c1)n3c(nn(c3=O)CC(=O)Nc4cc(cc(c4)C)C)n(c2=O)CC(C)C C45943420
C[C@@H]1c2c(sc(n2)NC(=O)c3cnccn3)C[C@@]4([C@H]1[C@H]([C@@H](CC4)[C@H](C)C(=O)N(C)CCC#N)O)C C03840899
Cc1ccc(cc1)n2c3c(c(n2)C)[C@H](C(=C(O3)N)C#N)c4ccc(c(c4)Cn5cc(cn5)[N+](=O)[O-])OC C00649963
c1cc(c(c(c1)Cl)/C=N/NC(=O)CNC(=O)c2ccc(cc2)S(=O)(=O)N3CCOCC3)Cl C08791838
Cc1c2c(on1)NC3=C([C@@H]2c4cc(c(c(c4)OC)O)OC)C(=O)C[C@H](C3)c5ccc(c(c5)OC)OC C08990509
CCOC(=O)CN1c2ccccc2[C@]3(C1=O)C=C4c5cc6c(cc5CCN4C(=C3C#N)N)OCCCO6 C09129944
C[C@]1(C(=O)N(C(=O)N1)CC(=O)Nc2cc(ccc2n3cncn3)Cl)c4ccc5c(c4)OCCCO5 C09389405
C[C@@H]1CN(C[C@H](O1)C)S(=O)(=O)c2cc(ccc2Cl)C(=O)OCC(=O)NC(=O)NCC(C)C C09437358
CC(C)Cn1c(c(c(=O)n(c1=O)C)C(=O)CSc2nnc(o2)c3ccccc3Br)N C09466171
CCC(=O)N1CCc2c1ccc(c2)S(=O)(=O)N[C@@H](C(C)C)C(=O)NC[C@@H]3COc4ccccc4O3 C09692156
Cc1ccc(cc1S(=O)(=O)N2CCCCC2)C(=O)NN3C(=O)[C@](NC3=O)(C)CCc4ccccc4 C09782161
c1ccc(cc1)SCc2nc(c3c4c(sc3n2)CCC4)N5CCN(CC5)c6c(=O)[nH]c(=O)[nH]n6 C09821192
CC1=C(/C(=C\c2ccc(o2)CNC(=O)C(=O)Nc3ccc(c(c3)Cl)Cl)/C(=O)N1C)C(=O)OC C09845957
CCn1c(=O)c(c(n(c1=O)Cc2ccccc2)N)C(=O)CSc3nnc(n3c4ccc(cc4)C)C C09870925
CCOC(=O)/C=C/c1ccc(cc1)NC(=O)CN2C(=O)[C@](NC2=O)(C)c3ccc4c(c3)OCCCO4 C11073839
COc1ccc(cc1OC(=O)N2CCOCC2)[C@@H]3C(=C(OC4=C3C(=O)C[C@H](C4)c5ccco5)N)C#N C00717447
Cn1c(c(c(=O)n(c1=O)C)C(=O)COC(=O)c2c3ccccc3nc\4c2CC/C4=C\c5ccccc5)N C12530550
Cc1ccc(cc1)n2c(nnc2SCC(=O)NN3C(=O)C4(CCC(CC4)C)NC3=O)N5CCCC5 C10037814
Cn1c(cc(=O)n(c1=O)C)CNC(=O)[C@@H](Cc2ccccc2)NS(=O)(=O)c3ccc(cc3)Cl C13593423
CN1C(=O)N(C(=O)C12CCCCC2)CC(=O)NN3C(=O)C(NC3=O)(c4ccccc4)c5ccccc5 C14068748
CCCn1c(=O)c2ccccc2nc1SCC(=O)c3c(n(c(=O)n(c3=O)C)Cc4ccccc4)N C15226040
CCCn1c(=O)c2ccccc2c(n1)C(=O)NNC(=O)CN(C)S(=O)(=O)c3ccc(s3)Cl C15947401
c1ccc(cc1)[C@@H](CN2CC(=O)N3[C@@H](C2=O)Cc4c5ccccc5[nH]c4[C@@H]3c6cccc(c6)[N+](=O)[O-])O C15956228
CC1CCN(CC1)c2ccc(cc2[N+](=O)[O-])C(=O)NNC(=O)c3cccc(c3)S(=O)(=O)N(C)C C16593984
CC(=O)[C@H]1[C@@H]2c3ccccc3O[C@]1(N=c4n2c(=O)/c(=C/c5ccc(c(c5)OCC(=O)N)OC)/s4)C C16740781
c1cc(cc(c1)[N+](=O)[O-])C(=O)NCC(=O)NCCN2C(=O)/C(=C/c3ccc(cc3)Cl)/SC2=O C17262949
CCOC(=O)C1=C(N2C(=O)[C@H](SC2=C([C@@H]1c3c(nn(c3Cl)c4ccccc4)C)C(=O)OC)C)N C09695404
COC(=O)[C@@]1([C@@H]2[C@@H]([C@H](N1)c3ccc(cc3)O)C(=O)N(C2=O)c4ccc5c(c4)OCCO5)CCSC C12467056
Cn1c2c(nc1Sc3nc([nH]n3)N/N=C/c4cccc(c4)Br)n(c(=O)n(c2=O)C)C C21037906
CN(CC(=O)NNC(=O)c1cn(nc1c2ccccc2)c3ccccc3)S(=O)(=O)c4cccs4 C21876231
C[C@@]1(Cn2c(cc(n2)C(=O)NCCc3ccccc3OC)C(=O)N1C)C(=O)NCc4ccc(cc4)F C21876985
c1ccc(c(c1)N2CCN(CC2)[C@@H](CNC(=O)C(=O)NC[C@@H]3CCCO3)c4ccc5c(c4)OCO5)F C22851578
Cc1ccc(cc1NC(=O)COC(=O)C23C[C@H]4C[C@@H](C2)CC(C4)(C3)NC(=O)C)S(=O)(=O)N(C)C C18045175
CC1CCC(CC1)NC(=O)[C@@H](Cc2ccccc2)NS(=O)(=O)c3ccc4c(c3)c(=O)n(c(=O)n4C)C C09636371
CNC(=O)[C@H]1CCCN(C1)c2nc3c(s2)c(=O)n(cn3)CC(=O)Nc4ccc(cc4)C(F)(F)F C33141170
CCCNC(=O)[C@H]1CCCN(C1)c2nc3c(s2)c(=O)n(cn3)CC(=O)N[C@@H]4CCc5c4cccc5 C33141392
CC(=O)N[C@H]1[C@H]([C@@H]2[C@@H](CO[C@@H](O2)c3ccco3)O[C@@H]1Oc4ccccc4/C=C/C(=O)c5ccccc5)O C35056811
c1ccc(cc1)n2c(nnc2SCc3nc(cs3)C(=O)N4CCC(CC4)C(=O)N)c5ccco5 C35344458
Cc1cc(no1)NC(=O)[C@@H]2[C@@H]3C(=O)N([C@@H]([C@@]34C=C[C@@]2(O4)C)C(=O)NC(C)(C)C)c5ccccc5Cl C33939930
Cc1ccc(o1)CN([C@@H](c2cc(ccc2Cl)[N+](=O)[O-])C(=O)NC(C)(C)C)C(=O)[C@@H]3CCC(=O)N3 C36601158
COc1cc2c(cc1S(=O)(=O)Oc3ccccc3)[C@@H]4CO[P@@](=O)(NN4CC2)c5ccccc5O C39464336
c1ccc(cc1)C[C@@]2([C@H]3[C@@H]([C@@H]([NH2+]2)/C=C/c4ccccc4)C(=O)N(C3=O)c5cccc(c5)[N+](=O)[O-])C(=O)[O-] C33619077
CC(C)[C@@H](C(=O)OCC(=O)N1C[C@H](Oc2c1cccc2)C(=O)NC)NC(=O)c3c(cccc3F)F C45352764
c1cc(ccc1/C=C\2/C(=O)N(C(=O)S2)CCNC(=O)c3c[nH]nc3c4ccc5c(c4)OCCO5)F C46555665
CS(=O)(=O)N1CCCc2c1cc(cc2)NC(=O)C(=O)NCC3CCN(CC3)C(=O)/C=C/c4ccco4 C49523605
CCOc1cc(ccc1O)[C@H]2c3c([nH]c(=O)s3)S[C@H]4[C@H]2C(=O)N(C4=O)c5ccc(cc5)[N+](=O)[O-] C47145998
[H]/N=c\1/c(=C/c2ccc(c(c2)OC)OCc3ccccc3C)/c(=O)nc-4s/c(=C/C(=O)N5CCCC5)/[nH]n14 C20289195
Cn1c(c(c(=O)n(c1=O)C)Oc2ccc(cc2OC)/C=C/3\C(=O)N(C(=S)S3)c4ccccc4)N C59599376
Cc1ccc(cc1)S(=O)(=O)N(C)Cc2ccc(cc2)C(=O)NNS(=O)(=O)C3=C(N=N[C@@H]3C)C C39940007
CCOC(=O)CC1=NN=C2[C@H]1[C@]3(c4ccccc4N(C3=O)Cc5ccc(cc5)Cl)C(=C(O2)N)C#N C09160083
Cc1cc(ccc1Br)NC(=O)c2c3n(cn2)C[C@](N(C3=O)C4CC4)(C)C(=O)NCCOC C64954600
c1ccc(c(c1)/C=N/NC(=O)c2cc(c(c(c2)O)O)O)F C00253299
C[C@@H](C(=O)N[C@H](C)C12CC3CC(C1)CC(C3)C2)NC(=O)N C06049333
C[C@H](C(=O)c1ccc(cc1)F)Sc2nc(cc(n2)N)N C06533347
Cc1ccc(c(c1NS(=O)(=O)c2c([nH]nc2C)C)C)N C20254771
Cc1ccc(c(c1)C)NS(=O)(=O)c2ccccc2NN C35354486
c1ccc(c(c1)Nc2cc3c(cc2N)OCC(=O)N3)Cl C35453129
Cc1cc(ccc1SCC(=O)NC(=O)NC(C)(C)C)N C37193731
CCCn1c(c(c(=O)[nH]c1=O)N[C@@H]2CCC[C@@H]([C@@H]2C)C)N C37486824
CCCn1c(c(c(=O)[nH]c1=O)N[C@H]2CCC[C@H]([C@@H]2C)C)N C37486827
Cc1ccc(c(c1N)C)NS(=O)(=O)c2c([nH]nc2C)C C37905145
Cc1ccc(c(c1)[N-]S(=O)(=O)c2cc[nH+]c(c2)NN)C C38008920
Cc1ccc(c(c1)C)[N-]S(=O)(=O)c2cc[nH+]c(c2)NN C38008929
Cc1ccc(c(c1)C2=C[C@H](N=N2)[C@@H]3NN[C@@H](N3N)S)C C39280339
c1cc(cc(c1)NC(=O)c2cc3c(s2)CCC3)/C(=N\O)/N C40369102
CC[C@@H](/C(=N/O)/N)NC(=O)c1cccc(c1Cl)Cl C40370273
Cc1c(cco1)C(=O)NC2(CCCCCCC2)/C(=N/O)/N C40371570
CCC1CCC(CC1)(/C(=N/O)/N)NC(=O)C2CCCCC2 C40372747
c1cc(c(cc1Cl)NC(=O)C2(CCCCC2)[NH3+])C(=O)[O-] C40471591
c1ccc(cc1)CN(c2ccccn2)c3c(c(ncn3)N)N C40724076
Cc1cnc(c(c1OC)C)CSc2nc(cc(n2)N)N C41023792
C[C@H](c1ccccc1Br)NC(=O)CNC(=O)N C41298723
c1c(cc(cc1Cl)Cl)Oc2c(cc(cn2)N)C(=O)N C42139963
c1csc(c1C#CCO)CSc2[nH]c(=O)cc(n2)N C43683424
CC(C)(/C(=N/O)/N)C(=O)Nc1cc(cc(c1)Cl)Cl C44784048
C[C@@H]1CCC[C@H]([C@@H]1C)NC(=O)C2(CCCCC2)/C(=N/O)/N C44784294
Cc1ccc(cc1)CNC(=O)C2(CCCCC2)/C(=N/O)/N C44784530
Cc1ccc(cc1C)NC(=O)C2(CCCCC2)/C(=N/O)/N C44784634
CC[C@@H](/C(=N/O)/N)C(=O)Nc1ccc(cc1Br)F C44865761
C[C@@H]1C[C@@H](CC(C1)(C)C)NC(=O)CSc2nc([nH]n2)N C48456766
CC[C@](C)(/C(=N/O)/N)NC(=O)c1cc2ccccc2s1 C48856619
CCC1CCC(CC1)Nc2cc3c(cc2N)OCC(=O)N3 C49118857
CC(C)(C(=O)Nc1ccc(cc1C(=O)[O-])Br)[NH3+] C50202220
Cc1cc(c(cc1C)NS(=O)(=O)c2c([nH]nc2C)C)N C50439523
C[C@H]1CCCC[C@@H]1NC(=O)c2c(cnc(n2)C(C)C)NN C51096556
C[C@H](c1ccc(cc1)Cl)NC(=O)c2ccc(nn2)NN C51116110
C[C@@H](c1ccccc1Cl)NC(=O)c2ccnc(c2)NN C51118047
C[C@@H](c1ccccc1Cl)NC(=O)c2cccc(n2)NN C51118065
CC[C@H]1CCCC[C@@H]1NC(=O)c2c(ccc(n2)NN)Cl C51123789
c1cc(c(cc1NC(=O)c2cc(ccc2NN)Cl)C#N)F C51638917
Cc1ccc(c(c1C)S(=O)(=O)N[C@H]2CCCC[C@H]2O)N C51993919
C[C@@H]1CCC[C@](C1)(CO)NS(=O)(=O)c2ccccc2N C53113144
Cc1cc(c(o1)C)[C@H](C)NC(=O)c2cccc(c2NN)F C54217012
C[C@@H](c1cc(ccc1F)F)SCc2nc(nc(n2)N)N C56229119
C[C@H](c1cc(ccc1F)F)SCc2nc(nc(n2)N)N C56229120
C[C@@H](c1ccc(c(c1)F)F)SCc2nc(nc(n2)N)N C60512395
CC(C)[C@@H](/C(=N/O)/N)C(=O)N[C@@H]1CCCc2c1ccs2 C61371060
Cc1cc(c(c(c1)C)C(=O)N[C@H]2CCC[C@H]2/C(=N/O)/N)C C61887610
Cc1ccc(cc1)S(=O)(=O)N[C@@H]2CCC[C@@H]2/C(=N/O)/N C61888187
Cc1ccc(cc1)S(=O)(=O)N[C@H]2CCC[C@H]2/C(=N/O)/N C61888190
CCC[C@]1(CCN(C1)C(=O)N[C@H]2CCCC[C@@H]2[NH3+])C(=O)[O-] C62926138
Cc1ccc(cc1)NC(=O)[C@@H]2CC[C@@](C2(C)C)(C)C(=O)NN C00446655
c1cc(ccc1NC(=O)NC(=O)N)I C00039675
c1cc(cc(c1)N)[C@@H]2c3ccc(cc3OC(=C2C#N)N)[N+](=O)[O-] C00492394
CC1(CCCCC1)[C@@]2(C[C@H](NN2C(=O)N)c3ccccc3)O C00507290
Cc1ccc2cc(c(nc2c1)Cl)[C@@H]3c4ccc(cc4OC(=C3C#N)N)N C00876402
C[C@]12CC[C@@H](C[C@@H]1CC[C@@H]3[C@@H]2CC[C@]\4([C@@H]3CC/C4=N\NC(=O)N)C)O C04027970
C[C@]12CC[C@H](C[C@@H]1CC[C@H]3[C@@H]2CC[C@]\4([C@@H]3CC/C4=N\NC(=O)N)C)O C04027973
C[C@]12CC[C@@H](C[C@@H]1CC[C@H]3[C@@H]2CC[C@]\4([C@@H]3CC/C4=N\NC(=O)N)C)O C04027972
c1cscc1c2nc(cs2)CSc3nc(cc(n3)N)N C07371084
C[C@]1\2CC[C@H]3[C@H]([C@H]1CC/C2=N\NC(=O)N)CC=C4[C@]3(CC[C@H](C4)O)C C13467051
C[C@H](C(=O)c1cccc(c1)Cl)Sc2nc(cc(n2)N)N C14094206
C[C@@H](C(=O)NC(=O)N)Nc1cc(c(cc1Cl)Cl)Cl C20420203
Cc1c(cc(cc1Cl)S(=O)(=O)NC2CCC(CC2)O)N C21041170
c1cc(c(cc1F)Br)Nc2cc3c(cc2N)OCC(=O)N3 C35453183
c1ccc(cc1)[C@@H]2c3c(nc(=S)[nH]c3NC4=C2C(=O)c5c4cccc5)N C35576302
c1ccc(c(c1)N)N(CCO)C(=O)c2cc(ccc2O)Cl C36736643
c1ccc(cc1)N2[C@H]([N-]C3=CC(=[NH2+])C=CC3=N2)c4ccccc4N C37638536
c1cc(cnc1)c2c3c(nc4c2c(c(s4)C(=O)N)N)CCC3 C00092153
c1ccc2c(c1)c(=O)nc3n2[C@@H](N=C(N3)N)c4ccccc4O C22239106
c1ccc2c(c1)C[C@H]2CNS(=O)(=O)c3ccc(c(c3)N)O C40332530
Cc1ccc(s1)C(=O)NC2(CCCCCCC2)/C(=N/O)/N C40371531
CC[C@](C)(/C(=N/O)/N)NC(=O)c1cc2c(s1)CCCCC2 C40373223
c1ccc(c(c1)[C@@H]2c3c(nc(=S)[nH]c3NC4=C2C(=O)CCC4)N)Cl C08515792
c1cc(sc1)[C@@H]2c3c(nc(=S)[nH]c3NC4=C2C(=O)CCC4)N C08514719
CC1(CC2=C([C@H](c3c(nc(=S)[nH]c3N2)N)c4ccccc4F)C(=O)C1)C C08236384
c1c(cc(c(c1N)Cl)Cl)C(=O)N2CCCC[C@@H]2C(=O)N C42270660
c1cc(c(cc1N)O)c2[nH]c3cc(cnc3n2)Br C43460896
C[C@@]12CC[C@H](C[C@H]1CC[C@@H]3[C@@H]2CC[C@@]\4([C@@H]3CC/C4=N\NC(=O)N)C)O C43736959
Cc1ccc(cc1Cl)NC(=O)C2(CCCCC2)/C(=N/O)/N C44783718
Cc1ccc(cc1NC(=O)C2(CCCCC2)/C(=N/O)/N)Cl C44784695
Cc1c(c(n[nH]1)O)[C@H](c2ccc(cc2)C#N)c3c(n[nH]c3O)C C19907735
Cc1c(sc2c1c(nc(n2)SCc3cc(n[nH]3)O)N)C C01794214
c1cc(c(c(c1)Cl)S(=O)(=O)N[C@@H]2CCCC[C@@H]2O)N C51994716
CC1CCC(CC1)(CO)NS(=O)(=O)c2ccc(c(c2)N)F C53113024
Cc1ccc(cc1S(=O)(=O)N[C@]2(CCC[C@@H](C2)C)CO)N C53113226
Cc1ccc(cc1S(=O)(=O)N[C@@]2(CCC[C@H](C2)C)CO)N C53113229
Cc1cc(ccc1S(=O)(=O)N[C@]2(CCC[C@@H](C2)C)CO)N C53113374
Cc1cc(ccc1S(=O)(=O)N[C@]2(CCC[C@H](C2)C)CO)N C53113380
Cc1cccc(c1S(=O)(=O)N[C@]2(CCC[C@@H](C2)C)CO)N C53113400
C[C@@H]1CCC[C@](C1)(CO)NS(=O)(=O)c2cc(cs2)N C53113509
C[C@H]1CCC[C@](C1)(CO)NS(=O)(=O)c2cc(cs2)N C53113512
CC1(CC2=C([C@@H](C(=C(O2)N)C(=O)N)c3cccc4c3cccc4)C(=O)C1)C C58949934
Cc1ccc(s1)[C@H]2c3ccc(cc3OC(=C2C(=O)OC)N)N C58950987
c1cc(cc(c1)Cl)C(=O)N/N=C/c2c(cc(cc2O)O)O C59165116
C[C@]1\2CC[C@@H]3[C@@H]([C@@H]1CC/C2=N/NC(=O)N)CC=C4[C@@]3(CC[C@@H](C4)O)C C36498748
c1cc2c(cc1Cl)nc(o2)SCc3nc(nc(n3)N)N C61126611
c1c2c(sc1C(=O)N[C@@H]3CCC[C@@H]3/C(=N\O)/N)CCCC2 C61887136
Cc1c(cccc1S(=O)(=O)N)NCc2ccc(c(c2)Br)O C62702735
Cc1cc(ccc1NN)C(=O)N[C@@H](C)c2c(nc(s2)C)C C63059269
Cc1c(c(nc(n1)N)[C@H](C)Oc2ccc(cc2)Cl)C(=O)N C66135733
C[C@H]1OC[C@H]2[C@@H](O1)[C@@H]([C@@H]([C@@H](O2)O[C@@H]3c4cc5c(cc4[C@H]([C@@H]6[C@@H]3COC6=O)c7cc(c(c(c7)OC)O)OC)OCO5)O)O C03978073
CC(=O)c1ccc(cc1)NC(=O)N2C[C@@H]3C[C@H](C2)c4ccc(c(=O)n4C3)NC(=O)Nc5cccc(c5)C#N C04259105
COc1cc(c(cc1OC)OC)/C=N/NC(=O)c2c(n(nn2)c3c(non3)N)c4ccc(cc4)[N+](=O)[O-] C09424863
c1cc(ccc1c2c(nnn2c3c(non3)N)C(=O)N/N=C/c4ccc(c(c4)[N+](=O)[O-])Cl)[N+](=O)[O-] C01823913
Cc1ccc(c(c1)C)NS(=O)(=O)c2ccc(c(c2)[N+](=O)[O-])N/N=C/c3ccc(cc3)N(C)CCO C09631103
Cc1cc(=O)oc2c1ccc(c2)O[P@](=O)([O-])OC3([C@@]([C@@](C([C@@]([C@@]3(C)O)(C)O)(C)O)(C)O)(C)O)C C09970416
Cc1cc(=O)oc2c1ccc(c2)O[P@](=O)([O-])OC3([C@]([C@@](C([C@@]([C@@]3(C)O)(C)O)(C)O)(C)O)(C)O)C C09970418
CC1CCC2(CC1)C(=O)N(C(=O)N2)NC(=O)CN3C(=O)[C@](NC3=O)(C)c4ccc5c(c4)OCCCO5 C11061775
CCC[C@@H]1C[C@@H]([NH+](C1)C)C(=O)N[C@H]([C@H]2[C@H]([C@@H]([C@@H]([C@@H](O2)SC)OP(=O)([O-])[O-])O)O)[C@@H](C)Cl C11615966
CC(=O)N1CCc2c(sc(c2C(=O)N)NC(=O)c3ccc(cc3)S(=O)(=O)N(C)C[C@H]4CCCO4)C1 C11883250
c1cc2c(c(c1)Cl)NC(=O)[C@@]23[C@H]4[C@@H]([C@H]([NH2+]3)CCC(=O)[O-])C(=O)N(C4=O)Cc5ccc6c(c5)OCO6 C12883432
c1ccc2c(c1)C(=O)O[C@@]2(c3ccc(cc3)O)c4ccc(cc4)O[C@H]5[C@@H]([C@@H]([C@@H]([C@H](O5)C(=O)[O-])O)O)O C13520842
c1cc(c(cc1/C=C/C(=O)O[C@@H]2C[C@@](C[C@H]([C@H]2O)O)(C(=O)[O-])OC(=O)/C=C/c3ccc(c(c3)O)O)O)O C14966421
c1ccc(c(c1)NC(=O)C[C@@H]2C(=O)N=C(S2)N[C@H](c3ccc(cc3)O)c4c([nH]c(=O)[nH]c4=O)[O-])F C20559595
c1cc(c(cc1C(=O)NCC(=O)OCC(=O)NC(=O)NC23CC4CC(C2)CC(C4)C3)[N+](=O)[O-])Cl C20976334
Cc1c2c(c(c(c1OC)C/C=C(\C)/CCC(=O)OC)O[C@@H]3[C@H]([C@H]([C@@H]([C@H](O3)C(=O)[O-])O)O)O)C(=O)OC2 C22063379
C[C@@]1(C(=O)N(C(=O)N1)CC(=O)NC(=O)NC23CC4CC(C2)CC(C4)C3)c5ccc6c(c5)OCCCO6 C22429337
CC(C)([C@@H]1CCC(=CC1)C(=O)OC[C@@H]2[C@H]([C@@H]([C@@H]([C@@H](O2)Oc3c(cc(cc3O)C(=O)[O-])O)O)O)O)O C31164645
c1cc(ccc1C(=O)NNC(=O)COC(=O)CNS(=O)(=O)c2ccc3c(c2)OCCCO3)[N+](=O)[O-] C32738665
Cc1ccc2c(c1)c(c[nH]2)CCNC(=O)c3c(snn3)NC(=O)N4C[C@H]5C[C@@H](C4)c6cccc(=O)n6C5 C33436083
CC(C)(C)N1C(=O)[C@H]2[C@H]([NH2+][C@@]([C@@H]2C1=O)(Cc3ccc(cc3)[N+](=O)[O-])C(=O)[O-])c4ccc(c(c4)OC)O C33743431
C[C@H]([C@]1([C@@H]2[C@@H]([C@@H]([NH2+]1)c3cccc(c3)OC(F)(F)F)C(=O)N(C2=O)c4cccc(c4)[N+](=O)[O-])C(=O)[O-])O C34259521
C[C@H]([C@@]1([C@@H]2[C@@H]([C@@H]([NH2+]1)c3ccc(cc3)Br)C(=O)N(C2=O)c4cccc(c4)[N+](=O)[O-])C(=O)[O-])O C34262066
CC(C)([C@@H]1CCC(=CC1)C(=O)OC[C@H]2[C@@H]([C@@H]([C@@H]([C@@H](O2)Oc3c(cc(cc3O)C(=O)[O-])O)O)O)O)O C35458873
CCCN([C@H](c1c(cc(cc1O)O)O)C(=O)NC(C)(C)CC(C)(C)C)C(=O)c2cc(ccc2[O-])[N+](=O)[O-] C36570135
CC(C)(C)CC(C)(C)NC(=O)[C@@H](c1c(cc(cc1O)O)O)N(C(=O)c2cc(ccc2[O-])[N+](=O)[O-])C(C)(C)C C36585828
c1cc(c(cc1/C=C/C(=O)O[C@@H]2CC[C@]([C@H]([C@@H]2O)O)(C(=O)[O-])OC(=O)/C=C/c3ccc(c(c3)O)O)O)O C17263722
CCCn1c(c(c(=O)[nH]c1=O)N(CCOC)C(=O)Cc2ccc(s2)S(=O)(=O)N3CCOCC3)N C23078908
c1cc(c(cc1/C=C/C(=O)O[C@@H]2C[C@@](C[C@H]([C@H]2OC(=O)/C=C/c3ccc(c(c3)O)O)O)(C(=O)[O-])O)O)O C04098735
CC(C)[C@@H]([C@@H]1NN[C@H](O1)S(=O)(=O)Cc2ccc(cc2)F)NS(=O)(=O)c3ccc4c(c3)oc(n4)[O-] C38794634
CCCCn1c(c(c(=O)[nH]c1=O)N(CCC(C)C)C(=O)c2cc(nc3c2nc4n3CCCCC4)C)N C39553707
C[C@H]([C@]1([C@@H]2[C@@H]([C@@H]([NH2+]1)c3cccc(c3)C(F)(F)F)C(=O)N(C2=O)c4cccc(c4)[N+](=O)[O-])C(=O)[O-])O C33933477
c1ccc(c(c1)C2=NCc3cnc(n3-c4c2cc(cc4)Cl)CO[C@H]5[C@@H]([C@H]([C@@H]([C@@H](O5)C(=O)[O-])O)O)O)F C44963586
C/C(=N\NC(=O)c1ccncc1)/c2ccc(cc2)NC(=O)C(=O)Nn3c(c4ccccc4nc3=S)[O-] C16958161
C=C1[C@@H](C[C@@H]2[C@@H]1[C@@H](OC=C2C(=O)[O-])O[C@@H]3[C@@H]([C@@H]([C@@H]([C@@H](O3)CO)O)O)OC(=O)/C=C/c4ccc(cc4)O)O C49181136
C[C@H]([C@@]1([C@@]2([C@@H]3[C@@H](O1)OC(=O)[C@@]3(C[C@@H]4[C@@]2([C@@H](C=C5C(=CC(=O)OC5(C)C)[C@@]46CO6)O)C)C)C(=O)OC)O)O C49181655
Cc1c(c(=O)n([nH]1)c2ccccc2)C(c3cccc(c3O)[N+](=O)[O-])c4c([nH]n(c4=O)c5ccccc5)C C13142043
CCO/C(=C\1/[C@@H](C(=C(N=C1COCc2cc(=O)[nH]c(n2)N)C)C(=O)OC)c3cccc(c3Cl)Cl)/[O-] C26477098
Cc1cc2c(c(c1)Cl)NC(=O)[C@]23[C@H]4[C@@H]([C@@H](N3)CC(=O)N)C(=O)N(C4=O)Cc5ccc6c(c5)OCO6 C15967759
Cc1c(ccc2c1NC(=O)[C@@]23[C@H]4[C@@H]([C@@H](N3)CCC(=O)N)C(=O)N(C4=O)c5ccc6c(c5)OCCO6)Cl C16033755
Cc1c(ccc2c1NC(=O)[C@@]23[C@H]4[C@@H]([C@H](N3)CCC(=O)N)C(=O)N(C4=O)c5cccc(c5)[N+](=O)[O-])Cl C16013247
C[C@@]12CC=C(C=C1CC[C@@H]3[C@@H]2[C@H](C[C@]4([C@H]3CC[C@]4(C(=O)CO)O)C)O)NOCC(=O)N[C@@H](Cc5ccccc5)C(=O)[O-] C01813283
CC(C)[C@H](C(=O)N[C@H](CO)C(=O)[O-])NC(=O)CONC1=CC[C@]2([C@@H]3CC[C@]4([C@H]([C@@H]3CCC2=C1)CC[C@]4(C#C)O)C)C C01872845
CC(C)(C)NC(=O)[C@@H](c1ccc(c(c1)OC)O)N(c2ccccc2)C(=O)c3cc(ccc3O)[N+](=O)[O-] C36609494
COc1cc(ccc1O)[C@H](C(=O)NC2CCCCC2)N(c3ccccc3)C(=O)c4cc(ccc4O)[N+](=O)[O-] C36609497
CCCCSc1nc2n(n1)[C@@H](C(=C(N2)C)C(=O)Nc3ccccc3OCC)c4ccc(c(c4)[N+](=O)[O-])O C54617438
CCCSc1nc2n(n1)[C@H](C(=C(N2)C)C(=O)Nc3cccc(c3C)C)c4cc(c(c(c4)OC)O)[N+](=O)[O-] C54617623
c1ccc2c(c1)[C@](C(=O)N2CN3CCN(CC3)Cc4ccc5c(c4)OCO5)([C@H]6C(=O)N=C(S6)N)O C22804342
c1ccc(cc1)NC(=O)Cn2c3c(sc2=O)[C@H]([C@H]4[C@H](S3)C(=O)N(C4=O)C(=O)N)c5ccc(cc5)O C39884074
CC(C)(C(=O)O[C@H]1[C@H]([C@@H]([C@@H]([C@@H](O1)C(=O)[O-])O)O)O)Oc2ccc(cc2)[C@@H](c3ccc(cc3)Cl)O C65742645
Cn1c2ccccc2nc1CSc3[nH]c4c(n3)c(ncn4)N C00172587
c1ccc2c(c1)OC[C@@H](O2)C(=O)N/N=C/c3ccc(cc3O)O C00291078
c1cc(cc(c1)[N+](=O)[O-])[C@@H]2[C@H]3CC=C[C@@H]3c4cc(ccc4N2)S(=O)(=O)N C05034147
CCCc1c(nc([nH]c1=O)Nc2[nH]c(=O)c3c(n2)CCCC3)C C16855270
Cc1c2c(ncnc2sc1C(=O)N/N=C/c3ccc(cc3)O)O C16856699
Cc1c2c(ncnc2sc1C(=O)N/N=C/c3ccccc3O)O C16856704
C[C@]1(NC[C@@H](O1)c2ccc(cc2)[N+](=O)[O-])c3cc(ccc3O)O C20413723
C[C@@]1(NC[C@@H](O1)c2ccc(cc2)[N+](=O)[O-])c3cc(ccc3O)O C20413726
C[C@H](C(=O)Nc1ccc(cc1N)Cl)Sc2nnnn2C C21520876
C[C@H](C(=O)Nc1ccc(c(c1)N)Cl)Sc2nnnn2C C21812000
Cc1c(cccc1NC(=O)c2cccc(c2C)[N+](=O)[O-])C(=O)N C27256779
Cc1c(cccc1S(=O)(=O)Nc2ccccc2N)[N+](=O)[O-] C36297433
c1cc(sc1)c2nc(no2)CSc3[nH]c(=O)cc(n3)N C37022432
c1ccc(c(c1)c2nc(no2)CSc3nc([nH]n3)N)Cl C37022914
C[C@H]1CCCC[C@@H]1NS(=O)(=O)c2ccc(c(c2)[N+](=O)[O-])N C37393971
C[C@H]1CCCC[C@H]1NS(=O)(=O)c2ccc(c(c2)[N+](=O)[O-])N C37393973
COC(=O)Cc1c2c([nH]n1)OC(=C([C@@H]2[C@@H]3CCCC=C3)C#N)N C04010282
COC(=O)Cc1c2c([nH]n1)OC(=C([C@@H]2[C@H]3CCCC=C3)C#N)N C04010284
CCCC1=C2[C@H](C(=C(O[C@H]2N=N1)N)C#N)c3ccc(c(c3)OC)O C38989657
c1ccc2c(c1)NC(=O)[C@@H](S2)CC(=O)Nc3ccc4c(c3)NC(=O)CO4 C39484946
CC1=C([C@@H](n2c(ncn2)N1)c3ccc(cc3)OC(C)C)C(=O)N C40915871
CC1=C([C@H](n2c(ncn2)N1)c3ccc(cc3)OC(C)C)C(=O)N C40915873
c1cc(c(cc1[N+](=O)[O-])CSc2[nH]c(=O)cc(n2)N)Cl C41027068
c1ccc2c(c1)ccc(n2)C(=O)NNC(=O)N[C@H]3CCOc4c3cccc4 C43165961
CC1CCC(CC1)NS(=O)(=O)c2ccc(cc2N)[N+](=O)[O-] C50635356
C[C@@H]1CCCC[C@@H]1NS(=O)(=O)c2ccc(cc2[N+](=O)[O-])N C50641019
C[C@@H]1CCCC[C@@H]1NS(=O)(=O)c2cc(ccc2N)[N+](=O)[O-] C50641031
C[C@@H]1CCCC[C@H]1NS(=O)(=O)c2cc(ccc2N)[N+](=O)[O-] C50641037
Cc1ccc(cc1)NS(=O)(=O)c2cc(ccc2N)[N+](=O)[O-] C50649423
Cc1ccccc1NS(=O)(=O)c2ccc(cc2N)[N+](=O)[O-] C50649903
C[C@@H]1CCC[C@H](C1)NS(=O)(=O)c2cc(ccc2N)[N+](=O)[O-] C50653672
CO[C@H]1CCC[C@H]1NC(=O)c2cc(c(c(c2)Cl)N)[N+](=O)[O-] C50705364
c1cc2c(cc1Cl)N(C(=O)CO2)Cc3c(snn3)NN C51147793
Cc1cc(on1)C(=O)NNC(=O)c2cc3ccccc3cc2O C52818931
c1ccc(c(c1)[N+](=O)[O-])Oc2cccc(c2/C(=N\O)/N)Cl C52907472
C[C@H]1CCC[C@H](C1)Sc2c(cc(cn2)[N+](=O)[O-])/C(=N/O)/N C54691084
Cc1cc(ccc1NC(=O)N2C[C@H](O[C@H](C2)C)C)OCC(=O)N C56710847
Cc1cc(c(c(c1)C)NC(=O)CN(C)C(=O)Nc2c[nH]nc2)C C57029153
C[C@H]1CCC[C@H]([C@@H]1C)NC(=O)NC(=O)CN2CCNC(=O)C2 C14183496
C[C@@H]1C(=O)Nc2cc(ccc2O1)NC(=O)NC[C@@H]3Cc4ccccc4O3 C43871113
c1c2c(cc(c1[N+](=O)[O-])N3CCCC3)sc(n2)NC(=S)N C20154722
C[C@H]1CCC[C@@H](C1)NS(=O)(=O)c2cc(ccc2[N+](=O)[O-])N C50653691
c1ccc(cc1)S(=O)(=O)c2c(n(nn2)c3ccc(cc3)O)N C62217570
CCc1cc(=O)[nH]c(n1)N2[C@@H](C(=CN2)C(=O)NC3CCCC3)C C64410995
CC[C@H]1C2=C(N=N1)OC(=C([C@@H]2c3ccc(c(c3)O)OC)C#N)N C64427113
CC[C@@H]1C2=C(N=N1)OC(=C([C@H]2c3ccc(c(c3)O)OC)C#N)N C64427114
Cc1ccc(c(c1)O)C(=O)NNC(=O)[C@@H]2C[C@H]2c3cnn(c3)C C66047831
Cc1ccccc1[C@H](C#N)NC(=O)c2ccc(c(c2)[N+](=O)[O-])N C66400940
CC(C)(C(=O)Nc1ccc(c(c1)Cl)n2cccn2)NC(=O)NC C66677555
Cc1nc(on1)[C@@H](C)NC(=O)NC[C@]2(CCCc3c2cccc3)O C66978165
CCNC(=O)NC(=O)CN1C(=O)[C@]2(CCCC[C@H]2C)NC1=O C03516784
c1cc(c(cc1/C=N/NC(=S)N)[N+](=O)[O-])N2CCOCC2 C04596805
CC(C)(C)NC(=O)NC(=O)CN1C(=O)C2(CCCC2)NC1=O C06022825
c1ccc2c(c1)nnn2CC(=O)N/N=C/c3ccc(cc3O)O C00251946
Cc1cc2c(cc1OCC(=O)NNC(=O)O)c(cc(=O)o2)C C06922328
CC[C@@]1(C(=O)N(C(=O)N1)/N=C/c2c(cnc(c2O)C)CO)C C03528291
CCC1=C([C@@H](n2c(ncn2)N1)c3ccc(c(c3)O)O)C(=O)OC C16740791
CC(C)NC(=O)NNc1cc(c(c(n1)N(C)C)C#N)N(C)C C20421433
C[C@H](C(=O)N)NS(=O)(=O)c1cc(ccc1Cl)[N+](=O)[O-] C35149040
c1cc(c(cc1S(=O)(=O)N2CCC[C@H](C2)CO)[N+](=O)[O-])N C36228021
Cc1cc(=O)n2c(n1)sc(n2)CSc3[nH]c(=O)cc(n3)N C37022370
CC1CCN(CC1)S(=O)(=O)c2ccc(cc2[N+](=O)[O-])NN C37115583
CC1CCN(CC1)S(=O)(=O)c2cc(ccc2[N+](=O)[O-])NN C37929962
c1csc2n1c(c(n2)NC3CCC(CC3)C(=O)N)[N+](=O)[O-] C37981572
c1cc(c(nc1)Oc2ccc(cc2Cl)[N+](=O)[O-])/C(=N/O)/N C38081021
CC1=C([C@@H](n2c(nnn2)N1)c3ccc(cc3)OC(C)C)C(=O)N C40922216
CCCOc1cccc(c1)[C@@H]2C(=C(Nc3n2nnn3)C)C(=O)N C40922466
CCCOc1cccc(c1)[C@H]2C(=C(Nc3n2nnn3)C)C(=O)N C40922469
c1cc(ccc1C(=O)NNC(=O)NCC(F)(F)F)[N+](=O)[O-] C46916696
c1c(csc1[N+](=O)[O-])C(=O)NNC(=O)NCC(F)(F)F C48831927
Cc1cnc(nc1)Sc2ccc(cc2[N+](=O)[O-])/C(=N/O)/N C50441739
c1ccc(c(c1)Oc2c(cc(cn2)[N+](=O)[O-])/C(=N\O)/N)Cl C50442434
Cc1ccc/c(=N/S(=O)(=O)c2ccc(cc2N)[N+](=O)[O-])/[nH]1 C50634623
c1c(cc(c(c1N)S(=O)(=O)NC[C@@H]2CCCO2)F)[N+](=O)[O-] C50635347
c1c(cc(c(c1N)S(=O)(=O)NC[C@H]2CCCO2)F)[N+](=O)[O-] C50635350
Cc1cc[nH]/c(=N\S(=O)(=O)c2cc(ccc2N)[N+](=O)[O-])/c1 C50650024
c1c(cc(c(c1N)S(=O)(=O)NC2CCOCC2)F)[N+](=O)[O-] C50659074
c1cc(c(cc1[N+](=O)[O-])N)S(=O)(=O)NC[C@@H]2CCCOC2 C50673102
Cc1cc(n(n1)C)NC(=O)c2cc(c(c(c2)Cl)N)[N+](=O)[O-] C50699960
c1cc(c(cc1Cl)Oc2cc(ccn2)/C(=N\O)/N)[N+](=O)[O-] C51609703
c1c(cc(c2c1COCO2)CCNC(=O)N3CCO[C@@H](C3)C(=O)N)F C51688690
Cc1cccc(c1S(=O)(=O)[N-]c2ccc([nH+]c2)N)[N+](=O)[O-] C37519100
c1cc(c(cc1[N+](=O)[O-])[N-]S(=O)(=O)c2cc[nH+]c(c2)N)F C50654143
c1cc2cc([nH]c2c(c1)[N+](=O)[O-])C(=O)N[C@H]3CCCCNC3=O C56978857
Cc1ccc(c(c1)C)S(=O)(=O)NNC(=O)N[C@H]2CCS(=O)(=O)C2 C57124947
Cc1cc(no1)C(=O)Nc2cccc(c2)[C@]3(C(=O)NC(=O)N3)C C57349228
c1cc2c(cc(=O)oc2cc1O)COC(=O)c3c(nccn3)N C22109017
Cc1c(cccc1[N+](=O)[O-])C(=O)NCCc2nnc(s2)N C20201219
c1cc(ccc1/C=C/C(=O)NCc2nnc(s2)N)[N+](=O)[O-] C20202000
C[C@H]1[C@@H]([C@@H](n2c(ncn2)N1)c3ccc(c(c3)OC)OC(F)F)C(=O)N C59669581
CCC[C@]1(C(=O)N(C(=O)N1)CC(=O)NC(=O)NC(C)(C)C)C C60429581
Cc1ccc(o1)CNS(=O)(=O)c2cc(ccc2[N+](=O)[O-])N C53043590
CC(C)n1c(=O)[nH]nc1SCc2cc(ccc2N)[N+](=O)[O-] C61608346
Cc1c(c(on1)C)CNC(=O)c2cc(cc(c2N)[N+](=O)[O-])F C62521673
Cc1c2c(ncn(c2=O)C)sc1C(=O)NNC(=O)NC(C)C C63270072
CC(C)(C)n1c2c(cn1)[C@@]3(CC(=N2)O)c4ccccc4N(C3=O)CC(=O)N C32074717
COCCNC(=O)NNC(=O)c1cc2c(c(c1)Cl)OCO2 C64899966
CCNC(=O)NNS(=O)(=O)c1ccc2c(c1)ccc(=O)o2 C64940136
CCNC(=O)NNC(=O)[C@@H]1CCCCN1C(=O)OC(C)(C)C C67236826
Cc1c(c(on1)C)CNC(=O)Nc2ccc3c(c2)NC(=O)CO3 C67544901
CNC(=O)NC(=O)[C@H](c1ccccc1)OC(=O)c2cc(ccc2O)Br C05743480
Cc1ccc(cc1)c2nc3c(c(n2)SCC(=O)N)Cc4c(cnc(c4O3)C)CO C06858384
CCN(c1c(n(c(=O)[nH]c1=O)Cc2ccccc2)N)C(=O)/C=C/c3ccccc3 C07688471
CC(C)[C@@H](C(=O)NNC(=O)c1ccco1)NC(=O)C23CC4CC(C2)CC(C4)C3 C08238560
CCCn1c(c(c(=O)n(c1=O)C)c2csc(n2)Nc3ccc(c(c3)Cl)F)N C08296680
Cc1ccc(cc1)n2c(c(c3c2nc4ccccc4n3)C(=O)NC[C@@H]5CCCO5)N C02291135
CCc1cc2c(cc(=O)oc2cc1O)CNc3ccc(cc3)NS(=O)(=O)C C12508495
c1cc(oc1)CNC2=NC(=O)[C@H](N2)CC(=O)Nc3ccc(cc3Cl)Cl C13686317
C[C@@H]1CCC[C@@H]([C@@H]1C)NC(=S)NNC(=O)Cn2c3ccccc3n(c2=O)C C14394602
C[C@H]1CCC[C@@H]([C@@H]1C)NC(=S)NNC(=O)Cn2c3ccccc3n(c2=O)C C14394603
CC(C)[C@H](C(=O)NC(=O)N)Sc1nc2c(c(cs2)c3ccccc3)c(=O)n1C C21231276
CC(C)[C@@H](C(=O)NC(=O)N)Sc1nc2c(c(cs2)c3ccccc3)c(=O)n1C C21231283
c1ccc2c(c1)NC(=O)C[C@@H](N2C(=O)CSc3nnc(s3)N)C(F)(F)F C22242346
Cc1c(cco1)c2nnc(n2N)S[C@H](C)C(=O)N[C@@H](C)c3ccc(cc3)F C22710772
Cc1ccc(cc1)Cn2cc(ccc2=O)C(=O)NNC(=O)NCc3ccccc3 C23136160
c1cc(ccc1CNC(=O)N)C(=O)OCc2cc3c(c(c2)Cl)OCCCO3 C26561759
C[C@@H]1C[C@H](CN(C1)C(=O)c2ccccc2NCC(=O)NC(=O)NCC(C)C)C C29650314
Cc1c(sc2c1c(nc(n2)S[C@H](C)C(=O)N(C)CC(=O)NC3CC3)N)C C31823562
CCCn1c(=O)c2c(c(sc2n(c1=O)Cc3cc(ccc3C)C)C(=O)NN)C C34779524
CCCSC1=NN[C@@H](N1c2ccc(cc2)Cl)Cc3cc(=O)[nH]c(=O)[nH]3 C39362989
C=CCOc1ccccc1[C@H]2[C@@H]3C(=NC(=NC3=O)N)NC4=C2C(=O)c5c4cccc5 C39919387
CC(=O)NNC(=O)c1c2c(sc1NC(=O)c3ccc(cc3)N(C)C)CCCCC2 C44452942
Cc1c(cnn1C)[C@H](C)NC(=O)NNc2c(cc(c(n2)Cl)Cl)Cl C47007434
Cc1ccc(c(c1)NC(=O)N[C@@H](C)c2cccc(c2)NS(=O)(=O)C)OC C48052252
C[C@@H](CCc1ccco1)NC(=O)Nc2ccc(c(c2)Cl)N3CCNC(=O)C3 C48560146
Cc1ccccc1[C@@H](C)NC(=O)C(=O)Nc2ccc(cc2)NC(=O)c3ccco3 C48803832
Cc1cc(ccc1NC(=O)NCC(=O)NCC(C)C)C(=O)N2CCC(CC2)C C50057689
CCC[C@@H](C)[C@@H]1C2=C(CCN(C2)C(=O)CCn3c4ccccc4[nH]c3=O)NN1 C39461649
CCC[C@H](C)NC(=O)[C@@H]1CCCN(C1)C(=O)Nc2cc(ccc2F)NC(=O)C C51588229
C[C@@H](c1ccccc1Cl)NC(=O)NNC(=O)Cc2nc3ccccc3n2C C54064502
C[C@H](c1ccc(c(c1)Cl)F)NC(=O)NNC(=O)COc2ccc(cc2)C#N C56941698
Cc1ccc(c(c1)C(=O)CCC(=O)Nc2cccc(c2)[C@]3(C(=O)NC(=O)N3)C)C C47169035
CC1=C([C@@H](NC(=O)N1)c2ccc(cc2)OC)C(=O)N/N=C/c3ccccc3F C59385601
Cc1cc(ccc1NC(=O)c2ccc([nH]c2=O)c3ccco3)C(=O)NCC(C)C C50382228
Cc1ccccc1NCC(=O)Nc2cccc(c2)S(=O)(=O)/N=C\3/CCCN3 C60555114
Cc1cc(ccc1F)c2cc([nH]n2)C(=O)NCCn3c4ccccc4[nH]c3=O C62318279
CC(C)NC(=O)NNC(=O)c1ccc(cc1)SCc2cn3ccccc3n2 C63269559
CC(C)CCNC(=O)NNC(=O)[C@@H]1CCCN1C(=O)c2ccc(s2)Cl C65132913
Cc1cc(cc(c1)C(=O)N2CCC[C@@H](C2)C(=O)NNC(=O)NCCC(C)C)C C65133509
CC(C)N(Cc1ccc(cc1)C#N)C(=O)NCc2ccc(s2)S(=O)(=O)N C66179513
CCCCn1c(c(c(=O)[nH]c1=O)N(C)C(=O)/C=C(/C)\c2ccccc2Cl)N C66269994
C[C@@H](COc1ccccc1F)NC(=O)Nc2cccc(c2)c3ccc(=O)[nH]n3 C66679394
c1ccc2c(c1)CCC[C@@]2(CNc3ccc(cc3[N+](=O)[O-])C(=O)NC4CC4)O C66859853
Cc1ccsc1C(=O)NNC(=O)NCCOc2cccc3c2OC(C3)(C)C C67046013
CC[C@@H](c1[nH]c2ccccc2n1)NC(=O)NCc3cc(cc4c3OCOC4)F C67082406
C[C@H](c1ccc(cc1)Cl)NCC(=O)NN2C(=O)C3(CCCCC3)NC2=O C67131638
CN(c1ccccc1)c2ccccc2NC(=O)C3CCC4(CC3)C(=O)NC(=O)N4 C67267924
Cc1ccc(c(c1)OC)NC(=O)N[C@@H](C)c2cccc(c2)S(=O)(=O)NC C67280599
C[C@@H](c1ccc(c(c1)Cl)F)NC(=O)C(=O)Nc2ccc(cc2)NC(=O)OC C67432753
CC(C)(c1ccc(cc1)Cl)NC(=O)NNC(=O)COc2ccc(cc2)C#N C67470834
Cc1cccc(c1C)NC(=O)CNC(=O)CN2C(=O)[C@](NC2=O)(C)c3ccccc3 C04303411
Cc1ccc(cc1)NC(=O)COc2ccc(cc2)[C@@H]3C(=C(NC(=O)N3)C)C(=O)OC C00639947
CCOc1ccccc1n2c3c(c(nc(n3)c4ccc(cc4)F)C(=O)N)[nH]c2=O C04940467
c1ccc(c(c1)/C=C/C(=O)NC(=S)NNC(=O)c2ccc(cc2)[N+](=O)[O-])Cl C06884355
Cc1c(c(n2c(n1)nc(n2)N)C)CC(=O)NCCOc3ccc(cc3)C(C)(C)C C09154255
CCc1c(sc(c1C(=O)N)NC(=O)[C@@H](C)Oc2ccc(cc2)[N+](=O)[O-])C C10149402
CCc1c(sc(c1C(=O)N)NC(=O)[C@H](C)Oc2ccc(cc2)[N+](=O)[O-])C C10149406
C[C@@H](C(=O)Nc1ccc2c(c1)[nH]c(=O)[nH]2)Sc3nnc(o3)c4ccc(cc4)F C12777472
CNc1ccc(cc1NC)OCNc2c(cn3c4ccccc4nc3n2)C#N C05728233
Cc1ccc(c(c1)NC(=O)NCCNc2ccc(nn2)n3c(cc(n3)C)C)C C19924167
Cc1cc(cc(c1)NC(=O)NCCNc2ccc(nn2)n3c(cc(n3)C)C)C C19924179
COCCNC(=O)c1ccc2c(c1)[C@H]3C=CC[C@@H]3[C@@H](N2)c4cc(ccc4O)[N+](=O)[O-] C14476243
Cc1cccc(c1)CSc2nnc(n2N)N/N=C/c3c(nn(c3C)C(C)C)C C20805332
Cc1c(c([nH]c1C(=O)[C@@H](C)OC(=O)c2ccc3c(c2)sc(n3)N)C)C(=O)OC C07057382
Cc1c(c([nH]c1C(=O)[C@H](C)OC(=O)c2ccc3c(c2)sc(n3)N)C)C(=O)OC C07057384
CC[C@@]1(C(=O)N(C(=O)N1)NC(=O)C[C@@H](C)NC(=O)c2ccccc2)c3ccccc3 C25394140
Cc1ccc(c(c1)OCc2nc([nH]n2)SCC(=O)NC(=O)NC(C)(C)C)C C06707628
CC(C)CC(=O)Nc1ccc(cc1)NC(=O)CN2C(=O)C3(CCCCC3)NC2=O C25764643
c1cc(c(cc1[N+](=O)[O-])NS(=O)(=O)c2ccc3c(c2)CCCC3)NCCO C26540738
Cc1ccc2c(c1)C(=O)N(C2=O)CCC(=O)Nc3ccc(cc3)NC(=O)NCC=C C29202936
CCCNC(=O)N1CCc2cc(c(cc2[C@@H]1CNC(=O)NC(C)(C)C)OC)OC C35668118
CCCC1(C(=O)N(C(=O)N1)CC(=O)NC(=O)N[C@@H]2CCCC[C@@H]2C)CCC C36828006
CC[C@]1(C(=O)N(C(=O)N1)CC(=O)NC(=O)NCC(C)C)c2ccc(cc2)Cl C03595327
CCCCN(c1c(n(c(=O)[nH]c1=O)CC(C)C)N)C(=O)c2cc3ccccc3o2 C03350831
Cc1c(cccc1Cl)NC(=S)NNS(=O)(=O)c2ccc(cc2)[N+](=O)[O-] C02857485
C[C@H](CCc1ccc(cc1)O)NC(=O)C(=O)Nc2ccc(c(c2)[N+](=O)[O-])Cl C41222850
Cc1ccc(cc1NC(=O)NCCNC(=O)c2ccccc2Cl)[N+](=O)[O-] C43149428
CC[C@H](C)NC(=O)Cn1c(c(c(n1)SC)c2nc(no2)c3ccc(cc3)C)N C46915143
COC(=O)Nc1ccc(cc1)NC(=O)N(Cc2ccccc2O)Cc3ccco3 C47584904
C[C@@H]1CCC[C@@H]([C@@H]1C)NC(=S)NNC(=O)c2ccc(c(c2)[N+](=O)[O-])OC C47872163
CC(C)c1nc(on1)CCCC(=O)NNC(=O)c2cc3ccccc3cc2O C50170512
Cc1cc(cc(c1)OCC(=O)NNC(=O)NCc2c(c(c(cn2)C)OC)C)C C51754915
CC(C)NC(=O)Nc1ccc(cc1)CNc2ccc(cc2[N+](=O)[O-])C(=O)C C52104447
CNS(=O)(=O)c1ccc(c(c1)[N+](=O)[O-])NC2[C@@H]3CCC[C@H]2C[NH+](C3)C4CC4 C54982174
C[C@]1(Cc2c(c(n[nH]2)O)[C@@H]([C@@H]1C(=O)OC(C)(C)C)c3ccc(c(c3)OC)OC)O C55104483
C/C(=N\NC(=O)CSCc1ccc(cc1)[N+](=O)[O-])/c2cc(ccc2O)O C05282454
CCNC(=O)c1ccc(c(c1)C)NCC(=O)Nc2ccc(cc2C)[N+](=O)[O-] C55881737
Cc1c2ccccc2oc1[C@H](C)NC(=O)NNC(=O)COc3ccccc3C#N C56905984
Cc1ccc(cc1F)NC(=O)CSc2nc([nH]n2)N/N=C/c3ccc(o3)C C59020084
c1ccc(cc1)c2ccc(c(=O)[nH]2)C(=O)NCCNc3ccccc3[N+](=O)[O-] C59251111
CC[C@]1(C(=O)N(C(=O)N1)CC(=O)NCC(=O)NC2CCCCC2)c3ccccc3 C60213527
Cc1cccc(c1OC[C@H](CNc2[nH]c(=O)c3cnn(c3n2)C(C)(C)C)O)C C60377971
C[C@H](c1ccc(cc1)F)NC(=O)[C@@H](C)OC(=O)c2cc(ccc2N)[N+](=O)[O-] C22712839
C[C@H](c1ccc(cc1)F)NC(=O)[C@H](C)OC(=O)c2cc(ccc2N)[N+](=O)[O-] C22712843
Cc1ccc(c(c1)C)NC(=S)NNC(=O)c2cc(ccc2OC)[N+](=O)[O-] C14807606
Cc1ccc(cc1NC(=O)NCCCNC(=O)c2ccccc2F)[N+](=O)[O-] C63258123
Cc1cc(cc(c1O[C@H](C)C(=O)NNC(=O)Nc2ccnn2C(C)C)C)Cl C65774552
COc1cc(c(c2c1cc([nH]2)C(=O)NNC(=O)CC3CCCCC3)OC)OC C66790241
CCc1ccc(cc1[N+](=O)[O-])NC(=O)C(=O)NC[C@]2(CCCc3c2cccc3)O C67000329
C[C@@H](c1cccc(c1)[N+](=O)[O-])NC(=O)Nc2ccc(cc2Cl)NC(=O)C C67576423
CC[NH+]1CCC[C@H]1CNC(=O)[C@@]2(c3ccccc3NC(=O)N2c4ccccc4)O C03670162
COc1ccccc1C[NH+]2CCNC(=O)[C@H]2CC(=O)NCC3(CCCCC3)O C20500613
Cc1ccccc1NC(=S)CNNc2[nH+]c(nc(n2)N3CCCC3)N4CCCC4 C27546185
CC1CCC2(CC1)C(=O)N(C(=O)N2)NC(=O)C[NH2+][C@H](c3cccs3)C(C)C C29189938
CCC(=O)Nc1ccc(cc1)[C@@H](C)[NH2+][C@H](C)C(=O)Nc2cccc(c2)[N+](=O)[O-] C30498727
CN(C)c1[nH+]c2cc(sc2n1c3ccccc3)C(=O)Nc4ccc5c(c4)[nH]c(=O)[nH]5 C32271468
CC[NH+](CC)[C@H](CNC(=O)c1ccc(c(c1)[N+](=O)[O-])N)c2ccsc2 C31987842
CC[NH+]1CCN(CC1)c2ccc(c(c2)C)NC(=O)Cc3ccc(s3)S(=O)(=O)N C32710761
C[NH+](C)C[C@@H](CNC(=O)Nc1cccc(c1)[N+](=O)[O-])[C@@H](c2ccccc2)O C32912631
C[C@@H]1N[C@H](N=N1)NC(=O)c2ccc(s2)[C@@H]3CCC[NH+]3Cc4cccc(c4)O C39362577
c1ccc(cc1)NC(=O)N[C@H]2N=N[C@@H](S2)CC(=O)N/N=C/C3=c4ccccc4=[NH+]C3 C39774267
c1ccc(cc1)NC(=O)N[C@H]2N=N[C@H](S2)CC(=O)N/N=C/C3=c4ccccc4=[NH+]C3 C39774269
Cn1cc[nH+]c1c2cccc(c2)NC(=O)C3=NN([C@@H](C3)C(=O)N)c4ccccc4 C40146442
Cn1cc[nH+]c1c2cccc(c2)NC(=O)C3=NN([C@H](C3)C(=O)N)c4ccccc4 C40146443
CC1(CC(CC([NH2+]1)(C)C)Nc2c(c(ncn2)Nc3ccccn3)[N+](=O)[O-])C C40629960
Cc1c2ccccc2oc1C(=O)NNC(=O)NCC[NH+](C(C)C)C(C)C C43064888
Cc1ccc(cc1C)OCC(=O)NNC(=O)NCC2(CCCC2)[NH+](C)C C43147388
CCN(CC)C(=O)Nc1ccc(cc1)[C@@H](C)NC(=O)NCC(C)(C)[NH+](C)C C43188318
C[C@@H](CNC(=O)Nc1cccc(c1)OCC(=O)NC)[NH+]2CCc3ccccc3C2 C44302021
C[C@@H]1CCC[NH+](C1)Cc2ccccc2CNC(=O)NNC(=O)OC(C)(C)C C45789435
C[C@H]1CCCC[NH+]1[C@@H](C)CNC(=O)Nc2cccc(c2)S(=O)(=O)NC3CC3 C45986653
CC[C@@H](CNC(=O)NNC(=O)OC(C)(C)C)[NH+]1CCc2ccccc2C1 C46311191
C[C@@H]1C[C@H](C[NH+](C1)CCCCNC(=O)NNc2ccc(nn2)n3cccn3)C C46757625
c1cc(oc1)CNC(=O)CNC(=O)NCC2(CCCCC2)[NH+]3CCCCC3 C47751792
CC[NH+](CC)[C@H](CNC(=O)NNc1ncccn1)c2ccccc2Cl C49794757
CCc1ccc(cc1)[C@H](CNC(=O)NNC(=O)c2cccc(c2)[N+](=O)[O-])[NH+](C)C C49799349
CC(C)(C)OC(=O)NNC(=O)NC[C@@H](c1ccc(cc1)OC)[NH+]2CCCC2 C53491811
CCn1cc(cn1)c2cc(nc(n2)N)NC[C@@H](c3ccc(cc3)F)[NH+]4CCCC4 C19718045
C[C@@H]1CCC[NH+](C1)C(C)(C)CNC(=O)NNC(=O)COc2ccccc2F C54805332
C[C@@H]1CCC[NH+](C1)C(C)(C)CNC(=O)NNC(=O)Cc2ccccc2OC C56755032
C[C@@H]1CCC[NH+](C1)C[C@@H](C)NC(=O)NNC(=O)[C@@H](C)Oc2ccccc2F C56785848
C[NH+](C)[C@@H](CNC(=O)NNC(=O)c1ccc2ccccc2n1)c3ccc(cc3)F C56950494
C[NH+](C)[C@H](CNC(=O)NNC(=O)c1ccc2ccccc2n1)c3ccc(cc3)F C56950495
C[C@@H](CNC(=O)NNC(=O)[C@H](C)Oc1ccccc1F)C[NH+]2CCCCC2 C57043382
CCOc1cccc(c1OC)[C@H]2NC(=[NH+]c3n2c4cc5c(cc4n3)OCCCO5)N C12630203
CCc1ccccc1NC(=O)C[NH+](C)CC(=O)NC(=O)NCC(F)(F)F C07679761
C[C@@H]1C[C@@H](C[NH+](C1)CCCNC(=O)NCc2cc(c(c(c2)OC)O)OC)C C58179459
C1CCc2nnc(n2CC1)CCNC(=O)NCCC[NH2+]C3CCCCC3 C43034150
C[C@H](CC1=c2ccccc2=[NH+]C1)NC(=O)CCNc3c4c([nH]cn4)nc(n3)Cl C63271877
COc1ccccc1CCNC(=O)[C@@H]2N[C@@H](NO2)CC3=c4ccccc4=[NH+]C3 C63296362
COc1ccc(cc1)CCNC(=O)[C@H]2N[C@H](NO2)CC3=c4ccccc4=[NH+]C3 C63303026
CCNC(=O)/N=C(\NCCC1=c2ccccc2=[NH+]C1)/Nc3nc(cc(n3)C)C C63308280
c1cc(cc(c1)[N+](=O)[O-])C(=O)NNC(=O)NC2CC[NH+](CC2)CC3CCCC3 C63407854
C[C@@H](c1[nH]cc([nH+]1)c2ccccc2)NC(=O)c3cc4cccc(c4[nH]3)[N+](=O)[O-] C63488603
c1c[nH+]c(cc1CNC(=O)CNC(=O)NCC2CCCC2)N3CCCCC3 C50584506
c1c[nH+]c(cc1CNC(=O)NNC(=O)CCC2CCCCC2)N3CCCC3 C67042807
CCN(CC)c1ccc(c[nH+]1)CNC(=O)NNC(=O)CC2CCCCC2 C67062363
Cc1ccsc1C(=O)NNC(=O)NC[C@@H](c2ccccc2OC)[NH+](C)C C67382412
Cc1ccc(cc1)[C@H](CNc2ccc(cc2S(=O)(=O)N)[N+](=O)[O-])[NH+](C)C C67383194
Cc1ccn2cc([nH+]c2c1)CNC(=O)Nc3cccc(c3)NC(=O)OCCOC C67588681
Cc1cc2cc(c(=O)[nH]c2cc1C)[C@@H](c3nnnn3C4CCCC4)[NH+]5CCC(CC5)O C00910501
C[C@@H](c1nnc2n1CC[NH+](CC2)Cc3ccccc3O)NC(=O)c4cccnc4 C12041229
CC(=O)N1CCC(CC1)[NH2+][C@H]2CC([C@H]3[C@@]2(CC[C@](C3)(C)O)CCC(=O)N4CCOCC4)(C)C C12531489
C[C@H](C(=O)N[C@H]1CC2(CC[NH+](CC2)C)Oc3c1cccc3)NC(=O)c4ccco4 C14230240
CC(C)[NH+]1CCc2c(sc3c2C(=N[C@H](N3)c4ccc(c(c4)[N+](=O)[O-])OC)O)C1 C22635193
C[C@H]1CCc2c(sc3c2c(=O)n(c(n3)C[NH+](C)C)CC(=O)NNC(=O)C)C1 C36069074
Cn1c(c2c(nc(nc2n1)N3CCN(CC3)c4cccc[nH+]4)c5cccs5)N C37358884
COc1cc(cc2c1OCO2)[C@@H]3[C@H]4C(=c5ccccc5=[NH+]C4=O)OC(=C3C#N)N C39315606
c1cc(ccc1C2=NN=C[C@H]2CN3CC[C@@H]4NN[C@@H]([NH+]4CC3)[C@@H]5CCCO5)Cl C39394585
CCNC(=O)[C@H]1CN(CC12CC[NH2+]CC2)C(=O)c3c(c(nn3CC)C)Br C39598745
CC1(OC[C@H](O1)CNC(=O)[C@H]2CN(CC23CC[NH2+]CC3)C(=O)c4ccccc4F)C C39658897
CC1(OC[C@@H](O1)CNC(=O)[C@H]2CN(CC23CC[NH2+]CC3)C(=O)c4ccc5ccccc5n4)C C39659671
Cc1cccc(c1C)CNC(=O)[C@H]2CN(CC23CC[NH2+]CC3)C(=O)[C@H]4COc5ccccc5O4 C39667625
c1cc2c(cc1CNC(=O)[C@H]3CN(CC34CC[NH2+]CC4)C(=O)C5CCC5)OCCO2 C39677447
Cc1cc(n(n1)C(C)(C)C)C(=O)N2C[C@@H](C3(C2)CC[NH2+]CC3)C(=O)NCCF C39681853
Cc1cc(n(n1)C(C)(C)C)C(=O)N2C[C@H](C3(C2)CC[NH2+]CC3)C(=O)NCCF C39681854
Cn1cncc1C(=O)N2C[C@H](C3(C2)CC[NH2+]CC3)C(=O)NCCc4ccccc4Br C39683776
Cc1c(c(on1)C)C(=O)N2C[C@@H](C3(C2)CC[NH2+]CC3)C(=O)N[C@@H](C)C(C)(C)C C39684699
Cc1c(c(on1)C)C(=O)N2C[C@H](C3(C2)CC[NH2+]CC3)C(=O)N[C@H](C)C(C)(C)C C39684702
c1ccc2c(c1)OC[C@@H](O2)C(=O)N3C[C@@H](C4(C3)CC[NH2+]CC4)C(=O)NCc5ccc(cc5)C#N C39684925
c1ccc2c(c1)OC[C@@H](O2)C(=O)N3C[C@H](C4(C3)CC[NH2+]CC4)C(=O)NCc5ccc(cc5)C#N C39684927
CCC[C@@H](C)C(=O)N1C[C@@H](C2(C1)CC[NH2+]CC2)C(=O)NC3CCN(CC3)C(=O)C C39687892
CCC[C@H](C)C(=O)N1C[C@H](C2(C1)CC[NH2+]CC2)C(=O)NC3CCN(CC3)C(=O)C C39687895
Cc1cccc(c1)CCNC(=O)[C@H]2CN(CC23CC[NH2+]CC3)C(=O)[C@H]4COc5ccccc5O4 C39689463
CN1CCO[C@H](C1)CNC(=O)[C@@H]2CN(CC23CC[NH2+]CC3)C(=O)c4ccc(c(c4)F)C(F)(F)F C39696679
Cc1ccc(c(c1F)C(=O)N2C[C@H](C3(C2)CC[NH2+]CC3)C(=O)NC[C@@H]4CN(CCO4)C)F C39696737
Cc1ccccc1CC(=O)N2C[C@@H](C3(C2)CC[NH2+]CC3)C(=O)NC[C@H]4CN(CCO4)C C39696904
C[C@@H](C(=O)NC(=O)NC1CCCCC1)[NH+]2CCC(CC2)C(=O)N3CCOCC3 C41106552
CN(C)c1c(ccc[nH+]1)CNC(=O)C(=O)Nc2ccc3c(c2)OC4(O3)CCCC4 C41639664
C[C@@H]1C[C@H]2[C@@H]([C@H](C(=O)O2)C[NH+]3CCCCC3)[C@@H]([C@@]4([C@@H]1[C@H](C[C@@H]4O)OC(=O)C)C)O C43743499
Cc1c(c2ccccc2[nH]1)/C=C/3\C(=[NH2+])N4C(=NC3=O)SC(=N4)S(=O)(=O)CC(C)C C20208702
Cc1c(sc2c1c(nc(n2)C[NH+]3CCCC3)N4CCN(CC4)CC(=O)N)C C54369480
Cn1c(c(c(=O)n(c1=O)C)C(=O)CN2CCC[NH+](CC2)CC3CCCCC3)N C54318027
c1cc(ccc1c2cn(c(n2)C(F)(F)F)C3=N[NH+]=C(Cc4n3cnn4)N)Cl C15226872
Cc1c(cnn1C)CNC(=O)C2=CNN3C2=[NH+][C@@H](C[C@H]3C(F)(F)F)c4ccccc4 C13124037
c1cc(ccc1C(F)(F)F)N2C(=O)C[C@@H](C2=O)N3CCC(CC3)(C(=O)N)[NH+]4CCCCC4 C18286543
COc1ccc(cc1CN2CC(=CN2)[N+](=O)[O-])[C@@H]3[C@@H]4C(=c5ccccc5=[NH+]4)CCN3 C63426639
c1ccc2=[NH+]CC(=c2c1)CC(=O)Nc3cccc(c3)S(=O)(=O)/N=C\4/CCCN4 C63842744
c1cc(cnc1)[C@H]2CN([NH2+]N2)CC3CCN(CC3)C(=O)C4=CC5=CC=N[C@@H]5C=C4 C63856489
C[C@@H]1CC(=O)C(=NN1c2ccccc2)C(=O)NNC(=O)C3=c4ccccc4=[NH+]C3 C64151017
C[C@@H](C(=O)NC1=C[C@H]2C(=CC=N2)C=C1)NC(=O)N3CCN(CC3)c4cccc[nH+]4 C64435929
c1ccc2=[NH+][C@@H](C=c2c1)CN3CCC(CC3)N4C=C(NN4)C(=O)N5CCOCC5 C64636562
c1ccc2=[NH+][C@H](C=c2c1)CN3CCC(CC3)N4C=C(NN4)C(=O)N5CCOCC5 C64636563
c1c2c(cc(c1Cl)NC(=O)C(=O)N3CC[C@@H](C3)[NH+]4CCCC4)OCC(=O)N2 C66223440
CC1CC[NH+](CC1)C[C@@H](CN2C(=O)[C@](NC2=O)(C)c3ccc4c(c3)OCO4)O C66481958
CC1CCN(CC1)C(=O)[C@@H]2CCC[NH+](C2)[C@@H](C)C(=O)N3CCC[C@@H](C3)C(=O)N C67119335
CC1CCN(CC1)C(=O)[C@H]2CCC[NH+](C2)[C@@H](C)C(=O)N3CCC[C@@H](C3)C(=O)N C67119336
C[C@H](C(=O)N1CCC[C@@H](C1)C(=O)N)[NH+]2CCC[C@@H](C2)C(=O)N3CCCCCC3 C67119346
CC1CCN(CC1)C(=O)C2CC[NH+](CC2)[C@H](C)C(=O)N3CCC[C@@H](C3)C(=O)N C67119447
CC1=NC(=O)C2(N1)CC[NH+](CC2)C[C@]3(CCCN(C3=O)CCc4ccccc4)O C67588201
COC(=O)CC1=C([C@]2(c3cc(ccc3NC2=O)Br)C(=C(O1)N)C#N)C(=O)OC C01247512
C[C@@]1(C(=O)N(C(=O)N1)CC(=O)NC(=O)NC(C)(C)C)c2ccc3c(c2)OCCO3 C05077038
Cn1c2c(c(=O)n(c1=O)C)n(c(n2)N/N=C/c3cc(ccc3O)Br)CCO C05226301
c1ccc(c(c1)[C@H]2[C@@H]([C@@](NC(=O)N2)(C(F)(F)F)O)C(=O)c3cccnc3)[N+](=O)[O-] C05573357
C[C@@]1(C(=O)N(C(=O)N1)CC(=O)NC(=O)NCc2ccco2)c3cccc(c3)Br C03593204
c1cc2c(cc1[C@@H]3C[C@@H](n4c(cc(n4)C(=O)N5CCC(CC5)C(=O)N)N3)C(F)(F)F)OCO2 C09435279
c1ccc(cc1)C2(C(=O)N(C(=O)N2)NC(=O)Cn3c(=O)c4ccccc4c(=O)[nH]3)c5ccccc5 C09730267
C[C@@H]1CCCC[C@]12C(=O)N(C(=O)N2)CC(=O)NNC(=O)c3ccccc3n4cccc4 C09883416
c1ccc2c(c1)CC[C@@]23C(=O)N(C(=O)N3)CC(=O)NNC(=O)c4ccccc4n5cccc5 C09339044
Cc1c(c([nH]c(=O)c1C#N)C)CCC(=O)NN2C(=O)[C@](NC2=O)(C)c3ccccc3 C10803088
C[C@]1(C(=O)N(C(=O)N1)CC(=O)NN2C(=O)C3(CCCCC3)NC2=O)c4ccc(cc4)Cl C11255745
c1cc(cc(c1)[N+](=O)[O-])[C@H]2[C@@H]([C@@](NC(=O)N2)(C(F)(F)F)O)C(=O)c3cccnc3 C04263342
Cc1c(c(c(nc1C)SCC(=O)NNC(=O)c2c3ccccc3c(=O)[nH]n2)C#N)C C09285263
Cc1cc(no1)N2[C@@H](/C(=C(/c3c(c([nH]c3C)C(=O)NC)C)\O)/C(=O)C2=O)c4cccc(c4)F C13551100
C[C@]1(C(=O)N(C(=O)N1)CC(=O)N2C[C@H](Oc3c2cccc3)C(=O)N)c4ccc5ccccc5c4 C14253253
CC(=C)[C@@H]1Cc2c(cc(c3c2O[C@@H]4[C@H](Oc5cc(c(cc5[C@@]4(C3=O)O)OC)OC)O)O)O1 C14829202
COc1cc(cc(c1OC)OC)[C@@H]2C3=C(C[C@H](CC3=O)c4cccs4)Nc5n2nc(n5)N C18200848
[H]/N=C/1\N(C(=O)/C(=C\c2cn(nc2CC(C)C)c3ccccc3)/S1)c4c(non4)N C19932146
Cc1cc(nc(n1)n2c3c(c(n2)C)[C@H](SCC(=O)N3)c4ccc(cc4)OCC(=O)N)C C21523794
Cc1cc(nc(n1)n2c3c(c(n2)C)[C@@H](SCC(=O)N3)c4ccc(cc4)OCC(=O)N)C C21523796
C[C@@]1(C(=O)N(C(=O)N1)CC(=O)NC(=O)NC2CCCCC2)c3ccc4c(c3)OCCCO4 C22429208
c1ccc2c(c1)CCC[C@]23C(=O)N(C(=O)N3)CC(=O)NNC(=O)CN4CCCc5c4cccc5 C24584282
CCn1c(nc2c1ccc(c2)C(=O)NNC(=O)CN3C(=O)[C@@]4(C[C@H](CC(C4)(C)C)C)NC3=O)C C24811540
C[C@]12CC[C@@H]([C@@]([C@H]1C[C@@H]([C@@]3([C@@H]2C(=O)c4c(cc(oc4=O)c5ccncc5)O3)C)O)(C)CO)O C28759255
CC(=C)[C@H]1Cc2c(cc(c3c2O[C@@H]4[C@@H](Oc5cc(c(cc5[C@@]4(C3=O)O)OC)OC)O)O)O1 C35455308
C[C@]12CC[C@H]3[C@H]([C@@]1(CC[C@@H]2C4=CC(=O)OC4)O)CC[C@@]5([C@@]3(CC[C@@H](C5)O)CO[N+](=O)[O-])O C35489102
C[C@@]12CC[C@@H]3[C@@H]([C@@]1(CC[C@@H]2C4=CC(=O)OC4)O)CC[C@@]5([C@@]3(CC[C@@H](C5)O)CO[N+](=O)[O-])O C35877861
C[C@@H]1CCCC[C@]12C(=O)N(C(=O)N2)CC(=O)Nc3cccc(c3)S(=O)(=O)/N=C\4/CCCN4 C36384791
C[C@H]1CCCC[C@]12C(=O)N(C(=O)N2)CC(=O)Nc3cccc(c3)S(=O)(=O)/N=C\4/CCCN4 C36384793
C[C@@H]1CCCC[C@H]1NC(=O)NC(=O)CN2C(=O)[C@@](NC2=O)(C)c3ccc4c(c3)OCCO4 C36828218
C[C@@H]1CCCC[C@]12C(=O)N(C(=O)N2)CC(=O)NN3C(=O)C4(CCC(CC4)C)NC3=O C11269707
C[C@H]1C[C@@]2(CC(C1)(C)C)C(=O)N(C(=O)N2)CC(=O)NN3C(=O)C4(CCC(CC4)C)NC3=O C23557083
COc1cc(cc(c1O)[N+](=O)[O-])[C@@H]2C3=C(N=N[C@H]3NC4=C2C(=O)C[C@H](C4)c5cccs5)O C39359236
COc1cccc(c1O)[C@@H]2C3=C(N=N[C@@H]3NC4=C2C(=O)C[C@@H](C4)c5ccc(c(c5)OC)OC)O C39359338
COc1cccc(c1O)[C@H]2C3=C(N=N[C@@H]3NC4=C2C(=O)C[C@@H](C4)c5ccc(c(c5)OC)OC)O C39359339
COc1cccc(c1O)[C@@H]2C3=C(N=N[C@H]3NC4=C2C(=O)C[C@@H](C4)c5ccc(c(c5)OC)OC)O C39359340
C[C@H]1C[C@]2(CC(C1)(C)C)C(=O)N(C(=O)N2)CC(=O)NN3C(=O)C4(CCCCC4)NC3=O C25989559
CCc1cc2c3c(c1)[C@@]4([C@H]5C(=O)NC(=O)N=C5OC(=C4C#N)N)C(=O)N3C(C=C2C)(C)C C39964608
Cc1cc2c(c(=O)[nH]1)[C@]3(c4ccccc4N(C3=O)C[C@H]5CCCO5)C(=C(O2)N)C(=O)OC C40512675
CCN(c1c(n(c(=O)[nH]c1=O)Cc2ccccc2)N)C(=O)[C@@H]3[C@@H](Oc4ccccc4O3)C C45632320
c1cc(oc1)C(=O)N[C@]2(c3c(=O)[nH]c(=O)n(c3NC2=O)c4ccc(cc4)F)C(F)(F)F C02237520
Cn1c2c(c(=O)[nH]c1=O)n(c(n2)N3CCN(CC3)CC(=O)N)Cc4ccc(c(c4)Cl)Cl C56952803
c1cc(cc(c1)N2C(=O)[C@@H]3CC=CC[C@H]3C(=O)N2)C(=O)Nc4cc5c(cc4Cl)NC(=O)CO5 C60154783
COc1cc(cc(c1O)OC)[C@H]2[C@H]3C(=NN=C3OC(=C2C#N)N)c4ccc5c(c4)OCO5 C08410137
COc1cc(cc(c1OC)OC)n2c(=O)c(c([nH]c2=O)[O-])[C@H]3[C@H]4C(=c5ccccc5=[NH+]4)CCN3 C63376100
Cc1ccc2c(c1Br)[C@]3([C@@H]4C(=NN=C4OC(=C3C#N)N)c5ccncc5)C(=O)N2 C00718592
c1ccc2=[NH+]CC(=c2c1)C[C@H](C(=O)N3CCC(CC3)C(=O)[O-])N4[C@@H](Nc5ccccc5C4=O)O C64164904
Cc1ccc(cc1)C(=O)N[C@]2(c3c(=O)[nH]c(=O)n(c3NC2=O)Cc4ccco4)C(F)(F)F C12447625
Cc1cc(cc(c1)N2C(=O)/C(=C\3/C[C@H](NN3)c4ccc(c(c4)OC)OC)/C(=O)NC2=O)C C64788643
Cc1ccc2c(c1Br)[C@@]3([C@H]4C(=NN=C4OC(=C3C#N)N)CC(=O)OC)C(=O)N2 C12462654
c1ccc2c(c1)C(=O)N(C2=O)COC(=O)CCCNC3=NS(=O)(=O)c4c3cccc4 C08705840
Cc1c(n2c3c(nc2n1CCOCCO)n(c(=O)n(c3=O)CCc4ccccc4)C)C C08725034
Cc1cccn2c1nc3c(c2=O)cc(n3CCCOC)C(=O)NCCCN4CCCC4=O C09488195
CC1CCC2(CC1)C(=O)N(C(=O)N2)CC(=O)OCC(=O)N(CCC#N)c3ccccc3 C10055656
CCn1cc(c(=O)n(c1=O)CC(=O)Nc2c(c(cs2)CC(C)C)C(=O)OCC)C#N C10851907
Cc1ccc(cc1NC(=O)COC(=O)/C=C/c2ccco2)S(=O)(=O)N3CCOCC3 C12533539
COc1ccc(cc1)CCNC(=O)[C@@H]2CCC(=O)N2[C@@H]3c4ccc(c(c4C(=O)O3)OC)OC C12662083
C[C@@]1(C(=O)N(C(=O)N1)CC(=O)c2ccc(cc2)N(C)S(=O)(=O)C)Cc3ccccc3OC C13074816
CCCCn1c2c(c(=O)[nH]c1=O)n(c(n2)CSc3nnc(n3C)C(F)(F)F)CC C08720150
c1ccc(cc1)OCCn2c(=O)ccc(n2)C(=O)NCc3nnc4n3cc(cc4)C(F)(F)F C14226291
Cc1c(c([nH]c1C(=O)COC(=O)[C@@H]2CC(=O)N(C2)c3ccccc3OC)C)C(=O)OC C03426141
Cc1cccc2c1ncn(c2=O)CC(=O)OCC(=O)N[C@H](Cc3ccccc3)C(=O)OC C18401850
CCN(CC(=O)N[C@@H]1CCS(=O)(=O)C1)C(=O)CSc2nnc(o2)c3ccc(cc3)C C18528382
Cc1c(n(c(c1C#N)NC(=O)COC(=O)CN2CCCCCC2=O)Cc3ccco3)C C20084966
Cc1c(c(n(n1)C)C)C(=O)C2=C(C(=O)N([C@H]2c3cc(ccc3OC)OC)CCC[NH+](C)C)[O-] C13722760
Cc1c(c(n(n1)C)C)C(=O)C2=C(C(=O)N([C@@H]2c3ccc(cc3)C(=O)OC)CC[NH+](C)C)[O-] C13726581
Cc1c(c(n(n1)C)C)C(=O)C2=C(C(=O)N([C@@H]2c3ccc(cc3)C(=O)OC)CCC[NH+](C)C)[O-] C13732549
Cc1cc2c(o1)cc3n2c(nn(c3=O)CCCC(=O)NCCc4ccc(c(c4)OC)OC)C C20862141
CCOC(=O)c1cc2n(n1)C[C@@](N(C2=O)CCOC)(C)C(=O)NCc3ccc(cc3)C C21879495
CCn1c2ccc(cc2nc1CCC(=O)NCc3cn4ccccc4n3)S(=O)(=O)N(C)C C22007288
CCn1c(nnc1SCC(=O)NC[C@@H]2COc3ccccc3O2)CN4CCCCCC4=O C22133896
c1cc(oc1)CNC(=O)CN2C(=O)[C@@H]3CN(CCN3C2=O)CCOc4ccc(cc4)F C24901262
c1ccc2c(c1)C(=NS2(=O)=O)NCCCC(=O)OCc3nnc(o3)c4ccc(cc4)F C24980670
CCN(CC)S(=O)(=O)c1ccc2c(c1)n(nn2)OCC(=O)Nc3c(cccc3C)C C28775474
C/C=C/[C@@H](C(=O)NCS(=O)(=O)c1ccc(cc1)C)N(C)C(=O)c2cccc(c2)[N+](=O)[O-] C36537684
COc1cc2c(cc1OC)n(c(=O)n(c2=O)Cc3ccccc3)CC(=O)NC[C@H]4CCCO4 C04111049
CCOC(=O)C(=O)NCc1ccc(o1)/C=C/2\C(=O)C(=C(N2c3ccc(cc3)F)C)C(=O)OC C03672162
CC[C@@H](C(=O)NCc1ccc(c(c1)OC)OCC)n2c(=O)c3cc4c(n3c(n2)C)cco4 C04142956
CC[C@H](C)N([C@@H]1CCS(=O)(=O)C1)C(=O)COC(=O)Cc2c3ccccc3c(=O)[nH]n2 C08673093
C[C@@H]1C(=C(N=N1)C)C(=O)C2=C(C(=O)N([C@@H]2c3ccc(cc3)C(=O)OC)CCC[NH+](C)C)[O-] C39148706
C[C@@H]1C(=C(N=N1)C)C(=O)C2=C(C(=O)N([C@@H]2c3ccc(cc3)C(=O)OC)CC[NH+](C)C)[O-] C39148918
Cc1cccc(c1NC(=O)CN(C)C(=O)COC(=O)C2=N[C@@H](C(=C2C)C(=O)OC)C)C C39751219
Cc1c(c([nH]c1C(=O)COC(=O)[C@@H]2CC(=O)N(C2)c3ccc(c(c3)OC)OC)C)C(=O)C C40066855
CCOc1ccc(cc1OCC)CN2C[C@@H](CC2=O)c3nc(on3)c4ccc[nH]c4=O C44428057
Cc1c(c([nH]c1C(=O)OCC(=O)N([C@H]2CCS(=O)(=O)C2)C3CCCCC3)C)C(=O)OC C22667718
Cc1ccc(cc1)c2nc(on2)CCC(=O)NCc3ccc(c(c3)OC)OCC(=O)N(C)C C46792150
Cc1ccc2cc(c(=O)[nH]c2c1)CN(Cc3nnnn3Cc4ccco4)C[C@@H]5CCCO5 C01373093
COCCCn1c(=O)[nH]nc1SCC(=O)N2[C@H](CC(=N2)c3ccco3)c4cccs4 C32862360
CCOc1ccc2c(c1)cc(c(=O)[nH]2)CN(Cc3nnnn3C4CCCC4)C[C@H]5CCCO5 C57607928
Cc1ccc2c(c1)cc(c(=O)[nH]2)CN(Cc3nnnn3Cc4ccco4)C[C@H]5CCCO5 C57643397
CN(Cc1cnn(c1)c2ccccc2)C(=O)c3ccc(cc3)n4c(=O)cc([nH]4)CC(=O)OC C31652739
CCCOc1ccc(cc1OCCC)[C@H](C)NS(=O)(=O)c2cn(c(=O)n(c2=O)C)C C15336330
CCN(CCCNc1cnn(c(=O)c1Cl)c2ccccc2C(=O)OC)S(=O)(=O)C C59420520
CCN(Cc1ccc(c(c1)OC)OC)C(=O)CN2C(=O)[C@@](NC2=O)(C)c3cc(oc3C)C C60346331
c1cc(ccc1OCCN2C(=O)C(NC2=O)(C3CC3)C4CC4)S(=O)(=O)N5CCOCC5 C60350376
CC(=O)c1ccc(cc1)OCCC(=O)OCC(=O)Nc2c(cnn2c3ccccc3)C#N C60372752
CCOC(=O)C1=C([C@@H](C(=N1)C)C(=O)C2=C(C(=O)N([C@H]2c3ccncc3)CCC[NH+](C)C)[O-])C C09066933
CC1=C(N=C([C@H]1C(=O)C2=C(C(=O)N([C@@H]2c3ccc(cc3)OC)CC[NH+](C)C)[O-])C)C(=O)OC C04039873
CCOC(=O)C1=C(N=C([C@@H]1C)C(=O)N2CCC[C@@H](C2)C(=O)NCCCN3CCOCC3)C C64491961
CCn1c(c(c(n1)C)CCNC(=O)[C@@H]2CCCN(C2)C(=O)C3=NC(=C([C@H]3C)C(=O)OC)C)C C64895895
c1ccc2c(c1)NC(=O)[C@H](S2)CC(=O)Nc3ccc(c(c3)F)[N+](=O)[O-] C04163238
Cc1cccc(c1)Oc2c(c(=O)n3cccc(c3n2)C)/C=C(\C#N)/C(=O)N C04205613
C[C@@](C#N)(C1CC1)NC(=O)CN2C(=O)[C@]3(CCCc4c3cccc4)NC2=O C04285058
CCOC(=O)C1=C(OC(=C([C@H]1c2cc3c(cc2Cl)OCO3)C#N)N)C C00643851
CC(C)(C)NC(=O)C(=O)N/N=C/c1cc2c(cc1Br)OCO2 C03082600
c1ccc2c(c1)CCCN2C(=O)CSc3nnc(n3N)c4cccnc4 C01291490
Cc1c(cco1)C(=O)NNC(=O)/C=C/c2cc3c(c(c2)Cl)OCCCO3 C07780328
c1ccc2c(c1)NC(=O)[C@@H](S2)CC(=O)Nc3ccc(c(c3)[N+](=O)[O-])F C08079882
C[C@@H](c1cc2ccccc2o1)NC(=O)Cn3c4ccccc4c(=O)[nH]c3=O C08922185
C[C@H](c1cc2ccccc2o1)NC(=O)Cn3c4ccccc4c(=O)[nH]c3=O C08922190
Cc1c2ccccc2nc(c1C(=O)O[C@H](C)C(=O)NC(=O)NC(C)C)C C11134523
CN(c1ccccc1)C(=O)c2c(n(nn2)c3ccc(c(c3)OC)Cl)N C11690515
c1ccc2c(c1)cc(o2)c3ccc(cc3)NC(=O)Cn4c(=O)ccc(=O)[nH]4 C08135517
CCNC(=O)NC(=O)[C@@H](C)Sc1nnc2n1c3ccccc3c(c2)C C03496020
CCNC(=O)NC(=O)[C@H](C)Sc1nnc2n1c3ccccc3c(c2)C C03496022
C[C@@H](c1cc2ccccc2o1)NC(=O)Cn3c(=O)c4ccccc4c(=O)[nH]3 C14184696
C[C@H]1CCc2c(c3c4nnc(n4c(nc3s2)N)SCC(=O)OC)C1 C16845795
CC(=O)c1ccc(c(c1)F)N2CCN(CC2)CN3C(=O)c4cccc(c4C3=O)N C23606924
CCNC(=O)NC(=O)[C@H](C)Sc1nnc2n1cc(cc2Cl)Cl C28851428
CCCn1c2c(cc(cn2)C(=O)N[C@H]3CCC[C@H]([C@@H]3C)C)c(=O)[nH]c1=O C29603514
Cc1cc(ccc1NC(=O)C[C@@H]2C(=O)Nc3ccccc3S2)[N+](=O)[O-] C08838318
Cc1cc(ccc1NC(=O)C[C@H]2C(=O)Nc3ccccc3S2)[N+](=O)[O-] C08838319
CCN1C(=O)c2cccc3c2c(cc(c3)S(=O)(=O)Nc4ccc(cc4)O)C1=O C35685771
Cc1cccc(c1)n2c(nnc2SC(C)C)Cc3cc(=O)[nH]c(=O)[nH]3 C04061361
c1ccc(cc1)C2=C[C@H](N=N2)[C@@H]3NN[C@@H]4N3N=C(S4)/C=C/c5ccco5 C38743146
c1ccc(cc1)[C@@H]2[C@H]([C@@](N=C3N2NN=N3)(C(F)(F)F)O)C(=O)c4ccccc4 C08429685
CC1=C([C@H]([C@H]2C(=NC(=O)NC2=O)N1)c3ccc(cc3)F)C(=O)OCC=C C39370426
Cc1ccc(o1)CN2[C@@H]3C(=N[C@@H](N3)c4cc(c(c(c4)Cl)O)OC)C=N2 C39438433
CCO[C@@H]1CC(=O)c2c(c3c(cc(cn3)O)c(=O)n2Cc4ccccc4)N1 C39451696
C[C@H]1C(=CN=N1)C(=O)N[C@H]2CC(C[C@@H]3C2=CNN3c4ccc(cc4)OC)(C)C C39516296
CCNC(=O)NC(=O)[C@H](C)SC1=NC(=O)C2=C3CCCC[C@H]3SC2=N1 C39733258
Cc1cccc(c1)Oc2c(c(=O)n3cc(ccc3n2)C)/C=C(\C#N)/C(=O)N C39998772
Cc1ccc2nc(c(c(=O)n2c1)/C=C(\C#N)/C(=O)N)Oc3ccc(cc3)F C39998859
C[C@]1(C(=O)Nc2ccccc2O1)C(=O)NCC3(CCCCC3)N4CCOCC4 C41546280
Cc1ccc2c(c1)NC(=O)[C@](O2)(C)C(=O)Nc3ccsc3C(=O)OC C41546898
C[C@H]([C@@H]1CCCO1)NC(=O)C(=O)Nc2ccc3c(c2)OC4(O3)CCCC4 C41919142
CCn1c(=O)c2ccccc2nc1NNC(=O)C3=Cc4ccccc4OC3 C46538787
Cc1ccc(cc1NC(=O)N[C@@H](C)c2ccc(c(c2)F)F)n3cnnn3 C47927872
Cc1cc(no1)CN(C)C(=O)NNC(=O)c2cc3c(s2)CC[C@H](C3)C C50095652
CN(Cc1ccc(cc1)O)C(=O)CN2C(=O)C3(CCCCCCC3)NC2=O C53136693
CCOc1ccc(cc1)C2=NN=C3[C@@H]2[C@H](C(=C(O3)N)C#N)c4ccncc4 C08569312
Cc1c(sc2c1c(nc(n2)CN3CCOCC3)Nc4c[nH]nc4C)C C63282870
CCn1c(=O)c2ccccc2nc1NNC(=O)c3c4ccccc4ccn3 C63501973
COc1ccc(cc1OC)[C@H]2[C@H]3C(=NN=C3OC(=C2C#N)N)C(F)(F)F C01062030
Cc1cc(ccc1NC(=O)N[C@H]2CCOc3c2cccc3)Oc4ncccn4 C65483163
Cc1c(cc2cnn(c2n1)C(C)C)C(=O)NNC(=O)CC3CCCCC3 C66571468
C[C@H]1CCC[C@@H](C1)NC(=O)CN2CCN(CC2)C(=O)NC3CCOCC3 C66597662
C[C@@H](c1ccc(c(c1)Cl)Cl)NC(=O)Nc2cccnc2n3cncn3 C66671297
Cc1ccc(s1)[C@H]2C[C@@H]2C(=O)NC3CCN(CC3)c4c5c([nH]cn5)ncn4 C67049917
CC(=O)Nc1cccc(c1)CNC(=O)N2CCC[C@@H]2c3cccc4c3OCCO4 C67062067
c1ccc(cc1)n2c(nnc2SCC(=O)N)c3ccc4c(c3)OCO4 C02645217
C=CCOc1ccc(cc1)/C=C/2\C(=O)NC(=O)N(C2=O)c3ccc(cc3)O C05006530
Cc1cccc(c1NC(=O)CSc2nnnn2c3ccc(cc3)O)C C05053710
Cc1ccc(o1)/C=N/N=C\2/N=C([C@@H](S2)CC(=O)Nc3ccccc3)O C05101623
C[C@@]1(C(=O)Nc2ccccc2O1)C(=O)N[C@@H](c3ccccc3)C(=O)OC C01384571
c1cc(cc(c1)S(=O)(=O)N2CCCC2)C(=O)N/N=C/c3ccc[nH]3 C03525263
C=CCNC(=O)NC(=O)COc1c2c3c(sc2ncn1)CCCC3 C03516496
c1cc(c(cc1S(=O)(=O)N)[N+](=O)[O-])SC(=S)N2CCCC2 C07984197
Cc1cc([nH+]c2c1cc(cc2)NC(=O)CCC(=O)[O-])N3CCOCC3 C00211640
Cc1csc(=O)n1CC(=O)OCc2nc(c3c(c(sc3n2)C)C)N C08746932
Cc1cc([nH]c(=O)c1CNC(=O)[C@H]2CCCN(C2)C(=O)OC(C)(C)C)C C10459423
CCOc1cc2c(cc1NC(=O)c3cccc(n3)NC(=O)C)O[C@@H](C2)C C10468025
CCOC(=O)[C@@H]1[C@H](NC(=O)N([C@]1(C(F)(F)F)O)C)c2cccnc2 C11859209
Cc1ccc(c(c1)C)n2cnnc2SCC(=O)NC(=O)NC(C)C C06105086
CC(C)(C)NC(=O)CSc1nc2c(=O)[nH]cnc2n1c3ccccc3 C20467954
CC(=O)N\1c2ccccc2C(=O)/C1=C\c3ccc(c(c3)OC)OCC(=O)N C20602358
Cc1cc(c([nH]1)C)C(=O)CN2C(=O)[C@](NC2=O)(C)c3ccc(cc3)OC C22409861
c1ccc2c(c1)NC(=O)[C@@H](O2)CC(=O)NCCc3ccc4c(c3)OCO4 C24381619
Cc1ccc(c(c1OC)C)NS(=O)(=O)c2cc(n(c2)C)C(=O)NC C31722553
c1cc(ccc1c2ccc(o2)CNC(=O)CN3C(=O)CNC3=O)Cl C32716879
Cc1cc(c(c(c1)C)S(=O)(=O)N[C@@H](C)C(=O)Nc2cc(on2)C)C C36100894
COc1cc(cc(c1O)OC)[C@H]2CC(=O)Nc3c2cc(c(c3)OC)OC C01461157
CC(=O)CS[C@H]1N=N[C@H](N1N)[C@@H]2C=C(N=N2)c3ccc(cc3)Cl C38556382
CC1=C([C@@H]([C@@H]2C(=NC(=O)NC2=O)N1)c3cccs3)C(=O)OCC=C C39370450
COc1cc(c(cc1C(=O)OCC2=NC(=O)[C@@H]3C(=N2)C=CS3)Cl)N C39445092
C[C@H]1C(=C([C@H](N1C2CCCC2)NC(=O)CSc3[nH]ncn3)C#N)C C39737184
C[C@@H]1Cc2cc(ccc2N1Cc3nc(no3)CC(C)C)S(=O)(=O)N C40050451
c1ccc(cc1)CNC(=O)C[C@@H]2C(=O)Nc3n2nc(n3)c4ccccc4 C40383659
CCc1cc(=O)[nH]c(n1)SCC(=O)c2ccc3c(c2)NC(=O)CO3 C41626535
C[C@H]1CC[C@H](CN1C(=O)[C@@H](C)Sc2ccc(cc2)[N+](=O)[O-])C(=O)N C42761332
CC(=C)c1cccc(c1)C(C)(C)NC(=O)NCc2nn3cnnc3s2 C49722422
CC(C)C[C@H]1C(=O)N(C(=O)N1)CN2CCN(CC2)c3ccccc3O C15251013
Cc1cc(n(n1)C[C@H](C)CNC(=O)c2ccc3c(c2)NC(=O)CN3C)C C55998443
Cc1ccn2cc(nc2c1)C(=O)NNC(=O)[C@H](C)Oc3ccc(cc3)F C58323557
C[C@H](c1ccccc1Cl)NC(=O)C(=O)Nc2cccc(c2)n3cnnc3 C61852911
CS(=O)(=O)N1CCc2c1ccc(c2)NS(=O)(=O)NC3CCCC3 C62369634
Cc1ccc(cc1NC(=O)CCCN2C(=O)C3(CCCC3)NC2=O)C#N C63961302
Cc1cccnc1NC(=O)NC[C@H](c2ccc(o2)C)N3CCOCC3 C45308487
CC[C@@H]1CN(CCO1)C(=O)CSc2nnc(n2N)c3cccs3 C64926456
CC(C)C[C@H](c1ncnn1C)NC(=O)c2cc3c([nH]c2=O)CCCC3 C65395331
C[C@@H]1C(=CNN1c2ccccn2)C(=O)NCC3=NN=C(C3)c4ccccc4 C65397742
CCN([C@@H](C)c1ccc(cc1)C#N)C(=O)c2ccc(o2)S(=O)(=O)N C65839896
Cc1c(nnc(c1C#N)N[C@H](C)c2cccc(c2)S(=O)(=O)NC)C C66818283
c1cc(ccc1c2nnc3n2CCCC3)NC(=O)NCC[C@@H]4CCCO4 C66957074
c1cc(c(cc1Cn2c(ccn2)NS(=O)(=O)c3c[nH]nc3)F)Cl C67004925
Cc1csc(n1)N2CCCN(CC2)C(=O)NNC(=O)CCC(C)C C67103886
CCNC(=O)Cn1ccc(n1)NC(=O)[C@@H]2Cc3cc(ccc3OC2)Cl C67242758
CCn1c(c(c(n1)C)CNC(=O)N[C@H](C)C(=O)N2CCc3c2cccc3)C C67420194
Cc1c(c(n(n1)C)C)[C@@H](C)NC(=O)N2CCC[C@@H](C2)C(=O)NCC3CC3 C67534847
Cc1c(c(n(n1)C)C)[C@H](C)NC(=O)N2CCC[C@@H](C2)C(=O)NCC3CC3 C67534848
CCn1c(c(c(n1)C)CNC(=O)C[C@@H]2C(=O)NCC[NH+]2Cc3ccc(cc3Cl)F)C C11817941
CC(C)CCNC(=O)c1cn(cc(c1=O)C(=O)NC[C@H]2CCC[NH+](C2)C)CC(C)C C14990825
c1cnn(c1)c2ccc(cc2)NC(=S)NC[C@H]3C[C@@H]4CC[NH+]3C[C@@H]4CN5CCOCC5 C20503813
CC(C)[C@H](C(=O)NCc1cc[nH+]c(c1)N2CCCC2)NS(=O)(=O)c3cccs3 C32905534
CC[NH+](CC)[C@@H](CNC(=O)c1ccc(o1)S(=O)(=O)NC)c2ccccc2Cl C32949525
CC[NH+]1CCN(CC1)CCCNC(=O)CC2CCN(CC2)C(=O)c3c(c(c([nH]3)C)C)C C33024420
CCCCCC[n+]1c(c(cc2c1nc3c(cccn3c2=O)C)C(=O)N[C@H](C)c4ccccc4)N C33489790
c1ccc(cc1)C[C@H](c2nnc(n2c3ccc(cc3)[N+](=O)[O-])SCc4ccccc4)[NH3+] C35198302
C#CCOC[C@H](C[NH+](Cc1ccco1)Cc2[nH]c(=O)c3c4c(sc3n2)CCC4)O C36159617
CC[NH+](Cc1[nH]c(=O)c2c3c(sc2n1)CCCC3)C[C@H](COCc4ccco4)O C36160966
Cc1ccc(cc1)CNC(=O)C(=O)NC[C@@H](c2cccnc2)[NH+]3CCN(CC3)c4ccccc4F C08588084
Cc1ccc(cc1)CNC(=O)C(=O)NC[C@H](c2cccnc2)[NH+]3CCN(CC3)c4ccccc4F C08588085
CCOC(=O)CCNC(=O)[C@@H]1CN(CC12CC[NH2+]CC2)C(=O)c3ccc(cc3)C(F)(F)F C39603899
CCOC(=O)CCNC(=O)[C@H]1CN(CC12CC[NH2+]CC2)C(=O)c3ccc(cc3)C(F)(F)F C39603902
CCOC(=O)CCNC(=O)[C@@H]1CN(CC12CC[NH2+]CC2)C(=O)c3ccc(c(c3)F)C(F)(F)F C39603982
CCOC(=O)CCNC(=O)[C@@H]1CN(CC12CC[NH2+]CC2)C(=O)c3cc(cc(c3)F)C(F)(F)F C39603986
CC(C)OCCCNC(=O)[C@@H]1CN(CC12CC[NH2+]CC2)C(=O)c3csc(c3OC)Cl C39605204
Cc1c(cccc1OC(=O)C)C(=O)N2C[C@@H](C3(C2)CC[NH2+]CC3)C(=O)NCCCc4ccccc4 C39623688
CCCC[C@@H](C)C(=O)N1C[C@@H](C2(C1)CC[NH2+]CC2)C(=O)NCCCN3CCOCC3 C39625201
CC(C)[C@H](C(=O)N1C[C@@H](C2(C1)CC[NH2+]CC2)C(=O)NCc3ccccn3)Oc4ccccc4 C39633236
CC[C@@H](C)C(=O)N1C[C@H](C2(C1)CC[NH2+]CC2)C(=O)NCCc3ccc(c(c3)OC)OC C39634527
CC[C@@H](C)C(=O)N1C[C@H](C2(C1)CC[NH2+]CC2)C(=O)NCCc3cc(cc(c3)OC)OC C39653046
CCC(=O)N1C[C@@H](C2(C1)CC[NH2+]CC2)C(=O)NC[C@@H](c3ccccc3)N4CCOCC4 C39664331
CCC(=O)N1C[C@@H](C2(C1)CC[NH2+]CC2)C(=O)NC[C@H](c3ccccc3)N4CCOCC4 C39664333
CCC(CC)C(=O)N1C[C@H](C2(C1)CC[NH2+]CC2)C(=O)NC[C@@H](c3ccccc3)N4CCOCC4 C39664344
CC[C@H](C)CC(=O)N1C[C@@H](C2(C1)CC[NH2+]CC2)C(=O)NC[C@@H](c3ccccc3)N4CCOCC4 C39664460
CC[C@H](C)CC(=O)N1C[C@H](C2(C1)CC[NH2+]CC2)C(=O)NC[C@@H](c3ccccc3)N4CCOCC4 C39664462
c1ccc2c(c1)ccc(n2)C(=O)N3C[C@@H](C4(C3)CC[NH2+]CC4)C(=O)NCCc5ccco5 C39671088
Cc1csc(n1)CNC(=O)[C@H]2CN(CC23CC[NH2+]CC3)C(=O)c4ccc(o4)c5ccccc5 C39672628
Cc1cc(n(n1)CCNC(=O)[C@@H]2CN(CC23CC[NH2+]CC3)C(=O)c4cc(ccc4F)Cl)C C39675040
Cc1cc(n(n1)CCNC(=O)[C@H]2CN(CC23CC[NH2+]CC3)C(=O)[C@H]4CCC=CC4)C C39675083
c1ccnc(c1)c2ccc(s2)CNC(=O)[C@H]3CN(CC34CC[NH2+]CC4)C(=O)C5CCOCC5 C39677757
CC[C@H](C)CC(=O)N1C[C@@H](C2(C1)CC[NH2+]CC2)C(=O)NC[C@@H]3CN(CCO3)Cc4ccccc4 C39677965
CC[C@H](C)CC(=O)N1C[C@H](C2(C1)CC[NH2+]CC2)C(=O)NC[C@@H]3CN(CCO3)Cc4ccccc4 C39677967
CC(C)OC(=O)CNC(=O)[C@@H]1CN(CC12CC[NH2+]CC2)C(=O)c3ccc(c(c3)C(F)(F)F)F C39678680
CC[C@@H](C)CC(=O)N1C[C@H](C2(C1)CC[NH2+]CC2)C(=O)NC3CCN(CC3)C(=O)CC(C)C C39686320
Cc1cccc(c1)CCNC(=O)[C@@H]2CN(CC23CC[NH2+]CC3)C(=O)c4c(noc4C)C C39689508
CCn1c(c(c(n1)C)Br)C(=O)N2C[C@@H](C3(C2)CC[NH2+]CC3)C(=O)NCC(=C)C C39690970
CCn1c(c(c(n1)C)Br)C(=O)N2C[C@H](C3(C2)CC[NH2+]CC3)C(=O)NCC(=C)C C39690971
Cc1cc(ccc1Br)C(=O)N2C[C@@H](C3(C2)CC[NH2+]CC3)C(=O)NCCn4cccn4 C39694538
c1ccc2=[NH+]C(=O)[C@H](C=c2c1)/C=N/NC(=O)CNC(=O)c3ccccc3I C39948811
CCc1c(c(c(n1CCC[NH+](C)C)C)C(=O)N)c2c(n(n(c2=O)c3ccccc3)C)C C43225208
Cc1ccc(cc1C(=O)NC[C@@H](c2ccco2)[NH+]3CCCCC3)S(=O)(=O)NC4CC4 C45861227
CCOc1cccc(c1)N2C(=O)C[C@H](C2=O)SC(=[NH2+])N/N=C(\C)/c3ccc(cc3)F C59489427
COc1ccc2=[NH+]CC(=c2c1)CCNC(=O)[C@@H]3NC(=NO3)c4ccc(cc4)C(F)(F)F C63119382
Cc1cccc(c1)S(=O)(=O)N[C@H](CC2=c3ccccc3=[NH+]C2)C(=O)NCc4ccccn4 C63817224
c1ccc2=[NH+]CC(=c2c1)CCNC(=O)[C@H]3C=C(N(N3)[C@@H]4CCS(=O)(=O)C4)c5cccs5 C63899652
CC(=O)N[C@H](CC1=c2ccccc2=[NH+]C1)C(=O)NC[C@@H]3CN(CCO3)Cc4ccccc4 C64042681
COc1cccc(c1OC)[C@@H](CNC(=O)/C=C\2/CN3CC=CC=C3N2)C4=c5ccccc5=[NH+]C4 C64202088
Cc1ccc2=[NH+]CC(=c2c1)CCN3C[C@@H](CC3=O)C(=O)N[C@H]4N[C@@H]5CC(CC(=O)[C@@H]5S4)(C)C C64538151
Cc1cc(ccc1OC(C)C)/C(=C/2\[C@@H](N(C(=O)C2=O)CC[NH+](C)C)c3cccnc3)/O C05445906
c1cc(ccc1N2C(=O)[C@H](C(=NC2=O)O)/C=N/CCC[NH+]3CCCCC3)I C09244275
CC[NH+]1CCc2c(sc(c2C(=O)OC)NC(=O)CS(=O)(=O)c3ccc(cc3)F)C1 C09630066
CCn1c2ccc(cc2[nH]c(=O)c1=O)C(=O)N3CC[NH+](CC3)Cc4ccc(s4)Cl C09683269
CC1=C(C(CCC1)(C)C)CC[NH+]2CCc3c(c(cc(=O)n3CC2)OC)C(=O)N4CCC[C@H](C4)O C11813776
Cc1c(n2ccsc2n1)C[NH+]3CCC4(CC[C@H](O4)CNC(=O)[C@H]5CCCO5)CC3 C11963991
c1ccnc(c1)[C@]2(C(=O)N(C(=O)N2)C[C@H]3CCCO3)C4CC[NH+](CC4)Cc5ccc(c(c5)F)F C11790578
COC(=O)[C@@H]1C[C@@H](C[NH+]1Cc2cccc(c2)F)NC(=O)c3ccccc3n4cccn4 C12452556
C[NH+](C)CCCN1[C@H](/C(=C(/c2ccc3c(c2)OCCO3)\O)/C(=O)C1=O)c4ccccc4F C09312006
C[C@H](c1cnn(c1)c2ccccc2)[NH2+]Cc3c(nc4n3ccs4)C(=O)N5CCCC5 C12305294
Cc1nc(cc(n1)C(=O)N2CCC(CC2)[NH+]3CCC(CC3)C(=O)NC4CC4)CC(C)C C11663146
Cc1ccc(cc1)C[NH+]2C[C@@H](C[C@H]2c3nc(no3)CS(=O)(=O)c4ccc(cc4)C)O C15674570
c1cc(cc(c1)S(=O)(=O)N2CCCC2)C(=O)NC[C@@H](c3ccco3)[NH+]4CCCCC4 C15988756
Cc1cccc(c1)N2C(=O)[C@@H](C(=NC2=O)O)/C=N/C3CC[NH+](CC3)Cc4ccccc4 C06813385
Cc1cccnc1CN2CCN(CC2)C(=O)C[C@@H]3C(=O)NCC[NH+]3Cc4ccccc4F C19740359
Cc1cc(cc(c1)CN2CCc3nnc(n3CC2)CCNC(=O)[C@@H]4CCC[NH+](C4)C)C C14881350
Cc1cc(=O)oc2c1ccc(c2)OC[C@H](C[NH+]3CCc4cc(c(cc4C3)OC)OC)O C20426927
Cc1c(nc(o1)c2ccc(c3c2cccc3)OC)C[NH+](CCO)[C@@H]4CCS(=O)(=O)C4 C20448637
Cc1cc(on1)CN2CC[NH+](CC2)Cc3[nH]c4cc(sc4c(=O)n3)c5ccc(cc5)F C22253284
CCn1c(=O)c2ccccc2n(c1=O)CC(=O)NC[C@@H](c3cccs3)[NH+]4CCC(CC4)C C22681107
Cc1c(c(n(n1)c2ccccc2)C)[C@@H]3C(=O)NCC[NH+]3CCOc4ccccc4C(=O)C C24215178
C[C@@H](c1nnc(n1c2ccc(cc2)F)SCC(=O)N[C@H]3CCOc4c3cccc4)[NH+](C)C C27441787
c1cc2c(cc1C[NH2+][C@H]3CS(=O)(=O)C[C@@H]3S(=O)(=O)c4ccc5c(c4)CCCC5)OCO2 C32536161
CC(C)(C)c1ccc(cc1)C[n+]2c3ccccc3n(c2N)CC(=O)c4ccc(cc4)[N+](=O)[O-] C08817301
CCOc1cc(ccc1O)[C@@H]2c3c(=O)c4cc(ccc4oc3C(=O)N2CCC[NH+](C)C)F C35487026
C[NH+]1CCC(CC1)(C(=O)NCc2cccc(c2OC)OC)N3[C@H](CC3=O)c4ccc(cc4)F C36057953
Cc1c(c(n(n1)c2ccccc2)C)[C@@H]3C(=O)NCC[NH+]3CC(=O)N4CCC[C@H]4c5cccs5 C36437928
C[NH+](C)[C@H](CNC(=O)[C@@H]1CC(=O)N(C1)c2ccc3c(c2)OCCO3)c4ccccc4Cl C36674259
C[C@@H](c1nnc2n1CC[NH+](CC2)Cc3ccc(cc3)CC(C)C)NC(=O)C4CCOCC4 C14984363
CC(C)(C)OC(=O)N1CCC[C@H](C1)C(=O)N[C@H]2CCC[NH+](C2)Cc3ccc(cc3)C#N C40149642
CS(=O)(=O)N1Cc2cc(ccc2N(C[C@H]1Cc3ccncc3)Cc4c[nH]c[nH+]4)c5ccccc5 C13813406
c1cc(c(cc1F)Cl)CN2CCNC(=O)[C@H]2CC(=O)N3CCN(CC3)c4cc[nH+]cc4 C55089135
c1ccc(c(c1)[C@H](CNC(=O)CN2CCN(CC2)C(=O)c3ccco3)[NH+]4CCCC4)Cl C58337688
c1cc(cnc1)[C@H]2CCCCN2C(=O)C3=CNN4C3=[NH+][C@H](C[C@H]4C(F)(F)F)c5ccco5 C12848573
C[C@H]1CCC[NH+](C1)C(C)(C)CNC(=O)c2cc(ccc2N3CCCC3)S(=O)(=O)N(C)C C60367717
c1cc(ccc1OCc2ccc(o2)C(=O)N[C@H]3CS(=O)(=O)C[C@@H]3[NH+]4CCCC4)Br C62606690
C[C@@H]1C(=c2ccccc2=[NH+]1)C(=O)COC(=O)c3ccc(c(c3)S(=O)(=O)NC)Cl C39777395
COc1ccccc1[C@@H]2[C@H]3C(=c4ccccc4=[NH+]3)C[C@@H]5N2C(=O)CN(C5=O)CCCO C63142364
CC\1=C(C(=O)N(C(=O)/C1=C\NC2=CC3=CC=N[C@@H]3C=C2)CCC4=c5ccccc5=[NH+]C4)C#N C63279417
COc1ccc(cc1OC)CNC(=O)[C@@H]2CCCN(C2)C(=O)[C@H]3C=c4ccccc4=[NH+]3 C63281118
C[C@@H](C(=O)NCCc1ccccc1F)N2C(=O)[C@@]3([C@H]4C(=c5ccccc5=[NH+]4)CCN3C2=O)C C63362141
CC(C)Oc1ccc(cc1OC)[C@@H]2CN3C(=O)CNC(=O)[C@@]3([C@@H]4C2=c5ccccc5=[NH+]4)C C63373777
CN1[C@H](C=C2C1=c3ccccc3=[NH+]C2=O)C(=O)NCCN4CCN(CC4)c5ccccc5F C63480717
CC1CCN(CC1)S(=O)(=O)N2CCC[C@H](C2)C(=O)NCCC3=c4ccccc4=[NH+]C3 C63562914
COc1cccc(c1OC)[C@@H]2C=C3CN(CC[C@@H]3N(C2=O)CC4CC4)Cc5[nH]cc[nH+]5 C63993544
C[C@H]1C(=c2ccccc2=[NH+]1)C(=O)[C@H](C)OC(=O)[C@@H]3CC=C(S3)NC(=O)c4ccco4 C64020248
c1ccc2=[NH+]CC(=c2c1)CCC(=O)NCc3ccc(s3)S(=O)(=O)N4CCOCC4 C64173555
C[C@@H]1C=C(N=C1C(=O)N2CCC[C@@H](C2)C(=O)NCCC3=c4cc(ccc4=[NH+]C3)OC)C C64538943
CN(CCC1=NO[C@H](N1)[C@H]2C=c3cc(ccc3=[NH+]2)Cl)C(=O)c4ccc(c(c4)F)OC C65183080
CS(=O)(=O)N1CCc2c1cc(cc2)C(=O)NCCN3CCC(CC3)[NH+]4CCCCC4 C65210495
C[C@@H]1CCC=C2[C@@]1([C@H]([C@H]3[C@@H](C2)OC(=O)[C@@H]3C[NH+]4CCN(CC4)C(=O)c5ccco5)O)C C04063440
Cc1ccc(o1)[C@@H]2/C(=C(/c3ccc4c(c3)C[C@H](O4)C)\O)/C(=O)C(=O)N2CCC[NH+](C)C C06428328
CC1(C(=O)Nc2ccccc2N1C(=O)C[NH+]3CCC[C@@H]3c4ccc5c(c4)OCCO5)C C08318596
C[NH+](C)CCCN1[C@H](C(=C(C1=O)O)C(=O)c2ccc3c(c2)OCCO3)c4cccc(c4)F C08894710
CC[NH+]1CCc2c(sc(c2C(=O)OC)NC(=O)CS(=O)(=O)c3ccc(cc3)C)C1 C09629670
c1ccc(c(c1)CSc2[nH]cnn2)C(=O)N3CC[NH+](CC3)Cc4nc5ccccc5s4 C09642715
c1ccc(cc1)C[NH+]2CCN(CC2)C(=O)c3cnn4c3N[C@H](C[C@H]4C(F)(F)F)c5ccco5 C09780737
CC(=C)[C@H]1CCC(=CC1)C[NH+]2CCc3nnc(n3CC2)CNS(=O)(=O)c4ccccc4 C11870134
c1ccc(cc1)S(=O)(=O)NCc2nnc3n2CC[NH+](CC3)Cc4c(ccc(c4F)F)F C11872167
c1ccnc(c1)[C@]2(C(=O)N(C(=O)N2)C[C@@H]3CCCO3)C4CC[NH+](CC4)Cc5ccc(c(c5)F)F C11790576
CCN(CC[NH+](C)C)C(=O)[C@H]1Cc2c(sc(n2)NC(=O)c3cccs3)C(=O)C1 C12133345
CC(C)C[C@H](c1nnc2n1CC[NH+](CC2)Cc3ccsc3)NC(=O)c4cccnc4 C12278813
C[C@]12CCC[C@@]([C@@]1(C[C@H]3[C@@H](C2)OC(=O)[C@H]3C[NH+]4CCC5(CC4)OCCO5)O)(C)OC C12661503
C[C@H]1CCC=C2[C@@]1([C@@H]([C@H]3[C@@H](C2)OC(=O)[C@H]3C[NH+]4CCN(CC4)C(=O)c5ccco5)O)C C02103030
Cc1ccc(cc1S(=O)(=O)N2CCCCC2)C(=O)NC[C@@H](c3ccco3)[NH+](C)C C06787517
Cc1c(ccc(c1OC)C[NH+]2CCC3(CC[C@@H](O3)CNC(=O)[C@H]4CCCO4)CC2)OC C14883590
C[C@@H]1c2cccn2CC[NH+]1CC(=O)NCCN3C(=O)/C(=C/c4ccccc4Cl)/SC3=O C15416954
c1cc2c(cc1OC[C@@H](C[NH+]3CCN(CC3)S(=O)(=O)N4CCCCC4)O)CCC2 C04770758
c1ccc2c(c1)ccc3c2Oc4c(c(=[NH2+])n(cn4)CCCN5CCOCC5)[C@@H]3c6ccco6 C20567247
C[NH+]1CCC2(CC1)C(=O)N(C(=O)N2)CN3CCN(CC3)Cc4ccc(s4)Br C23257690
C[C@@H]1c2cc3c(cc2C4(CCCC4)C[NH+]1CC(=O)N[C@@]5(CCS(=O)(=O)C5)C)OCCO3 C36389938
C[NH+](C)[C@H](CNC(=O)CCn1cnc2ccc(cc2c1=O)Br)c3ccco3 C37142132
c1ccc2c(c1)c(=O)n(c(=S)[nH]2)CC3CCC(CC3)C(=O)N4CCN(CC4)c5cccc[nH+]5 C02972122
CC(C)NC(=O)COc1coc(cc1=O)C[NH+]2CCN(CC2)c3cccc(c3)Cl C04304594
Cc1c(c(on1)C)S(=O)(=O)NC[C@@H](c2ccc3c(c2)CCCN3C)[NH+]4CCCCC4 C38671094
C[C@@H](C(=O)N1CCN(CC1)Cc2ccccc2)S[C@H]3NN=C(O3)C4=c5ccccc5=[NH+]C4 C38762567
CCCn1c2c(c(n1)C(=O)N3CCCCC3)C[C@H](CC2)[NH2+]CC(C)(C)N4CCOCC4 C23191598
CCN1[C@H](NN=C1S[C@H](C)C(=O)C2=c3ccccc3=[NH+][C@@H]2C)CN4CCCCCC4=O C39947431
Cc1cc(=O)c(nn1c2ccccc2C(F)(F)F)C(=O)NC[C@@H](C)Cn3cc[nH+]c3C C40156063
CCS(=O)(=O)N1C[C@H](Oc2c1cccc2)C(=O)NCc3ccc(cc3)C[NH+]4CCCC4 C44872405
C[C@@H]1Cc2cc(ccc2N1S(=O)(=O)C)C(=O)NC[C@@H](c3ccco3)[NH+]4CCCCC4 C45456685
CCCS(=O)(=O)NC1CC[NH+](CC1)Cn2c3ccc(cc3oc2=O)Br C48289157
Cc1cc(c(n1c2ccccc2F)C)/C=C/3\C(=[NH2+])N4C(=NC3=O)SC(=N4)c5ccco5 C49713919
CCCC1=NN2C(=[NH2+])/C(=C\c3cc(n(c3C)c4ccccc4OC)C)/C(=O)N=C2S1 C49722058
Cc1ccc(=[N+]2C(=O)c3ccccc3N=C2SCC(=O)/N=c\4/[nH]c5ccc(cc5s4)F)[nH]c1 C36660026
C[C@H]1C(=O)N(C2([NH2+]1)CCN(CC2)C(=O)c3ccccc3Cl)Cc4ccc5c(c4)OCO5 C36024161
C[C@@H]1C(=O)N(c2ccccc2O1)CCC(=O)NCc3ccc([nH+]c3)N4CCCCCC4 C59117982
C[C@H]1CN(C[C@@H](O1)C)C[C@@H]2CCC[NH+]2CC(=O)NCC3(CCCCC3)N4CCOCC4 C60061654
CC(C)N1C(=O)[C@@H]2[C@@H](N[C@@]3([C@@H]2C1=O)c4ccccc4N(C3=O)C)CC5=c6ccccc6=[NH+]C5 C63514575
Cc1ccc2c(c1)[C@H](NS2)C(=O)N3CCN(CC3)C(=O)[C@H]4C=c5ccc(cc5=[NH+]4)OC C63619958
CC[NH+]1CCC[C@@H]1CNC(=O)C2=C[C@@H]([C@@H](S2)N3CCOCC3)CC4=C(N=N[C@@H]4C)C C63655431
CN1C(=O)C=C[C@H](N1)C(=O)N2CCC3=c4ccccc4=[NH+][C@@H]3[C@@H]2c5ccc(cc5F)OC C64006944
C[C@H]1C(=c2ccccc2=[NH+]1)C(=O)[C@@H](C)OC(=O)[C@@H]3CC=C(S3)NC(=O)c4ccco4 C64020246
COc1ccc(c(c1)F)[C@@H]2[C@@H]3C(=c4ccccc4=[NH+]3)CCN2C(=O)C5=CNN6[C@@H]5N=CC=C6 C64074241
c1cc2=[NH+][C@@H](C=c2cc1Cl)C(=O)N3CCC(CC3)CC(=O)NCCCN4CCOCC4 C64540949
COCCN1C(=O)[C@@H]2C=CC(=CC2=NC1=S)C(=O)NCCC3=c4ccccc4=[NH+]C3 C64653789
CN(CCC1=NO[C@@H](N1)[C@H]2C=c3ccc(cc3=[NH+]2)OC)C(=O)c4cc(ccc4Cl)F C65181839
CN(CCC1=NO[C@H](N1)[C@@H]2C=c3cc(ccc3=[NH+]2)Cl)C(=O)c4ccc(c(c4)F)OC C65183078
CN1C(=O)[C@H]2CC3=c4ccccc4=[NH+][C@@H]3[C@@H](N2C1=S)c5cc(c(c(c5)OC)O)OC C65356890
CN1C(=O)[C@@H]2CC3=c4ccccc4=[NH+][C@H]3[C@@H](N2C1=S)c5cc(c(c(c5)OC)O)OC C65356892
Cc1c(oc2c1cc3c(c(c(=O)oc3c2)CC(=O)NCC[NH+]4CCOCC4)C)C C04085567
Cc1c(sc2c1c(nc(n2)C[NH+]3CCOCC3)N[C@@H]4CCS(=O)(=O)C4)C C09054613
C[C@@H]1C[C@H]1c2ccc(o2)C[NH+](C)CC(=O)N3C[C@@H](Oc4c3cccc4)C(=O)NC C10207310
CCn1cc(c(n1)C)C[NH+]2CCC[C@@H]2C(=O)Nc3ccc(cc3)n4ccnc4C C11817021
C[NH+](CCc1ccccn1)Cc2ccc3c(c2)CN(CCO3)C(=O)[C@H]4CC(=O)NC4 C12159829
COc1cc(ccc1OC2CC[NH+](CC2)C3CCCC3)C(=O)N4CCNC(=O)C4 C12747156
c1c[nH+]ccc1N2CCC3(C2)CCN(CC3)C(=O)C4CC[NH+](CC4)CCC(=O)[O-] C13440598
CC(C)CN1C(=O)N(C(=O)C12CC[NH+](CC2)Cc3ccc(cc3)O)Cc4ccccn4 C14745873
c1cc2cccnc2c(c1)C[NH+]3CCC(CC3)(Cn4c(=O)oc(n4)c5cccs5)O C19347295
c1ccc(cc1)S(=O)(=O)N2C[C@@H]([C@H](C2)O)N3CCC[NH+](CC3)Cc4ccccn4 C19852349
C1CCc2c(c(c(s2)NC(=O)CCN3CC[NH+](CC3)[C@@H]4CCS(=O)(=O)C4)C#N)C1 C22797752
Cc1cc(on1)CN2CC[NH+](CC2)Cc3[nH]c(=O)c4c(csc4n3)c5cccs5 C23256958
c1cc2c(cc1[C@H]3CCCN3C(=O)CSC(=[NH2+])N4CCOCC4)OCCO2 C29581486
C1Cc2c(sc(c2C#N)NC(=O)CN3CC[NH+](CC3)[C@@H]4CCS(=O)(=O)C4)C1 C22786035
CN(C)c1c(ccc[nH+]1)CNC(=O)[C@@H]2CCCN2S(=O)(=O)c3ccccc3 C32690533
c1ccc2c(c1)n(c([n+]2Cc3ccc(cc3)Cl)N)CC(=O)c4ccc(cc4)[N+](=O)[O-] C08691507
[H]/N=C/1\C(=C/C2=c3ccccc3=[NH+]C2)\C(=O)N=C4N1N=C(S4)COc5ccccc5 C39345299
CC1=C2N=C([C@H](N2CC=C1)NCc3ccco3)[C@@H]4C=c5ccc(cc5=[NH+]C4=O)OC C39980712
C[C@@H]1CCCC[NH+]1[C@@H](C)CNC(=O)c2cc(cn2C)S(=O)(=O)N3CCCC3 C43085248
CC(=O)NC[C@H]1C[C@H]2CC[NH+]1C[C@@H]2c3cc(nn3C)c4ccc(c(c4)OC)OC C43526661
C[C@H]1CCC[NH+](C1)Cc2ccc(cc2)NC(=O)/C=C\c3cn(c(=O)n(c3=O)C)C C46934582
C[C@H]1CCC[NH+](C1)Cc2ccc(cc2)NC(=O)/C=C/c3cn(c(=O)n(c3=O)C)C C46934583
C[C@H]1C(=O)N(CC[NH+]1Cc2ccc(cc2)c3[nH]c(=O)cc(n3)c4ccncc4)C C48155871
CC1=CC2=NC(=O)/C(=C\c3ccc(c(c3)OC)OCc4ccccc4)/C(=[NH2+])N2O1 C20236085
c1ccn2cc([nH+]c2c1)CN3CCN(CC3)C(=O)CCNC(=O)c4ccsc4 C53093857
CCc1nn2c(=O)cc(nc2s1)C[NH+](C)CC(=O)Nc3c(cc(cc3C)C)C C07524720
CN(C)C(=O)[C@@H]1CCC[NH+]1CC(=O)Nc2c(c3c(s2)CCCC3)C(=O)OC C58452514
Cc1c(c([nH]c1C(=O)[C@@H](C)N2CCN(CC2)CC3=[NH+]C4=CC=CCN4C3)C)C(=O)C C39935222
CCc1nc(cs1)C[NH+](C)CC(=O)N2C[C@@H](Oc3c2cccc3)C(=O)NC C63593920
C[C@H](C1CCN(CC1)C(=O)[C@@H]2C=c3ccc(cc3=[NH+]2)OC)C(=O)NC[C@@H]4CCCO4 C63738631
C[C@H]1Cc2ccccc2N1C(=O)CN3C(=O)[C@@H](NC3=O)CC4=c5ccccc5=[NH+]C4 C63775533
CN(C[C@@H]1CC=CS1)C(=O)CN2C(=O)[C@@H](NC2=O)CC3=c4ccccc4=[NH+]C3 C63794425
c1ccc2=[NH+]CC(=c2c1)C3=NN[C@H](N3C[C@H]4CCCO4)S[C@@H]5CCOC5=O C40001943
c1ccc(cc1)N2C(=O)C=C[C@@H](N2)N3CCN(CC3)C(=O)[C@H]4C=c5ccccc5=[NH+]4 C64502972
c1ccc(cc1)C2=CCN(CC2)C(=O)CN3C(=O)[C@@H](NC3=O)CC4=c5ccccc5=[NH+]C4 C64733463
C[C@H]1CCCC[NH+]1CCNC(=O)c2ccc(cc2)CN3c4ccnn4CCC3=O C64816716
c1ccc2=[NH+][C@@H](C=c2c1)C(=O)N[C@H]3CCCN(C3)[C@@H]4C=C(N=N4)c5ccncc5 C65256554
Cc1c(nc2nc(=S)n(n2c1C)C[NH+]3CCC(CC3)NC(=O)C4CCC4)C C66079624
C[C@H]1CCCN(C1)C(=O)CCNC(=O)N(C)C2CC[NH+](CC2)C3CCOCC3 C66193283
Cc1cc(nc([nH+]1)C)N2CCC[C@@H](C2)OC(=O)[C@@H](C)NC(=O)c3cccs3 C66733409
C[C@@H]1CC[C@@H]([NH+]1CCN2CCN(CC2)C(=O)[C@@H](C)NC(=O)C3CCOCC3)C C66834216
CC(=O)N[C@H](C1CCCC1)C(=O)N2CCC(CC2)CC(=O)N3CC[NH+](CC3)C C66858897
c1cc2c(cc1[C@H](C[NH+]3CCCC[C@@H]3C(=O)N4CCOCC4)O)OCCCO2 C66892348
C[C@]1(C(=O)N(C(=O)N1)CC(=O)N2CCCC[C@H]2C[NH+](C)C)c3ccc(cc3)F C66947411
C1C[C@@H]([NH+](C1)CC(=O)NC2CCC3(CC2)OCCO3)C(=O)N4CCSCC4 C67117619
C[NH+](C)[C@@H]1Cc2ccccc2N(C1)C(=O)c3ccccc3CN4C(=O)CNC4=O C67204407
C[NH+](C)[C@H]1Cc2ccccc2N(C1)C(=O)c3ccccc3CN4C(=O)CNC4=O C67204409
C[C@@H]1CN(C[C@@H](O1)C)c2ccc(cc2F)C[NH2+]Cc3cn(c(=O)n(c3=O)C)C C67214340
C[C@H]1CN(C[C@@H](O1)C)c2ccc(cc2F)C[NH2+]Cc3cn(c(=O)n(c3=O)C)C C67214342
Cn1cc(c(=O)n(c1=O)C)C[NH2+]Cc2cccc(c2)Cn3cnc4c3cccc4 C67501418
COc1ccc(c(c1)OC)[C@@H]2C3=C(CCCC3=O)OC(=C2C(=O)OC)N C01085004
Cc1c2c(ncn(c2=O)Cc3ccc(cc3)C(=O)OC)sc1C(=O)N C04383925
c1ccc(c(c1)C(=O)NCc2ccco2)NC(=O)[C@H]3COc4ccccc4O3 C00798498
CCOc1ccc(cc1OCC)[C@H]2c3c(cc(n(c3=O)C)C)OC(=C2C#N)N C02221422
CCOC(=O)NC(=O)c1c2c(sc1NC(=O)c3ccco3)CCCC2 C05145811
c1cc(ccc1CCN2C(=O)/C(=C\NN3CCCCCC3)/C(=NC2=O)O)F C06926319
C[C@@H](c1ccco1)NC(=O)CN2C(=O)[C@](NC2=O)(C)c3cc(ccc3F)F C07087786
C[C@@]1(C(=O)N(C(=O)N1)NC(=O)COc2cccc(c2)F)c3ccccc3 C09690565
CCOC(=O)NC(=O)c1c2c(sc1NC(=O)[C@H]3CCCO3)CCCCC2 C10252256
Cc1[nH]c(nn1)SCC(=O)NC2(CCCC2)c3ccc4c(c3)OCCO4 C11708890
C[C@@H](C(=O)NC(=O)NCC=C)Sc1nnc2n1c3ccccc3s2 C25723862
Cc1ccc(cc1n2cnnn2)NCC(=O)N[C@H]3CCCc4c3cccc4 C25742427
C[C@@H]1C(=O)Nc2cc(ccc2O1)NC(=O)CCc3cnn(c3)c4ccccc4 C27018249
C[C@H](c1ccc(cc1)n2ccnc2)NC(=O)NC[C@H]3COc4ccccc4O3 C31027028
Cc1cc(no1)NC(=O)c2cc(cs2)S(=O)(=O)NC3CCCCC3 C06681800
C[C@H](C(=O)Nc1c(ccs1)C#N)OC(=O)c2ccc3c(c2)CCC(=O)N3 C32841154
COC(=O)[C@@]1([C@@H](C(=O)NC(=S)N1)C#N)CC(=O)c2cccc3c2cccc3 C06384909
COC(=O)[C@@]1([C@H](C(=O)NC(=S)N1)C#N)CC(=O)c2cccc3c2cccc3 C06384938
Cc1cc(no1)NC(=O)[C@H](C)NS(=O)(=O)c2ccc3c(c2)CCCC3 C36100888
CCCn1c(=O)[nH]nc1SCc2[nH]c(=O)c3c4c(sc3n2)CCC4 C04938576
Cc1cc(=O)[nH]c(n1)N/N=C/c2cn(nc2c3cccs3)c4ccccc4 C17820325
CC1=CC(=C)NC(=O)[C@H]1CNC(=O)[C@@H]2CCCN(C2)C(=O)OC(C)(C)C C39747360
CCCSc1nn(c2n1c(=O)c3c4c(sc3n2)CCCC4)CC(=O)N C40266846
Cc1ccccc1Cn2cc(cn2)NC(=O)C[C@@H]3C(=O)Nc4ccccc4O3 C40789358
c1ccc2c(c1)nc(o2)c3ccc(cc3)NC(=O)C(=O)NCc4ccoc4 C42047846
Cc1cc(on1)NC(=O)CNc2ccccc2C(=O)N3C[C@H](C[C@@H](C3)C)C C42121720
Cc1ccc2c(c1)c(=O)n(c(n2)S[C@@H](C)C(=O)NC(=O)NCC=C)C C42178438
CC(=CC(=O)NNC(=O)c1cccc(c1)S(=O)(=O)N2CCCCC2)C C47871665
Cc1ccc(cc1Cl)n2c(c(c(n2)C)CC(=O)NNc3ncccn3)C C48237393
COc1cc(cc(c1O)OC)[C@H]2CC(=O)Nc3c2cnn3Cc4ccccc4 C49544422
Cc1cc(c(cc1S(=O)(=O)NC[C@@H]2C(=O)Nc3ccccc3O2)C)OC C49739166
C[C@H]1C[C@@H](CN(C1)S(=O)(=O)c2ccc(cc2)C(=O)NNC(=O)C3CC3)C C15794265
Cn1c2c(=O)[nH]c(=O)n(c2nc1NCCSc3ccc(cc3)Cl)C C53552331
Cc1ccccc1NC(=O)C[C@@H]2C(=O)N/C(=N/N=C/c3ccc(o3)C)/S2 C05101462
CCNC(=O)c1ccc(c(c1)C)NC(=O)CN2c3ccccc3O[C@H](C2=O)C C55764802
COc1cc(cc2c1OCCO2)/C=C/C(=O)NNC(=O)c3cccs3 C22624849
CC(C)[C@](C)(C#N)NC(=O)CN1C(=O)[C@@](NC1=O)(C)c2ccccc2F C58185240
Cc1cc(no1)NC(=O)NC[C@H](c2ccc(cc2)Cl)N3CCOCC3 C58192266
C[C@@H](c1ccc(cc1)F)NC(=O)CN2C(=O)[C@](NC2=O)(C)c3ccco3 C16401483
C[C@@H](c1ccccc1Cl)NC(=O)CN2C(=O)[C@](NC2=O)(C)c3ccco3 C30343372
C[C@H]1CCC[C@@H]([C@@H]1C)NC(=O)CSc2nnnn2c3ccc(cc3)O C07682442
Cc1ccc(cc1N2CC[C@H](C2)CNC(=O)NCc3nc(no3)C)Cl C66195107
CC(=O)NNC(=O)C1CCN(CC1)S(=O)(=O)c2ccc(cc2)C(C)(C)C C66278788
c1ccc(c(c1)C=O)OCC(=O)Nc2cc3c(cc2Cl)NC(=O)CO3 C66303826
CCNC(=O)NC1CCC(CC1)OC(=O)[C@@H]2Cc3ccccc3C(=O)O2 C66537860
CC(C)(C)NC(=O)CNC(=O)c1csc(n1)c2ccc3c(c2)OCCO3 C66756851
CC1(CO[C@H](CN1C(=O)CNC(=O)NCc2ccco2)c3ccccc3)C C66759710
c1cc(ccc1c2nnc3n2CCCC3)NC(=O)C4(CCC4)C(=O)NC5CC5 C66856564
c1cc(ccc1c2nnc3n2CCCC3)NC(=O)C(=O)NC[C@H]4CCC=CC4 C66998481
CCNC(=O)Cn1ccc(n1)NC(=O)c2c(c3cccc(c3o2)Cl)C C67242381
Cc1cccc(c1)NC(=S)N(CC[NH+](C)C)Cc2cc3cc4c(cc3[nH]c2=O)OCCO4 C00891532
COc1ccc(cc1)N2C(=O)[C@@H]3[C@@H]([NH2+][C@]4([C@@H]3C2=O)c5ccccc5NC4=O)CCSC C08788777
c1cc2c(cc1/C=C/S(=O)(=O)NCCNc3c(cc(c[nH+]3)C(F)(F)F)Cl)OCO2 C08873418
CCOc1ccccc1NC(=O)C(=O)NC[C@@H](c2ccc3c(c2)CCCN3C)[NH+]4CCCC4 C09135739
CCOc1ccccc1NC(=O)C(=O)NC[C@H](c2ccc3c(c2)CCCN3C)[NH+]4CCCC4 C09135741
c1ccc(cc1)C2=[NH+]C(c3c(=O)[nH]c(=O)n(c3N2)Cc4ccco4)(C(F)(F)F)C(F)(F)F C09488744
CCOc1ccccc1NC(=O)C(=O)NC[C@H](c2cccn2C)[NH+]3CCc4ccccc4C3 C11898493
Cn1ccnc1SCCNC(=O)C[C@H]2C(=O)NCC[NH+]2Cc3ccc(cc3Cl)F C12207423
Cc1ccc(c(c1F)F)CNC(=O)C[C@H]2C(=O)NCC[NH+]2Cc3cccc(c3OC)OC C12458568
Cc1ccc(cc1)NC(=O)CN(C)C(=O)[C@H](C)[NH+](C)CC(=O)Nc2c(cc(cc2C)C)C C13061797
Cc1ccc(c(c1)C(=O)C2=C(C(=O)N([C@H]2c3ccc(c(c3)OC)O)CCC[NH+](C)C)O)C C08951532
CC(C)CCc1c2n(c(n1)[C@H]3CCOC3)CC[NH+](C2)Cc4cn(c5c4cccc5)CC(=O)N C14748698
CC[NH+](CC)CCN1[C@@H](C(=C(C1=O)O)C(=O)c2ccc3c(c2)C[C@H](O3)C)c4cccc(c4)O C09452144
COc1ccc2c(c1)OC3(CC[NH+](CC3)C[C@H](c4ccc5c(c4)OCCCO5)O)C[C@@H]2O C19563054
C[C@@]1(C(=O)N(C(=O)N1)CC(=O)NC[C@@H](c2ccccc2)[NH+]3CCCC3)c4ccc(cc4)F C22464484
Cc1c(c(n(n1)c2ccccc2)C)[C@@H]3C(=O)NCC[NH+]3CC(=O)NCCSc4ccccc4 C24215700
Cc1ccc(c(c1)C[NH+]2CCN(CC2)c3nc4c(c5c(s4)CCC5)c(=O)n3CC(=O)N)C C34747919
Cc1c(sc2c1c(=O)n(c(n2)N3CC[NH+](CC3)CC(=O)N)CCCc4ccccc4)C C34748611
c1cc(oc1)[C@@H](CNC(=O)CSCc2[nH]c(=O)c3c4c(sc3n2)CCC4)[NH+]5CCCC5 C27333456
c1cc(oc1)[C@H](CNC(=O)C(=O)NCc2cccs2)[NH+]3CCN(CC3)c4ccc(cc4)F C09829590
CCOC(=O)[C@@H]1C(=c2cc(ccc2=[NH+]1)OC)NC(=O)C(c3ccccc3)(c4ccccc4)O C38613357
CC[NH+](CC)[C@H](CNC(=O)CN1C(=O)[C@]2(CCc3c2cccc3)NC1=O)c4ccccc4 C36703225
CC1CCC2(CC1)C(=O)N(C(=O)N2)CC(=O)NC[C@H](c3ccccc3Cl)[NH+]4CCCC4 C36702640
Cc1ccc(cc1C)CCNC(=O)[C@@H]2CN(CC23CC[NH2+]CC3)C(=O)c4cccc(c4C)OC(=O)C C39609278
Cc1ccc(cc1)Oc2c(cccn2)C(=O)N3C[C@@H](C4(C3)CC[NH2+]CC4)C(=O)NCC(C)C C39624575
C[C@@H](C(=O)N1C[C@@H](C2(C1)CC[NH2+]CC2)C(=O)NCCc3ccccc3OC)Oc4ccccc4 C39636299
CCOc1ccccc1CNC(=O)[C@H]2CN(CC23CC[NH2+]CC3)C(=O)c4csc(c4OC)Cl C39638701
Cc1ccc(cc1)[C@H](C)NC(=O)[C@@H]2CN(CC23CC[NH2+]CC3)C(=O)[C@H]4COc5ccccc5O4 C39639383
COc1cc(cc(c1)OC)CCNC(=O)[C@H]2CN(CC23CC[NH2+]CC3)C(=O)c4ccc(cc4F)F C39653027
COc1ccc(c(c1)C(=O)N2C[C@H](C3(C2)CC[NH2+]CC3)C(=O)NCCc4cccs4)OC C39657558
CCCCC(=O)N1C[C@@H](C2(C1)CC[NH2+]CC2)C(=O)NC[C@@H](c3ccccc3)N4CCOCC4 C39664243
C[C@H](C(=O)N1C[C@@H](C2(C1)CC[NH2+]CC2)C(=O)NC[C@@H]3c4ccccc4CCO3)Oc5ccccc5 C39669013
CC(C)[C@H](C(=O)N1C[C@@H](C2(C1)CC[NH2+]CC2)C(=O)NCCc3ccco3)Oc4ccccc4 C39671077
Cc1csc(n1)CNC(=O)[C@@H]2CN(CC23CC[NH2+]CC3)C(=O)c4ccc(o4)c5ccccc5 C39672625
CC(C)C(=O)N1C[C@H](C2(C1)CC[NH2+]CC2)C(=O)NC(c3ccc(cc3)OC)c4ccc(cc4)OC C39676549
CCCCCCC(=O)N1C[C@H](C2(C1)CC[NH2+]CC2)C(=O)NCc3ccc4c(c3)OCCO4 C39677501
CCn1c(c(c(n1)C)Br)C(=O)N2C[C@@H](C3(C2)CC[NH2+]CC3)C(=O)N[C@H](C)C(C)(C)C C39684617
CCOc1ccccc1C(=O)N2C[C@@H](C3(C2)CC[NH2+]CC3)C(=O)NCc4cccc(c4)n5cccc5 C39694112
CCOc1ccccc1C(=O)N2C[C@H](C3(C2)CC[NH2+]CC3)C(=O)NCc4cccc(c4)n5cccc5 C39694113
COCCCNC(=O)[C@H]1[C@@H](SC2=C1CCCC2)NC(=O)/C(=C/C3=c4ccccc4=[NH+]C3)/C#N C39992496
c1cc(oc1)[C@@H](CNC(=O)C(=O)NCc2ccsc2)[NH+]3CCN(CC3)c4ccc(cc4)F C49486347
c1ccc2c(c1)c(=O)[nH]c(=O)n2CCC(=O)NC[C@H](c3cccc(c3)Cl)[NH+]4CCCC4 C58775456
C/C(=N/NC(=[NH2+])S[C@H]1CC(=O)N(C1=O)c2ccccc2)/C=C/c3ccc(cc3)N(C)C C33400099
COc1cc(c(cc1OC)NC(=O)c2cccs2)C(=O)NCCC3=c4ccccc4=[NH+]C3 C63182768
CCCNC(=O)[C@H](CC(C)C)NC(=O)[C@@H]1CC2=c3ccccc3=[NH+][C@H]2[C@H]4N1C(=O)c5c4cccc5 C63383624
c1ccc2=[NH+]CC(=c2c1)C3=NN[C@@H](N3C4CC4)SCC(=O)Nc5ccccc5SCC#N C63399333
Cc1ccc(cc1)C2=C[C@@H](NN2[C@@H]3CCS(=O)(=O)C3)C(=O)NCCC4=c5ccccc5=[NH+]C4 C63899644
c1ccc(cc1)CNC(=O)CS[C@@H]2NN=C(N2Cc3ccco3)C4=c5ccccc5=[NH+]C4 C64137634
CC(=O)N[C@@H](CC1=c2ccccc2=[NH+]C1)C(=O)NC[C@H](c3ccc(cc3)F)N4CCOCC4 C64220383
CC(=O)N[C@H](CC1=c2ccccc2=[NH+]C1)C(=O)NC[C@H](c3ccc(cc3)F)N4CCOCC4 C64220384
c1ccc2c(c1)c(=O)c3c(o2)C(=O)N([C@@H]3c4ccc(cc4)OCC(=O)N)C[C@@H]5CCCO5 C02399881
Cc1cc(ccc1OCc2cc(ccc2OC)[C@H]3[NH2+][C@@H](CS3)C(=O)[O-])[N+](=O)[O-] C04785983
COCCNC(=O)NC(=O)COc1c2c(csc2ncn1)c3ccc(cc3)F C02639839
c1ccc2c(c1)OC[C@@H](O2)C(=O)NNC(=O)COC(=O)c3ccc(cc3Cl)F C07656258
Cc1cc(c(o1)C)C(=O)NNC(=O)c2ccc(cc2)S(=O)(=O)N3CCCC[C@H]3C C08346406
CCOC(=O)C1=c2n(c(=O)/c(=C/C(=O)OC)/s2)C(=C([C@H]1c3ccccc3F)C#N)N C03764631
Cc1c(c(=O)n(n1C)c2ccccc2)NC(=O)CSc3[nH]c(=O)c4c(n3)CCC4 C11902979
c1ccc2c(c1)ccc(n2)/C=C/C(=O)OCC(=O)N3C[C@H](Oc4c3cccc4)C(=O)N C12036033
c1cnn(c1)Cc2ccc(cc2)CNC(=O)CCN3C(=O)C4(CCCCC4)NC3=O C12940838
Cc1c(c(=O)n(n1C)c2ccccc2)NC(=O)CNC(=O)c3ccc(o3)Br C13005654
c1cc(ccc1CCNC(=O)CN2C(=O)/C(=C/c3ccc4c(c3)OCO4)/SC2=O)O C13575319
Cc1cc(ccc1[N+](=O)[O-])OCc2cc(ccc2OC)[C@@H]3[NH2+][C@H](CS3)C(=O)[O-] C13961486
Cc1cc(cc(c1C)NC(=O)CCc2c(c(c(=O)[nH]c2C)C#N)C)S(=O)(=O)N(C)C C16145532
Cc1ccc(cc1S(=O)(=O)NC(C)C)NC(=O)c2cnc3n(c2=O)cc(s3)C C19717068
COc1ccc(cc1)/N=C\2/N(C(=O)[C@@H](S2)CC(=O)N)Cc3ccc4c(c3)OCO4 C20247997
Cc1cc(cc(c1)N(CCC#N)C(=O)CSc2nnc(n2N)c3ccoc3C)C C21166110
C[C@@]1(C(=O)N(C(=O)N1)CC(=O)N[C@@H](c2ccc(cc2)Cl)c3nccn3C)C4CC4 C21601007
CCN1C(=O)c2cc3ccccc3n2C[C@@]1(C)C(=O)NCC(=O)NCc4ccco4 C21919778
CO[C@@H]1[C@H]([C@@H]([C@@H]([C@H](O1)CO)O)OCc2ccccc2)N3C(=O)c4ccccc4C3=O C22062651
C[C@@H](C(=O)Nc1cccnc1Cl)OC(=O)COc2ccc3c(c2)CCC(=O)N3 C22520595
C[C@]1(C(=O)N(C(=O)N1)CC(=O)NCc2cnn(c2)c3ccccc3)c4ccc(c(c4)F)F C28125189
c1cc(ccc1/C=C/C(=O)Nc2ccc(nc2)n3ccnc3)S(=O)(=O)NC4CC4 C32160528
CC(=O)Nc1cccc(c1)n2cnnc2SCC(=O)c3ccc4c(c3)CCCC(=O)N4 C32332095
Cc1cc(n(n1)C)C(=O)N(Cc2c[nH]c(=O)[nH]c2=O)C3CCC(CC3)c4ccccc4 C06769318
Cc1cccn2c1nc(c2C)C(=O)C3=C(C(=O)N([C@@H]3c4cccc(c4)O)CC[NH+](C)C)[O-] C35484355
c1ccc2c(c1)cc(o2)C(=O)Nc3c4c(nn3CC(=O)NC[C@H]5CCCO5)CSC4 C35596855
c1cc(cc(c1)S(=O)(=O)/N=C\2/CCCN2)NC(=O)COC(=O)[C@@H]3CCC=CC3 C06345575
Cc1cccc(c1)[C@@H]2C3=C(CN(C3=O)[C@H](C)C(=O)NC[C@@H]4CCCO4)N(C(=O)N2)C C35636262
CC(C)[C@@H](C(=O)NC[C@@H]1CCCO1)N2CC3=C(C2=O)[C@@H](NC(=O)N3C)c4cccs4 C35966035
Cn1cnnc1SCc2ccc(cc2)C(=O)NNC(=O)c3ccc4c(c3)CCO4 C36393443
CC1(CC2=C([C@@H](C(=C(N2N(C)C)N)C#N)c3cc(c(c(c3)OC)OC)OC)C(=O)C1)C C01080517
Cc1ccc(c(c1)S(=O)(=O)N2CCCO[C@@H]2CNC(=O)C(=O)NC3CCCC3)C C04357566
C[C@H]1[C@@H]([C@@H](N(N1)Cc2cc(ccc2OC)/C=N/NC(=O)[C@@H]3C=CN=N3)C)Br C38582633
CC(=O)NCCC1=c2ccccc2=[NH+][C@@H]1/C=C\3/C(=NC(=O)N(C3=O)c4ccccc4F)[O-] C38654047
C[C@@H](C(=O)/N=C\1/NCCS1)Sc2nnc(n2C)CC(=O)Nc3ccccc3Cl C39759664
C[C@@H](C(=O)NCc1ccncc1)N2CC3=C(C2=O)[C@@H](NC(=O)N3C)c4ccccc4Cl C40426559
CCc1ccc(cc1)N2C(=O)[C@H]3[C@H](N(O[C@@H]3C2=O)CC(=O)N)c4ccc(cc4)OC C33919684
CC(=NNC(=O)c1ccsc1NC(=O)c2ccc(cc2)S(=O)(=O)N3CCCC3)C C44453345
C[C@@H]1CCCC[C@@]12C(=O)N(C(=O)N2)CC(=O)NC[C@@H](CC(C)C)N3CCOCC3 C45898279
C[C@H](C(=O)Nc1ccc(cc1)NC(=O)N2CCC[C@@H]2c3ccsc3)n4cncn4 C47868274
Cc1ccc(o1)CN2CCNC(=O)[C@H]2CC(=O)NCCc3nc4ccccc4n3C C55107590
CCC1CCC2(CC1)C(=O)N(C(=O)N2)CC(=O)N[C@@H](CC)c3ccc4c(c3)OCCO4 C59824246
CCC1CCC2(CC1)C(=O)N(C(=O)N2)CC(=O)N[C@H](CC)c3ccc4c(c3)OCCO4 C59824249
Cc1ccc(cc1S(=O)(=O)N2CCCCC2)C(=O)OCC(=O)/C(=C(\C)/N)/C#N C08580784
C[C@@H]1C(=C(SN1)NC)C(=O)O[C@H](C)C2=NC(=O)C3=C(CSC3=N2)c4ccco4 C39778106
C[C@H]1C(=C(SN1)NC)C(=O)O[C@H](C)C2=NC(=O)C3=C(CSC3=N2)c4ccco4 C39778107
Cc1ccc(c(c1)C2=C3[C@@H](N(C(=O)[C@H]3N=N2)CCO)c4ccc(c(c4)OC)OC)O C06753190
COc1ccc(cc1OC)[C@@H]2CCC(=O)N(N2)CC(=O)NC3=CC4=CC=N[C@@H]4C=C3 C64435381
CC(=O)Nc1ccc(cc1)N2C(=O)c3cc4ccsc4n3C[C@]2(C)C(=O)NCCOC C35405811
CC1=C(S(=O)(=O)N=C1N2CCC(CC2)NC(=O)NCCOC)c3ccc(cc3)F C65271814
Cc1c(c(=O)n(n1C)c2ccccc2)NC(=O)CN(c3ccccc3Cl)S(=O)(=O)C C00869399
CC1(C(=O)N/C(=N\N=C\c2ccc(c(c2)OC)OS(=O)(=O)c3ccccc3)/S1)C C08387081
c1ccc2c(c1)NC(=O)[C@@H](O2)CC(=O)N(Cc3nnc(o3)c4ccc(cc4)Cl)C5CC5 C09670674
Cc1c(c(c(n1C)C)S(=O)(=O)Nc2cc(cc(c2)OC)OC)C(=O)N3CCCCCC3 C09685285
C[C@@H](C(=O)Nc1cc(ccc1Cl)S(=O)(=O)N2CCCCC2)Sc3nncn3C C10800097
C[C@@]1(C(=O)N(C(=O)N1)CC(=O)N2CCSc3c2cccc3)c4ccc(c(c4)OC)OC C11590936
Cc1ccc(cc1NS(=O)(=O)c2c(cc(cc2C)N3C(=O)CCS3(=O)=O)C)OC C11858164
CN(C[C@H](c1ccccc1)O)C(=O)c2cc(cc(c2)n3cnnn3)c4cccc5c4nccc5 C12279949
Cc1cc(=O)c(nn1c2ccc(cc2)Cl)C(=O)N[C@H](C)c3ccc(cc3)n4cncn4 C09155815
C[C@@]1(C(=O)N(C(=O)N1)CC(=O)N2CCC(CC2)C(=O)OC)c3ccc(c(c3)Cl)Cl C13001678
C[C@@H]1C[C@H](CN(C1)S(=O)(=O)c2cccc(c2)C(=O)N(C)Cc3[nH]c(=O)c4ccccc4n3)C C14253639
Cc1ccc(cc1)n2c3c(cn2)[C@@H](CC(C3)(C)C)NC(=O)c4ccc(cc4)Cn5cnnn5 C15070978
CCn1c(=O)c2ccccc2n(c1=O)CC(=O)N[C@H](c3ccc(cc3)Cl)c4nccn4C C16263207
Cc1c(c([nH]c1C(=O)N2CCN(CC2)S(=O)(=O)c3ccc4c(c3)CCC4)C)C(=O)OC C18104100
Cn1cc(c(n1)C(=O)Nc2cc(c(cc2C(=O)OC)OC)OC)I C02762783
COC(=O)[C@H]1[C@H](NC(=NC1=O)N2CCN(CC2)c3cccc(c3)C(F)(F)F)c4ccco4 C19818158
COC(=O)[C@@H]1[C@@H](NC(=NC1=O)N2CCN(CC2)c3cccc(c3)C(F)(F)F)c4ccco4 C19818160
CCc1ccc(cc1)CNC(=O)[C@@H]2CCCN(C2)S(=O)(=O)N3CCC4(CC3)OCCO4 C20389093
Cc1cc2c(cc1Cl)c(cc(=O)o2)COC(=O)CNC3=NS(=O)(=O)c4c3cccc4 C20883723
C[C@@H]1CN(C[C@@H](O1)C)c2nc3c(n2CCCSc4ccc(cc4)F)c(=O)[nH]c(=O)n3C C13956920
C[C@@H]1Cc2cc(ccc2O1)C(=O)C3=C(C(=O)N([C@@]34c5ccccc5N(C4=O)C)CC[NH+](C)C)[O-] C24147534
Cn1c2ccc(cc2oc1=O)S(=O)(=O)NC[C@H](c3ccccc3Cl)N4CCOCC4 C24681298
C[C@@H](C(=O)N1CCN(CC1)S(=O)(=O)c2cccc(c2Cl)Cl)NC(=O)c3ccco3 C26545561
Cc1cccc(c1)N\2[C@@H]3CS(=O)(=O)C[C@H]3S/C2=N\C(=O)CNC(=O)OC(C)(C)C C32506912
Cc1cccc(c1C)N\2[C@H]3CS(=O)(=O)C[C@H]3S/C2=N\C(=O)CNC(=O)OC(C)(C)C C32506172
Cc1cc(n(n1)[C@H]2CCS(=O)(=O)C2)NC(=O)COc3ccc4c(c3)c5c(o4)CCCC5 C32736043
Cc1nc2c(c(n1)S[C@@H](C)C(=O)NC3CCCCC3)c(=O)n(c(=O)n2CC(C)C)C C10525635
Cc1c(c(on1)C)S(=O)(=O)N2CCC[C@@H]2C(=O)Nc3ccc(c(c3)Cl)OC(F)F C32768162
Cc1ccc(nc1)NC(=O)CN2c3cc(ccc3SCC2=O)S(=O)(=O)N4CCCCC4 C33249483
CCOC(=O)c1c2c(sc1NC(=O)N3CCN(CC3)CC(=O)N4CCCCC4)CCC2 C34785694
CC[C@@H](C)NC(=O)Cn1c2cc(nn2c(=O)c3c1C(=O)N(C3)C(C)(C)C)c4ccccc4 C35617608
c1ccc(c(c1)Cn2c(=O)c(nn(c2=O)c3ccccc3F)C(=O)NCc4ccco4)F C36085159
C[C@@H]1CCC[C@@H]([C@@H]1C)N2C[C@H](CC2=O)C(=O)Nc3cc(ccc3OC)S(=O)(=O)N(C)C C36395097
CS(=O)(=O)N1CCCc2c1cc(cc2)NC(=O)c3ccc(cc3)S(=O)(=O)N4CCCC4 C38692790
CCSC1=C([C@H](N=N1)NC(=O)CCN2C(=O)c3ccc(cc3C2=O)Br)C#N C38745156
Cc1ccccc1N2C[C@@H](CC2=O)C(=O)NCc3cc(on3)c4ccc5c(c4)OCCO5 C38751210
CCOc1cc2c(cc1F)[C@H]3CO[P@](=O)(NN3CC2)S(=O)(=O)Oc4ccccc4 C39466022
CCOC1=C[C@@H]2C[C@@H]3CO[P@@](=O)(NN3C[C@@H]2C=C1F)S(=O)(=O)Oc4ccccc4 C39469764
CCn1c(nnc1SCc2[nH]c(=O)c3c(c(sc3n2)C)C)CN4CCCCCC4=O C23485799
CCN1CCN(CC1)C(=O)CN2CC3=C(C2=O)[C@@H](NC(=O)N3CC=C)c4ccc(cc4C)C C40389693
CC[C@@H](C)NC(=O)[C@@H]1COC2(N1C(=O)c3ccccc3C)CCN(CC2)C(=O)c4ccco4 C40390436
C[C@@H]1C[C@]2(CC(C1)(C)C)C(=O)N(C(=O)N2)CC(=O)N3CCC[C@@H]3c4ccc(c(c4)OC)OC C45798280
c1cc(ncc1S(=O)(=O)N2[C@H](c3cn[nH]c3C(=O)[C@@H]2C4CCOCC4)C5CC5)C(F)(F)F C49036070
CCOC(=O)CN1c2ccc(cc2/C(=N\NC(=O)c3ccoc3C)/C1=O)Br C17098727
CCNC(=O)[C@@H]1CC(=O)N(/C(=N\c2ccc(cc2)OC)/S1)Cc3ccc4c(c3)OCO4 C59108837
Cc1c2c(n(n1)c3ncccn3)NC(=O)CS[C@H]2c4ccc(c(c4)OC)OCC(C)C C20728770
Cc1c(cc(s1)c2nc(on2)C)S(=O)(=O)N3CCC[C@@H](C3)C(=O)NC4CCCC4 C35555268
c1c(csc1S(=O)(=O)N2CCC(CC2)C(=O)NC3CC3)c4nc(on4)C5CCC5 C35558266
CCN(c1ccccc1)C(=O)[C@@H]2CCCN2S(=O)(=O)c3cc4c(cc3C)NC(=O)[C@@H](O4)C C64920970
Cc1ccc(cc1C)CNS(=O)(=O)c2cc(oc2C)[C@H]3C(=CN=N3)C(=O)N4CCCC4 C65259096
[H]/N=C\1/C(=C\c2ccc3c(c2)OCO3)/C(=O)N=C4N1N=C(S4)COc5cccc(c5)C C03890224
Cc1cc(c(c(c1)C)NC(=O)[C@H](C)Sc2nc3c(n2C)c(=O)n(c(=O)n3C)C)C C00804456
C[C@H]1CCCC[C@]12C(=O)N(C(=O)N2)CC(=O)O[C@@H](C)C(=O)N3CCc4ccccc4C3 C05040929
Cc1c(c2cc(ccc2o1)NS(=O)(=O)c3ccc4c(c3)n(c(=O)n4C)C)C(=O)C C01320748
c1cc(c(cc1Cl)NC(=O)Cn2c(=O)c(c(cn2)Cl)Cl)n3cncn3 C07747447
c1cc(c(cc1N2C[C@H](OC2=O)CNS(=O)(=O)N3CCOCC3)Cl)Cl C08838513
CCOc1cc2c(cc1NC(=O)C3=CN4CCS(=O)(=O)N=C4C=C3)O[C@@H](C2)C C08849806
CC\1=C(C(=O)N(C(=O)/C1=C\Nc2ccc(c(c2)Cl)OC)[C@H]3CCS(=O)(=O)C3)C#N C08990393
CC\1=NN(C(=O)/C1=C\Nc2cc3c(cc2N(C)C)n(c(=O)n3C)C)c4ccc(cc4)F C09189879
CC(=O)N1CCc2c(sc(c2C(=O)OC)NC(=O)c3cc(=O)c4ccccc4o3)C1 C09383105
CC(=O)c1ccc(c(c1)CN2C(=O)[C@@](NC2=O)(C)c3ccc4c(c3)OCCCO4)OC C09870959
c1ccc2c(c1)nc(o2)N3CCC(CC3)C(=O)NCCc4nnc5n4CCCCC5 C11380109
CC1(O[C@@H]2[C@H](O1)[C@H](O[C@@H]3[C@@H]2OC(O3)(C)C)C(=O)NCCc4ccccc4OC)C C12776621
C[C@@H](c1ccc(c(c1)Cl)Cl)NC(=O)Cn2c(=O)c3c(ncn3C)n(c2=O)C C15626004
Cc1c2c(n(n1)c3nc(cnn3)c4ccc(cc4)OC)NC(=O)C[C@H]2c5ccsc5 C15670261
Cc1ccc(cc1)n2c(=O)n(c(=O)c(n2)C(=O)Nc3ccc(c(c3)Cl)OC)C C15786424
Cc1ccc2c(c1)C(=O)N(C2=O)CCC(=O)N(C)Cc3[nH]c(=O)c4ccccc4n3 C18100468
Cc1cccc2c1[nH]c(c2c3ccncc3)[C@H]4CCCN(C4)C(=O)Cn5cnnn5 C19236537
CCN(c1nc-2c(s1)CCc3c2cnn3C)C(=O)CNC(=O)c4cc(oc4C)C C19526699
c1ccc2c(c1)NC(=O)[C@@H](O2)CC(=O)N3CCN(CC3)Cc4ccc5c(c4)OCO5 C20379754
C[C@H]1CCCC[C@H]1NC(=O)[C@@H]2CCCN(C2)S(=O)(=O)N3CCC4(CC3)OCCO4 C20511325
C[C@H]1CN(C[C@@H](O1)C)Cc2nc3c(n2Cc4ccccc4Cl)c(=O)[nH]c(=O)n3C C20567318
CC1(c2cc(ccc2N(C1=O)CC(=O)Nc3nccs3)S(=O)(=O)N4CCCC4)C C21883532
C[C@H]1CCCC[C@@]12C(=O)N(C(=O)N2)CN3CCN(CC3)S(=O)(=O)c4cccs4 C23703329
Cc1c(nn(c(=O)c1C#N)CC(=O)NCC2(CCCC2)c3ccc4c(c3)OCCO4)C C24987188
Cc1cccc2c1ncn(c2=O)CCC(=O)Nc3ccc(nc3)n4c(cc(n4)C)C C31216604
c1ccc(cc1)N2C[C@H](CC2=O)C(=O)Nc3c4ccccc4oc3C(=O)N5CCOCC5 C31949407
CCOC(=O)Nc1ccc2c(c1)nc(n2C)CN3C[C@@H]4C[C@H](C3)c5cccc(=O)n5C4 C32124395
C[C@H]1CCCC[C@]12C(=O)N(C(=O)N2)Cc3cccc(c3)S(=O)(=O)N4CCOCC4 C32859615
C=CCN1C2=C([C@H](NC1=O)c3ccc(cc3)Cl)C(=O)N(C2)CC(=O)N4CCOCC4 C35636689
CCCNC(=O)[C@H]1COC2(N1C(=O)c3ccco3)CCN(CC2)C(=O)c4ccccc4C C35988234
Cc1ccc(cc1)N2C[C@@H](CC2=O)C(=O)Nc3c4c(nn3C(C)(C)C)CS(=O)(=O)C4 C09517992
c1ccc2c(c1)n(c(=O)o2)CC(=O)Nc3ccc4c(c3)CN(CC4)C(=O)c5ccco5 C38710435
CS(=O)(=O)c1ccccc1c2nnc(o2)NC(=O)c3ccc(o3)Br C36693250
CC(C)(C)OC(=O)N1Cc2c(c3ccccc3[nH]2)C[C@@H]1C(=O)N(C)CC4OCCO4 C39228054
C[C@@H](C1=NC(=O)N=N1)NCc2cc3cc4c(cc3nc2c5ccc(cc5)F)OCO4 C39360036
CS(=O)(=O)c1ccc(cc1)c2nc(sn2)NC(=O)c3cc4ccccc4oc3=O C40324487
Cc1c(c(n(n1)c2ccccc2)C)C(=O)C(=O)NC3(CCCCC3)c4nc(on4)C C48310511
CCn1c(nnc1S[C@H](C)c2[nH]c(=O)c3c(c(sc3n2)C)C)N4CCOCC4 C06935213
c1cc(ccc1NC(=O)Cn2cc(cc(c2=O)C#N)[N+](=O)[O-])I C19198565
Cc1c(sc(n1)NC(=O)[C@@H]2CC(=O)N(C2)c3ccc(c(c3)[N+](=O)[O-])F)SC C58157696
Cc1ccc(cc1)c2cc(c3cnn(c3n2)C(C)C)C(=O)NCc4nnc5n4CCC5 C54905709
Cc1cc(ccc1NS(=O)(=O)c2cccc(c2)n3cnnn3)N4CCSCC4 C50534692
Cc1c2c(n(n1)c3ncccn3)N=C(CS[C@H]2c4ccc(c(c4)OC(C)C)OC)O C32072616
Cc1c2c(n(n1)c3ncccn3)N=C(CS[C@H]2c4cccc(c4OC(C)C)OC)O C20729537
COC(=O)c1ccc2c(c1)n3c(nc2=O)[C@@H](SC3=S)C(=O)NCc4ccco4 C63596826
[H]/N=C/1\C2=C(N=NC2=N[C@H](N1c3ccccc3C)S[C@@H](CC)C(=O)N4CCOCC4)C C63731339
COc1cc(cc(c1)OC)c2nnc3n2N[C@@H](S3)[C@@H]4C(=CN=N4)Br C63807886
Cn1c(=O)c2cc(sc2n(c1=O)C)C(=O)Nc3cc(c(cc3OC)OC)Cl C64950237
Cc1csc(n1)[C@H]2CCCCN2C(=O)[C@H](C)NC(=O)c3cccc(c3)[N+](=O)[O-] C65591111
Cc1ccc(cc1)Cn2c(c(c(n2)C)NC(=O)c3c(c4ncccn4n3)Cl)C C02794571
CN1c2ccc(cc2[C@@](C1=O)(CC(=O)c3cccc(c3)[N+](=O)[O-])O)Br C04554970
c1ccc(c(c1)NC(=O)[C@H]2CC(=O)N(C2)c3cccc(c3)[N+](=O)[O-])Br C00896287
c1cc(c(cc1C(=O)NC2=C([C@@H]3CCC[C@H]3S2)C#N)[N+](=O)[O-])N4CCCC4 C05025211
Cc1cc(cc(c1)N([C@@H](C)C(=O)N2CC(=O)Nc3c2cccc3)S(=O)(=O)C)C C04938160
C[C@H]1CCc2c(sc(c2C#N)NC(=O)Cn3nc(nn3)c4ccccc4)C1 C02788110
c1ccc2c(c1)N(C[C@@H](O2)C(=O)N3CCCCC3)CC(=O)NC4(CCCC4)C#N C07252179
c1ccc2c(c1)c(=O)cc([nH]2)C(=O)OCc3cc(=O)n4c5c(sc4n3)CCCC5 C08013658
Cc1cc(no1)NC(=O)[C@@H](C)Sc2nc3cc4ccccc4cc3c(=O)n2C C08176380
Cc1cc(n2c(n1)nc(n2)SCC(=O)Nc3c(cc(c(n3)C)Cl)Cl)C C08621626
C[C@H]1C[C@@H](CN(C1)S(=O)(=O)c2ccc(cc2)C(=O)Nc3c4c(no3)CCC4)C C08976400
Cc1ccc(cc1)S(=O)(=O)/N=C\2/CN(CCN2)S(=O)(=O)c3ccc(cc3)C C10490745
c1ccc(cc1)NC(=O)[C@@H]2[C@H]3C=C[C@@]4([C@H]2C(=O)N(C4)Cc5ccc6c(c5)OCO6)O3 C12894585
Cc1ccc(cc1NC(=O)c2c(c3c(s2)nc4n(c3=O)CCC4)C)C(=O)OC C15757236
C[NH+]1CCN(CC1)[C@H](c2cccs2)c3c(n4c(s3)nc(n4)c5ccco5)[O-] C22577402
C[C@H]1CC2=C([C@@H](n3c(nc(n3)C(F)(F)F)N2)c4ccc(cc4OC)OC)C(=O)C1 C22608275
[H]/N=C/1\[C@@H](C2=CCN(C[C@H]2[C@H](C1(C#N)C#N)c3ccc(c(c3)OC)OC(C)C)C)C#N C17480686
CC\1=NN(C(=O)/C1=C/Nn2cnnc2)c3ccc(cc3)C45CC6CC(C4)CC(C6)C5 C17193974
Cc1cc(nn1C(C)C)C(=O)Nc2nc(cs2)c3cc4ccccc4oc3=O C38507937
CN(c1cnc2ccccc2n1)N3C[C@@H](CC3=O)C(=O)NC4Cc5ccccc5C4 C38738446
C[C@@H]1Cc2cc(ccc2O1)c3cc(no3)CNC(=O)[C@@H]4COc5ccccc5O4 C38752130
c1ccc(c(c1)C(=O)OCC(=O)/[NH+]=C/2\C=CC3=NC(=NC3=C2)[O-])Br C38783041
Cc1cc(c2c(n1)n3c(n2)CCCCC3)C(=O)Nc4ccc(cc4)C(=O)OC C39553601
C[C@H]1C(=C2C(=NC(=NC2=O)[C@@H](C)S[C@@H]3NN=NN3c4ccccc4)S1)C C39785437
CCn1c(nnn1)c2cccc(c2)C(=O)Nc3c(c4c(s3)CCCC4)C#N C40796816
CCCOc1ccc(cc1[C@@H]2C3=C(CCCC3=O)Nc4n2nnn4)Br C40923658
Cc1ccc(cc1)[C@]2(C(=O)N(C(=O)N2)CC(=O)N3CCCc4c3ccc(c4)OC)C C45630444
CCN(CC)C(=O)N1CCC(CC1)C(=O)Nc2ccc3c(c2)OC(O3)(F)F C46729227
Cc1ccc(cc1NC(=O)N(C)Cc2cc(on2)C)C(=O)N3C[C@@H](C[C@H](C3)C)C C47759254
c1cc(c(cc1I)Cl)NC(=O)Cn2ccc(n2)[N+](=O)[O-] C48651087
CN1C(=O)c2ccc(cc2C1=O)NC(=O)COc3ccc(c4c3nccc4)Cl C57716890
Cn1cc(cn1)Nc2nc(cs2)c3ccc4c(c3)CCCN4S(=O)(=O)C C58244498
c1cc(c(cc1NC(=O)CN2CSCC2=O)c3nnc4n3CCCCC4)Cl C29710626
C[C@H]1CCCN(C1)C(=O)C2CCN(CC2)C(=O)Nc3ccc(cc3)C(=O)OC C48007819
Cc1c2c(n(n1)c3ccc(nn3)OC)NC(=O)C[C@H]2c4ccccc4C(F)(F)F C32070523
Cc1c2c(n(n1)c3ccc(nn3)OC)NC(=O)C[C@@H]2c4ccc(cc4)C(F)(F)F C32092117
Cc1ccc(c(c1)C)NC(=O)C2CCN(CC2)S(=O)(=O)C3=C(N=N[C@@H]3C)C C63467886
c1cc2c(cc1NC(=O)CCN3C(=O)[C@@H]4CC=CC[C@H]4C3=O)OC5(O2)CCCC5 C12697689
c1ccc(c(c1)NC(=O)c2cc(ccc2Br)[N+](=O)[O-])n3cccn3 C64128486
Cc1cc(no1)CN(C)C(=O)NCc2cc3c(c(c2)Br)OCO3 C64764825
CC1CCN(CC1)c2nn3c(cc(=O)nc3s2)C(=O)NCc4ccc(cc4)F C64836359
CC(C)c1nnc2n1c3ccccc3n(c2=O)CC(=O)Nc4ccc(cc4F)F C64871717
CC[C@H](C)NC(=O)N1C[C@@H]2CN(C[C@H](C1)O2)S(=O)(=O)c3cccc(c3)C C65225172
Cc1ccc(cc1NC(=O)[C@@H](C)c2c(noc2C)C)c3nnc4n3CCCCC4 C65591140
C[C@H]1CN(C[C@@H](O1)C)Cc2cs/c(=N\S(=O)(=O)c3ccccc3C#N)/[nH]2 C66250748
CCN(C1CCN(CC1)C(=O)N[C@@H]2COc3c2ccc(c3C)C)S(=O)(=O)C C66926323
CC(C)(CNC(=O)N1CCC[C@@H]1c2cccc3c2OCCO3)N4CCOCC4 C67036544
C[C@H](c1ccc(cc1)n2cncn2)NC(=O)N3CCO[C@H](C3)c4cccc(c4)F C67037928
c1cc(cc(c1)OCC#N)NC(=O)N2CCC[C@H]2c3cccc4c3OCCO4 C67262677
Cc1cc(ccc1NC(=O)C(=O)N2CCOC(C2)(C)C)Oc3ccc(cc3)C#N C67373562
CCCN1C(=O)/C(=C/c2c(nc3ccc(cn3c2=O)C)NCc4ccco4)/SC1=S C01237073
CN(c1ccccc1)S(=O)(=O)c2ccc(cc2)C(=O)NC[C@@H]3COc4ccccc4O3 C09665138
Cc1cccc(c1C)Nc2nnc(s2)S[C@@H](C)C(=O)N(C)[C@H]3CCS(=O)(=O)C3 C10346411
COc1ccc(cc1Cl)NC(=O)COC(=O)[C@]23CCC(=O)N2c4ccccc4S3 C03568975
Cc1ccc(cc1)c2n[nH]c(=S)n2CC(=O)N3CCC[C@@H]3c4ccc(cc4OC)OC C11584400
c1ccc(cc1)n2c3c(cn2)c(=O)n4c(n3)SC[C@@H]4CC(=O)NCCC5=CCCCC5 C12233007
CCN(CC(=O)Nc1c(cccc1Cl)Cl)C(=O)Cn2c3ccccc3n(c2=O)C C12781861
C[C@]1(CC(=O)N=C2N1C=CC=C2)C(=O)N(CC(=O)NCc3cccs3)c4ccccc4 C13082986
Cc1c(sc2c1c(=O)[nH]c(n2)[C@@H](C)OC(=O)c3ccc(cc3)S(=O)(=O)C(F)F)C C09684367
Cc1cc(c(n1c2ccccc2C(=O)OC)C)/C=C/3\C(=O)N(C(=O)N3)Cc4ccccc4F C03659349
Cc1c(c(on1)C)COc2ccc(cc2)[C@@H]3Nc4ccccc4C(=O)N3Cc5ccco5 C09730922
C[C@@H]1CC2=C([C@@H](n3c(nc(n3)SCC(=O)OC)N2)c4ccc(cc4)SC)C(=O)C1 C14165151
c1ccc(cc1)[C@@H]2CC(=O)N(C2)CC(=O)NC[C@@H]3Cc4cccc(c4O3)c5ncccn5 C14993366
CNC(=O)c1ccc(cc1)CN(C)C(=O)c2c3ccccc3c(=O)n(n2)Cc4ccccc4 C15634402
c1ccc(c(c1)NC(=O)CCN2C(=O)/C(=C\c3ccc(cc3)Cl)/SC2=S)[N+](=O)[O-] C15799733
C[C@H](C(=O)Nc1ccc(c(c1)S(=O)(=O)N(C)C)Cl)Oc2ccc(cc2Cl)C#N C18598530
CCCCn1c(=O)c2ccccc2c(n1)CC(=O)N3[C@@H]4CC[C@H]3CC(C4)(c5ccncc5)O C19502390
CCN(CC)S(=O)(=O)c1ccc2c(c1)C[C@H](N2C(=O)C)C(=O)NC3CCCCCC3 C21023542
Cn1cccc1[C@H](CNC(=O)CN2C(=O)c3ccccc3C2=O)N4CCc5ccccc5C4 C21151953
CC(C)c1ccc(cc1)N2C(=O)CN(C[C@]2(C)C(=O)NCc3ccccc3)S(=O)(=O)C C21528808
CCc1cccc(c1)N2C(=O)CN(C[C@]2(C)C(=O)NCc3ccc(cc3)C)S(=O)(=O)C C21529151
CN(C)C(=O)c1ccc2c(c1)N(C(=O)[C@H]3N2CCCC3)CC(=O)NCCC4=CCCCC4 C21649036
C[C@@]1(Cn2c3cc(ccc3cc2C(=O)N1Cc4ccccc4)OC)C(=O)NC[C@H]5CCCO5 C21859798
Cc1ccc(c(c1)N(CC(=O)N[C@H]2CC(Oc3c2cc(cc3)OC)(C)C)S(=O)(=O)C)C C22328967
Cc1c(c(n(n1)Cc2ccccc2Cl)C)CN(C)CN3C(=O)C4(CCCCC4)NC3=O C23245479
Cc1c(sc2c1c(=O)n(c(n2)S[C@@H](C)c3[nH]c(=O)c4ccccc4n3)CCOC)C C23632987
CN(Cc1ccc2c(c1)OCCO2)CN3C(=O)C(NC3=O)(c4ccccc4)c5ccccc5 C23955585
Cc1c(sc2c1c(=O)n(c(n2)S[C@@H](C)C(=O)c3c(c(c([nH]3)C)C(=O)OC)C)C)C C24968168
Cc1ccc(o1)[C@H](CNC(=O)c2ccc(cc2)n3cnc4c3cccc4)N5CCOCC5 C25157049
Cc1ccc(cc1)/C=C\2/C(=O)N(C(=O)S2)CCNC(=O)c3csc(n3)c4ccco4 C32753138
CCOC(=O)c1c(c2c(=O)[nH]c(nc2s1)[C@@H](C)Sc3ccc4c(c3)OCCO4)C C21178353
Cc1ccc(cc1)CNC(=O)CN(c2ccccc2)C(=O)[C@@]3(CC(=O)N=C4N3C=CC=C4)C C15935871
c1ccc2c(c1)CCN(C2)[C@H](CNC(=O)CN3C(=O)c4ccccc4C3=O)c5ccco5 C38632331
Cc1c(c([nH]c1C(=O)N2CCN(CC2)C(=O)/C=C/c3cccs3)C)C(=O)OC(C)C C40115723
Cc1cccc(c1)C(=O)N2[C@@H](COC23CCN(CC3)C(=O)CC(C)C)C(=O)NCC(C)C C40390340
CCOC(=O)c1c2c(sc1NC(=O)c3cn(c4ccc(cc4c3=O)OC)C)CCCC2 C41056506
Cc1c(c(n(n1)c2ccccc2)C)CNC(=O)c3cc(=O)oc4c3ccc(c4)OC(C)C C41551612
c1cc2c(cc1C3(CCCC3)CNC(=O)CCN4C(=O)[C@@H]5CCCC[C@H]5C4=O)OCCO2 C18234985
Cc1ccccc1c2nc(on2)c3cccn(c3=O)CC(=O)NCc4ccccc4Cl C49002601
COc1ccccc1/C=C/CN2CCNC(=O)[C@@H]2CC(=O)N3CCOc4ccccc4C3 C55182633
C[C@@H]1CN(C[C@H](O1)C)c2ccc(cc2F)NC(=O)N(C)Cc3nccn3CC(F)(F)F C58315653
Cc1nc(cs1)COc2ccc(cc2)/C=C/C(=O)Nc3ccc4c(c3)C(=O)N(C4=O)C C58512671
c1ccc(cc1)n2cc3cnn(c(=O)c3n2)C[C@@H](COc4c(cccc4Cl)Cl)O C59375377
c1ccc(cc1)N2C(=O)CCC(=N2)C(=O)NC[C@H](c3ccc(cc3)Cl)N4CCOCC4 C60164265
Cc1ccc(cc1)C(=O)N2CCC[C@@H](C2)C(=O)N3CCCC[C@@H]3CNC(=O)OC(C)(C)C C60331120
COc1cc(c(cc1OC)Cl)NC(=O)CCC2=NC(=O)C3=C4CCCC[C@@H]4SC3=N2 C39791979
c1ccc(cc1)C2=NC(=NC(=O)C2)SCC(=O)N[C@@H]3[C@@H](C=NO3)c4ccc(cc4)Cl C63617329
Cc1ccc(c(c1)C)N2C(=O)c3cc(nn3C[C@@]2(C)C(=O)NCCOC)c4cccs4 C64816344
[truncated: 1,442,486 more chars]
