# Supplementary material for: Open Drug Discovery Toolkit (ODDT): a new open-source player in the drug discovery field
Source: J Cheminform. 2015 Jun 22;7:26. doi: 10.1186/s13321-015-0078-2 (PMC4475766; doi:10.1186/s13321-015-0078-2)
Supplement: Additional file 1: — Snippets.zip—IPython notebooks containing the code for each example. [file 13321_2015_78_MOESM1_ESM.zip › README.md]

jcheminf
========

Code snippets included in JChemInf Article
* [Snippet 1](http://nbviewer.ipython.org/github/oddt/jcheminf/blob/master/Snippet_1.ipynb)
* [Snippet 2](http://nbviewer.ipython.org/github/oddt/jcheminf/blob/master/Snippet_2.ipynb)
* [Snippet 3](http://nbviewer.ipython.org/github/oddt/jcheminf/blob/master/Snippet_3.ipynb)
