# Supplementary material for: Open Drug Discovery Toolkit (ODDT): a new open-source player in the drug discovery field
Source: J Cheminform. 2015 Jun 22;7:26. doi: 10.1186/s13321-015-0078-2 (PMC4475766; doi:10.1186/s13321-015-0078-2)
Supplement: Additional file 1: — Snippets.zip—IPython notebooks containing the code for each example. [file 13321_2015_78_MOESM1_ESM.zip › v2007_core.csv]

1hk4	5.31
1ha2	5.54
1gni	8.07
1nhu	5.66
2d3z	6.64
2d3u	6.92
1ajp	2.23
1ai5	3.72
1ajq	4.31
1gpk	5.37
1h23	8.35
1e66	9.89
2rkm	3.9
1b9j	5.96
1b7h	8.02
1u2y	1.74
1u33	4.6
1xd1	7.92
1uwt	5.97
2ceq	7.28
2cer	9.22
2qwb	2.74
2qwd	4.85
2qwe	7.48
2j77	4.89
2j78	6.42
2cet	8.02
1m0n	2.22
1zc9	3.22
1m0q	3.89
2fdp	7.59
1fkn	8.8
2g94	9.52
1v16	3.87
1olu	4.41
1ols	5.82
1tok	2.47
1toj	3.39
1toi	4.05
1n2v	4.08
1k4g	5.85
1s39	7.7
1kv1	5.94
2bak	7.43
2baj	8.4
1ndw	5.23
1ndy	6.17
1ndz	8.11
2hdq	1.4
1l2s	4.59
1xgj	6.0
1q8t	4.76
1ydt	7.32
1re8	9.52
1fo0	5.59
1g7q	6.06
1fzk	8.4
1m2q	6.1
1om1	6.77
1zoe	7.4
1nwl	2.39
1c84	5.0
1nny	7.66
5er1	6.02
2er9	7.4
4er2	9.3
1ppm	5.8
1apw	8.0
1bxo	10.0
1nje	3.8
1tsy	4.96
1nja	6.31
4tln	3.72
1tmn	7.3
4tmn	10.1
1fh7	5.24
1fh9	6.43
1fh8	6.89
2fzc	2.7
2h3e	5.7
1d09	7.57
2ctc	3.89
8cpa	9.15
7cpa	13.9
1e1v	4.92
1b39	6.92
1pxo	8.7
1abf	5.42
5abp	6.64
8abp	8.0
1bcu	3.28
1vzq	7.44
1sl3	11.8
2brb	4.86
2brm	5.89
1nvq	8.25
1jqd	5.16
1jqe	6.44
2aou	7.73
1y1m	1.82
1pb9	3.62
1pbq	6.27
1vfn	5.6
1v48	7.8
1b8o	10.6
1p1q	4.89
1syh	6.31
1ftm	7.61
1fcx	7.19
1fd0	8.4
1fcz	9.22
1f4e	2.96
1f4f	4.62
1f4g	6.48
1f5k	3.74
1o3p	6.66
1sqa	9.21
2b1v	5.74
2fai	6.24
2ayr	9.29
1avn	3.9
1ttm	7.35
1if7	10.5
2bok	6.55
1nfy	8.89
1mq6	11.1
1ax0	3.13
1axz	3.2
1gz9	3.51
2usn	6.51
2d1o	7.7
1hfs	8.7
2flb	5.74
2bz6	7.09
2b7d	8.7
1loq	3.7
1lol	6.39
1x1z	11.0
4tim	2.16
1kv5	4.22
1trd	5.4
1bra	1.82
1j16	3.84
1j17	5.22
1utp	1.44
1v2o	4.73
1o3f	7.96
1jys	3.52
1nc1	6.12
1y6q	11.7
1bma	4.59
1ela	6.36
1elb	7.15
1pr5	3.92
1a69	5.3
1k9s	6.52
3pce	2.0
3pch	5.4
3pcj	7.22
1pz5	5.4
2cgr	7.28
1flr	10.0
2gss	4.94
3gss	5.82
10gs	6.4
1l83	3.4
1li6	3.8
1li3	4.25
6std	8.64
2std	9.85
3std	11.1
1jaq	4.48
1zs0	6.15
1zvx	9.22
2d0k	5.02
1dhi	7.26
2drc	9.89
1slg	3.9
1df8	9.7
2f01	13.0
2g8r	3.99
1o0h	5.92
1u1b	7.8
2c02	4.04
1hi4	4.49
2bzz	6.43
1tyr	7.0
1e5a	7.64
2g5u	8.49
1sv3	4.74
1q7a	7.19
1jq9	8.45
1rdj	1.66
1rdi	2.06
1rdl	2.24
4fiv	6.52
1b11	7.39
6fiv	8.08
1a08	5.62
1a1b	6.4
1is0	7.0
1a30	4.3
2f80	8.18
2i0d	12.1
1d7j	3.3
1fki	7.0
1fkb	9.7
6rnt	2.37
1det	4.3
1rnt	5.19
