# Supplementary material for: Open Drug Discovery Toolkit (ODDT): a new open-source player in the drug discovery field
Source: J Cheminform. 2015 Jun 22;7:26. doi: 10.1186/s13321-015-0078-2 (PMC4475766; doi:10.1186/s13321-015-0078-2)
Supplement: Additional file 1: — Snippets.zip—IPython notebooks containing the code for each example. [file 13321_2015_78_MOESM1_ESM.zip › v2007_refined.csv]

1w8l	0.49
1wkm	0.82
2a31	1.01
1f9g	1.28
1b74	1.3
1qpb	1.36
1tnk	1.49
1w8m	1.6
2hdr	1.72
1ga8	1.8
1af6	1.82
1d5r	1.82
1rdn	1.84
1tnl	1.88
1f2p	1.9
1f2o	1.91
1tnj	1.96
1jfh	2.05
1qq9	2.06
1njj	2.1
1uxb	2.15
1x8d	2.21
1icj	2.22
2aac	2.22
1ew8	2.26
1uto	2.27
1ps3	2.28
1uxa	2.3
3pcg	2.3
1m0o	2.31
1qi0	2.35
3pcb	2.4
1oba	2.44
1utl	2.47
1gyx	2.48
1ai4	2.5
1gwv	2.57
2c4v	2.6
1ajn	2.63
1o8b	2.68
1pfu	2.72
1rql	2.75
2bza	2.8
1cet	2.89
1iih	2.89
1ugp	2.89
2fkf	2.92
2fw6	2.92
2fwp	2.92
1tng	2.93
1ykp	2.96
2br6	2.96
1ecq	3.0
1hqg	3.0
1ux7	3.0
1ws4	3.0
1utm	3.01
1ws5	3.03
1uj5	3.05
1uj6	3.05
1y1z	3.08
1af2	3.1
1ec9	3.1
1pu7	3.1
1pu8	3.1
1e6q	3.15
1ro7	3.18
6tim	3.21
1br6	3.22
1e6s	3.22
1ew9	3.22
1k1y	3.22
1tog	3.22
1px4	3.23
1v2j	3.25
5yas	3.26
1pzp	3.31
1pzo	3.32
1jlr	3.33
1tnh	3.37
1v2u	3.37
2fzg	3.38
1bxr	3.4
1ikt	3.4
1jt1	3.4
1m83	3.4
1uz4	3.4
220l	3.4
2sim	3.42
1moq	3.46
1c5o	3.49
1gzc	3.49
1utn	3.49
1imx	3.52
1vjd	3.54
1v2r	3.55
2qwc	3.55
1h46	3.57
1vjc	3.58
1nli	3.59
2gsu	3.59
1d7i	3.6
2fzk	3.6
3jdw	3.6
3pcc	3.62
1gyy	3.64
2azr	3.64
3pcn	3.66
1c3x	3.68
1qsc	3.68
2a8g	3.69
1fwu	3.7
1gz3	3.7
1gz4	3.7
1pdz	3.7
1wht	3.7
2bjm	3.7
2bmz	3.7
2fx6	3.7
1fwv	3.72
1grp	3.72
2am4	3.72
2hb1	3.8
2hu6	3.81
1r0x	3.83
1utj	3.84
1n1t	3.85
1aj7	3.87
2gvv	3.9
2a5b	3.93
2cbz	3.93
1v1m	3.94
1z3t	3.94
1mrs	3.96
1x9d	3.96
2fpz	3.96
1v11	3.98
1lgw	4.0
1nu3	4.0
1tni	4.0
1wc1	4.0
1c5z	4.01
1v2w	4.01
1hi5	4.04
1li2	4.04
1awi	4.05
1r4w	4.05
1tuf	4.05
1gj4	4.07
1hyo	4.07
1y2g	4.08
1ai7	4.09
1jn2	4.09
1o0n	4.09
1c5t	4.1
1odj	4.1
1rzx	4.1
1p19	4.11
1z3v	4.11
1v2q	4.13
1gny	4.14
1m2x	4.15
1q91	4.15
2toh	4.15
1v2s	4.17
1hi3	4.19
1c5y	4.2
1c87	4.2
1ghw	4.2
1ulg	4.21
1pzi	4.22
1t5f	4.22
1ua4	4.22
1m5w	4.27
1e2l	4.29
1v2l	4.29
1z95	4.3
1rgk	4.31
2tpi	4.31
4rsk	4.32
1olx	4.33
1e3v	4.34
1z6s	4.34
1ghv	4.35
1yfz	4.35
1dy4	4.36
1we2	4.36
2ez7	4.36
1bhf	4.38
2avq	4.39
1no6	4.41
2csn	4.41
1rgl	4.43
2amt	4.44
1wvc	4.46
1qan	4.48
1j14	4.49
1o7o	4.49
1gi7	4.51
1ctt	4.52
1gu1	4.52
1mrn	4.52
1z4n	4.52
1z4o	4.52
2a4m	4.52
1amw	4.54
1b2h	4.54
1lyx	4.54
1oko	4.54
1szd	4.54
1utc	4.55
1w2g	4.57
1fj4	4.59
1pa9	4.6
1tx7	4.6
1upf	4.6
2bo4	4.61
1joc	4.62
1ofz	4.62
2a5c	4.62
2f6t	4.62
1bzj	4.66
1h4w	4.66
1m1b	4.66
2ca8	4.66
1c5p	4.68
1xge	4.68
1c5n	4.7
1c86	4.7
2cex	4.7
2dw7	4.7
3kiv	4.7
1v2t	4.71
1ce5	4.74
1w4p	4.74
1str	4.77
2afw	4.77
2b4l	4.77
2dua	4.77
1oss	4.79
1ghz	4.8
1aid	4.82
1dud	4.82
1v1j	4.82
1xff	4.82
1y3p	4.82
2gl0	4.82
2gzl	4.82
2ypi	4.82
1c83	4.85
1ecv	4.85
1n51	4.85
1qji	4.85
1vkj	4.85
1xgi	4.85
2aoc	4.89
1bzc	4.92
1h1p	4.92
1jqy	4.92
1y2f	4.92
1e2k	4.94
4ts1	4.94
1jn4	4.95
1cea	4.96
1elr	4.96
1uz8	4.96
1byk	5.0
1f8a	5.0
1hlk	5.0
1nc3	5.0
1oai	5.0
1sts	5.0
1yid	5.0
1ppi	5.01
1mfa	5.04
1fkw	5.05
1gi8	5.05
1qxk	5.05
2c3l	5.07
1m48	5.09
1nw7	5.09
1ez9	5.1
1kmy	5.1
1m6p	5.1
1o0o	5.1
1od8	5.1
1onz	5.1
1v0k	5.1
1w7g	5.1
2h5a	5.1
1k4h	5.11
2h6q	5.11
1qaw	5.12
1uv6	5.12
1gcz	5.13
2br1	5.14
1jcx	5.15
1o0m	5.15
1pb8	5.15
1s38	5.15
1thz	5.15
2afx	5.15
2f5t	5.17
1ocq	5.19
1ogg	5.19
1kll	5.2
1nw5	5.21
1bq4	5.22
1gi9	5.22
1gjd	5.22
1h1h	5.22
1ucn	5.22
1w4o	5.22
2hxm	5.22
1b4z	5.23
1q8w	5.24
2bfr	5.25
1w4q	5.26
1qca	5.27
1b46	5.28
1f5l	5.28
1c88	5.29
1h6h	5.3
1o0f	5.3
1pr1	5.3
1srg	5.3
1vyq	5.3
1xbb	5.3
1mfd	5.31
1y20	5.32
2c80	5.33
1zgi	5.34
2fxv	5.35
1adl	5.36
1w6y	5.36
1sgu	5.37
1g3e	5.38
1qbv	5.39
2h6b	5.39
1bp0	5.4
1m7i	5.4
1mmr	5.4
1r9l	5.4
2c1p	5.4
2f35	5.4
2i80	5.4
2j47	5.41
1gja	5.42
1h9z	5.42
1p28	5.42
1h0a	5.44
1syi	5.44
2iko	5.45
1b4h	5.46
1q65	5.46
1g7f	5.47
1gi1	5.47
1o2s	5.47
2hf8	5.47
1g85	5.48
2cbv	5.48
1pot	5.49
1pyn	5.49
1tys	5.49
2h4k	5.49
1a8i	5.52
1kc7	5.52
1lox	5.52
1oe8	5.52
1ydr	5.52
2cht	5.52
2olb	5.54
1g3d	5.55
1njc	5.55
1y3n	5.55
2iuz	5.55
1jak	5.57
1njd	5.57
1f4x	5.59
1mfi	5.59
1o9d	5.6
1ejn	5.62
2bmk	5.62
1vwl	5.63
1f57	5.64
1lrt	5.64
1z9g	5.64
1n5r	5.66
2aod	5.66
2bsu	5.66
2erz	5.66
2qwf	5.67
1gnn	5.68
1ow4	5.68
2c92	5.68
2cbu	5.68
1a99	5.7
1egh	5.7
1g98	5.7
1g9r	5.7
1n1m	5.7
1pgp	5.7
2adm	5.7
2avm	5.7
2f2h	5.7
1obx	5.72
1g3b	5.74
1o33	5.74
1qy2	5.74
1zdp	5.74
1p1o	5.76
1jmf	5.77
1q66	5.77
1ur9	5.77
1vjj	5.77
2boj	5.77
1hmt	5.79
1g3c	5.8
1kpm	5.8
1rle	5.8
1sgx	5.8
1lkl	5.81
11gs	5.82
1apb	5.82
1kav	5.82
1urg	5.82
1vwn	5.82
1o2w	5.85
1o2x	5.85
1q54	5.85
1q63	5.85
1qbn	5.85
1u1w	5.85
1b3l	5.89
1e1x	5.89
1ydk	5.89
2tmn	5.89
1v2n	5.9
1ugx	5.91
1a4w	5.92
1aj6	5.92
1jao	5.92
1kyv	5.92
1ndv	5.92
1pph	5.92
1qf2	5.92
1qka	5.92
1yds	5.92
2ans	5.92
1fv0	5.93
1d6w	5.96
1nl9	5.96
1o36	5.96
1q8u	5.96
2j79	5.96
1uwu	5.98
1a1e	6.0
1ado	6.0
1c5s	6.0
1ceb	6.0
1d2e	6.0
1f0t	6.0
1gt1	6.0
1hn2	6.0
1jq8	6.0
1ssq	6.0
1xk5	6.0
2bvd	6.0
2izl	6.0
1b5h	6.01
1tcw	6.02
1n8v	6.03
1okl	6.03
1os0	6.03
1sh9	6.03
1t7d	6.03
1xbo	6.04
3pcf	6.05
1jmi	6.06
1kjr	6.06
1qb6	6.06
1jmg	6.07
1mmp	6.07
2gst	6.07
1sri	6.08
1o2n	6.09
1ogx	6.09
1dzk	6.1
1lgt	6.1
1meu	6.1
2ewb	6.1
1g32	6.11
1m2p	6.11
1o2z	6.11
1o2g	6.12
1x8r	6.12
2fgv	6.12
2c97	6.14
2fqt	6.14
1tsl	6.15
1ppc	6.16
1d6v	6.17
1sle	6.17
1yc1	6.17
1xhy	6.18
2c3j	6.18
1iy7	6.19
1tq4	6.19
1v2k	6.19
2bt9	6.19
1owe	6.2
1sqt	6.2
2aj8	6.2
1b3h	6.21
1gi6	6.22
1m7d	6.23
1hnn	6.24
1gnm	6.25
1zky	6.25
1wcq	6.26
1afl	6.28
1atl	6.28
1w3l	6.28
2aog	6.28
1d4p	6.3
1lag	6.3
1wdn	6.3
1wm1	6.3
2bal	6.31
1w3j	6.32
1ex8	6.33
1bdq	6.34
1i00	6.34
1xq0	6.34
1cbx	6.35
1gjb	6.35
1gjc	6.35
2j7f	6.35
1c5q	6.36
1o2o	6.36
6abp	6.36
1hbv	6.37
1hms	6.37
5tln	6.37
1a1c	6.4
1g7v	6.4
1i7z	6.4
1igb	6.4
1yvm	6.4
1i80	6.41
1w0y	6.42
2b07	6.43
2fqo	6.43
2ivu	6.43
1m2r	6.46
1r5y	6.46
1ro6	6.46
7abp	6.46
1j01	6.47
1gpn	6.48
1rpj	6.48
1dl7	6.49
1alw	6.52
1ct8	6.52
1qy1	6.52
1w1d	6.52
1zhy	6.52
2h4g	6.52
1dhj	6.55
1hmr	6.55
1n4h	6.55
1umw	6.55
1yc4	6.55
1yda	6.55
1sld	6.57
2fqy	6.57
5er2	6.57
1k1i	6.58
1b58	6.59
1fiv	6.59
1izi	6.59
1b38	6.6
1g7g	6.6
1jzs	6.6
1vot	6.6
2euk	6.6
2f7p	6.6
1afk	6.62
1ii5	6.62
1jd5	6.62
2j7b	6.62
4er1	6.62
1sln	6.64
2j75	6.65
1a4r	6.66
1cps	6.66
1elc	6.66
1pxp	6.66
1c5x	6.68
1mai	6.68
2fqw	6.68
1b0h	6.7
1b3g	6.7
1dfo	6.7
1eld	6.7
1f3e	6.7
1hp0	6.7
1koj	6.7
1qy5	6.7
1rdt	6.7
1rek	6.7
2eum	6.7
2evl	6.7
3pck	6.7
1rbp	6.72
3gst	6.72
1wvj	6.73
1add	6.74
1bzh	6.77
1o30	6.77
1o3j	6.77
1o3k	6.77
1ony	6.77
1qb1	6.77
1fl3	6.8
1nq7	6.8
1p1n	6.8
1drk	6.82
1fhd	6.82
1jeu	6.82
1k1n	6.82
1lrh	6.82
1o38	6.82
1uwf	6.82
2c94	6.82
1bhx	6.84
1bap	6.85
1ele	6.85
1g30	6.85
1lkk	6.85
1os5	6.85
1tvo	6.85
1xk9	6.85
1xt8	6.85
3aid	6.86
1cgl	6.87
1xka	6.88
1b3f	6.89
1jev	6.89
1sb1	6.89
1uz1	6.89
2bfq	6.89
2dri	6.89
2f34	6.89
1k1l	6.9
1a9m	6.92
1m9n	6.92
1o2j	6.92
1o2k	6.92
1pkx	6.92
1swr	6.92
1tcx	6.95
1c5c	6.96
1ent	6.96
1gj8	6.96
1gvw	6.96
1oyq	6.96
1x8j	6.96
1ch8	7.0
1fpc	7.0
1gj6	7.0
1zoh	7.0
2gyi	7.0
2j7g	7.0
1b1h	7.03
2aov	7.04
1b5i	7.05
2bq7	7.05
2jxr	7.05
1ui0	7.06
1ydd	7.07
1xpz	7.08
1lpg	7.09
1b32	7.1
2il2	7.1
1b05	7.12
1b52	7.12
1nz7	7.12
1xd0	7.12
1o3d	7.13
2j7d	7.13
1fch	7.15
1pxn	7.15
1zog	7.15
2fqx	7.15
1f0u	7.16
1g36	7.17
1o2h	7.17
1gi4	7.19
1me7	7.19
1me8	7.19
2j7h	7.19
1gvx	7.22
1sw2	7.22
2er6	7.22
1g2l	7.24
1oyt	7.24
1jet	7.25
2ces	7.25
1mrx	7.26
2f8i	7.26
1fdq	7.27
1b40	7.28
1hii	7.28
1kel	7.28
1o3h	7.3
1o3i	7.3
1sw1	7.3
2i3i	7.3
1qf1	7.32
2j7e	7.32
2j2u	7.33
1uw6	7.34
2fgi	7.34
2gv6	7.34
1mhw	7.35
1qkb	7.35
1swg	7.36
1b51	7.37
1cnx	7.37
1fao	7.37
1bxq	7.38
1qf0	7.38
1d3p	7.39
1b55	7.4
1drj	7.4
1k1m	7.4
1oar	7.4
1owh	7.4
1r6n	7.4
1y3g	7.4
2bpy	7.4
2i3h	7.4
1ik4	7.41
1t32	7.42
1b5j	7.43
1ciz	7.44
1qb9	7.44
1sc8	7.44
2f7o	7.44
2ccb	7.45
1sqo	7.46
1yei	7.46
1yej	7.46
5tmp	7.47
1iiq	7.48
2hh5	7.49
1lah	7.52
1lf2	7.52
1lke	7.52
1mmq	7.52
2mas	7.52
2f1g	7.54
1k1j	7.55
1lpk	7.55
1tlp	7.55
1v0l	7.55
1vj9	7.55
1a0q	7.57
1m13	7.57
1q95	7.57
1qhc	7.57
2avs	7.57
1bwa	7.6
1lpz	7.6
1fzq	7.62
1yqy	7.62
2aoe	7.62
1c1r	7.63
1c1v	7.64
1uvt	7.64
966c	7.64
1f0r	7.66
1ppk	7.66
5fiv	7.66
2bpv	7.67
1o2q	7.68
1t4v	7.68
1w1g	7.68
1bai	7.7
1fzm	7.7
1gno	7.7
1izh	7.7
1mes	7.7
1oz0	7.7
1uou	7.7
1vja	7.7
4tmk	7.7
1ajv	7.72
1caq	7.72
1cnw	7.72
1j4r	7.72
1oif	7.72
1f0s	7.74
1heg	7.74
1lee	7.74
1nfu	7.74
1qbo	7.74
1qiw	7.74
1rd4	7.74
1sbg	7.74
1txr	7.74
1usn	7.74
2adu	7.74
2ccc	7.76
1xh9	7.77
1x8t	7.8
1b6h	7.82
1nf8	7.82
1njs	7.82
1nvs	7.82
2cf9	7.82
2j34	7.82
1a94	7.85
1b8y	7.85
1cny	7.85
1jwt	7.85
1laf	7.85
1lbf	7.85
2gv7	7.85
1fzo	7.89
1gj7	7.89
1h2t	7.89
1ajx	7.91
1b6j	7.92
2ewa	7.94
1epo	7.96
1g2k	7.96
1hvh	7.96
1a4k	8.0
1dqn	8.0
1fkg	8.0
1gaf	8.0
1gai	8.0
1qin	8.0
1r0p	8.0
1tkb	8.0
1vyg	8.0
9abp	8.0
2cc7	8.01
5tmn	8.04
1hih	8.05
1vyf	8.05
2bqv	8.05
1siv	8.08
1erb	8.1
1fzj	8.1
1ghy	8.1
1l6m	8.1
1ody	8.1
1stc	8.1
2cf8	8.1
1nvr	8.11
2arm	8.13
1g35	8.14
1yqj	8.14
1fkh	8.15
1w5v	8.15
2d1n	8.15
2fxu	8.15
1owd	8.2
2ff1	8.21
1efy	8.22
1h1d	8.22
1h1s	8.22
2cji	8.22
1ydb	8.24
1c1u	8.25
1g4o	8.25
1b6l	8.3
1qbq	8.3
1rej	8.3
1tom	8.3
2hs2	8.31
1hwr	8.33
1bzy	8.34
1mj7	8.35
1k21	8.38
1mu6	8.38
1lzq	8.39
1aaq	8.4
1b6m	8.4
1fq5	8.4
1k22	8.4
1mtr	8.4
1w5x	8.4
1w7x	8.4
1z1h	8.4
1zpa	8.4
1e4h	8.41
1g48	8.41
1i9p	8.41
1i9q	8.41
1w96	8.41
1bwb	8.42
1i9o	8.42
1i9l	8.48
1i9m	8.48
1w5y	8.48
2hs1	8.48
2ihq	8.49
7upj	8.49
1fcy	8.52
1i5r	8.52
1nfx	8.52
1rp7	8.52
1ta2	8.52
1xkk	8.52
2boh	8.52
2fvd	8.52
1hos	8.55
1ppl	8.55
2byr	8.55
1bgq	8.57
1q1g	8.57
1g45	8.64
1mue	8.64
1r1j	8.64
1t31	8.64
1i9n	8.66
1bcd	8.7
1g4j	8.7
1jgl	8.7
1jyq	8.7
1lnm	8.7
1ohr	8.7
1t7j	8.7
1xap	8.7
2f8g	8.7
2h4n	8.7
2pcp	8.7
1cin	8.73
1b6k	8.74
1mjj	8.74
1sdv	8.74
1bnv	8.77
1d4l	8.77
1qft	8.77
1x38	8.77
1zp8	8.77
1g46	8.8
1w5w	8.8
1ork	8.81
1cim	8.82
1g54	8.82
3tlh	8.82
2avo	8.85
1n3i	8.89
1nt1	8.89
1kzn	8.92
1r1h	8.92
1bv9	8.96
1nfw	8.96
1apv	9.0
1fm9	9.0
1mq5	9.0
1mu8	9.0
1wei	9.0
1y0l	9.0
2j4i	9.0
1g53	9.04
1ezq	9.05
1kdk	9.05
1pbk	9.05
1s63	9.05
1nw4	9.07
1bnw	9.08
1d3d	9.09
1msn	9.09
1h22	9.1
1d9i	9.11
1ta6	9.13
1z71	9.18
2fgu	9.18
1mh5	9.21
1d4k	9.22
1hpo	9.22
1hps	9.22
1hpv	9.22
1uho	9.22
1x39	9.22
1z1r	9.22
1db1	9.26
2avv	9.26
1sdt	9.27
830c	9.28
1bv7	9.3
1udt	9.3
1bn4	9.31
2aqu	9.32
1bn1	9.34
1fkf	9.4
1ksn	9.4
1met	9.4
1pme	9.4
1sqn	9.4
1hsh	9.42
1cil	9.43
1g1d	9.44
1qbs	9.47
1xjd	9.48
1bnq	9.49
1hvr	9.51
1m4h	9.52
2bys	9.52
2gvj	9.52
1g52	9.54
1dmp	9.55
1ws1	9.55
1o86	9.57
7hvp	9.62
1if8	9.64
1a7x	9.7
1bnu	9.7
1mrw	9.7
1z6e	9.72
2i0g	9.72
1nh0	9.74
2g00	9.74
456c	9.77
1bnt	9.8
1pvn	9.82
1zsr	9.82
1a42	9.89
1bn3	9.89
1hxb	9.92
1zsf	9.92
1hvl	9.95
1fjs	9.96
1bnn	10.0
1gar	10.0
1igj	10.0
1n4k	10.0
1nm6	10.0
1sdu	10.0
1sr7	10.1
1y6r	10.1
1xzx	10.2
1qbu	10.2
1c70	10.3
1hvs	10.3
4std	10.3
1c4u	10.3
1kzk	10.3
1msm	10.4
5std	10.4
1b8n	10.5
1n46	10.5
2f81	10.5
2fzz	10.5
1g2o	10.5
1qbr	10.5
1qbt	10.6
1dif	10.6
7std	10.7
1c4v	10.8
1hxw	10.8
1hvi	10.9
1hvk	10.9
1m7y	10.9
1dqx	11.0
1q84	11.0
1eix	11.0
1lor	11.0
1d4y	11.1
1hpx	11.2
1pro	11.3
2hb3	11.3
1hvj	11.4
2i0a	11.4
1lyb	11.4
6cpa	11.5
1duv	11.8
1ctu	11.9
1agm	12.0
1gah	12.0
1lf9	12.0
1rbo	12.7
2ada	13.0
2gh7	13.0
